# Supplementary material for: IMMUND: A Diagnostic and Therapeutic Pipeline to Uncover the Convergence in Functional Perturbation at Early Stages of Neurodegenerative Diseases and Multiple Sclerosis Based on Protein Markers
Source: Int J Mol Sci. 2026 Jun 22;27(12):5627. doi: 10.3390/ijms27125627 (PMC13299175; doi:10.3390/ijms27125627)
Supplement: Supplementary file 1 [file ijms-27-05627-s001.zip]

Archive with 6 entries (6 files):
- Supplementary Figures.pptx
- Supplementary Table S1.xlsx
- Supplementary Table S2.xlsx
- Supplementary Table S3.xlsx
- Supplementary Table S4.xlsx
- Supplementary Table S5.xlsx
