# Supplementary material for: IMMUND: A Diagnostic and Therapeutic Pipeline to Uncover the Convergence in Functional Perturbation at Early Stages of Neurodegenerative Diseases and Multiple Sclerosis Based on Protein Markers
Source: Int J Mol Sci. 2026 Jun 22;27(12):5627. doi: 10.3390/ijms27125627 (PMC13299175; doi:10.3390/ijms27125627)
Supplement: Supplementary file 1 [file ijms-27-05627-s001.zip › Supplementary Table S1.xlsx]

## Sheet: ESPD
Description	foldchange	rawpvalue
leucine-rich repeats and IQ motif containing 2 (LRRIQ2)	NA	1.16014e-16
chromosome 5 open reading frame 3 (C5orf3)	NA	4.99616e-16
chromosome 16 open reading frame 30 (C16orf30)	NA	2.70818e-14
dynein, cytoplasmic 1, intermediate chain 1 (DYNC1I1)	NA	2.41613e-14
Kruppel-like factor 3 (basic) (KLF3)	NA	1.00772e-17
chromosome 17 open reading frame 82 (C17orf82)	NA	8.74447e-14
interleukin 7 (IL7)	NA	2.23722e-13
glutamate-cysteine ligase, modifier subunit (GCLM)	NA	2.70828e-13
FUS interacting protein (serine/arginine-rich) 1 (FUSIP1)	NA	3.72452e-13
chromosome 11 open reading frame 51 (C11orf51)	NA	1.61456e-13
NADH dehydrogenase (ubiquinone) Fe-S protein 7, 20kDa (NADH-coenzyme Q reductase) (NDUFS7)	NA	5.23608e-13
ninjurin 1 (NINJ1)	NA	6.27741e-13
betaine-homocysteine methyltransferase 2 (BHMT2)	NA	1.54231e-12
Secernin-3	NA	1.98801e-12
coatomer protein complex, subunit zeta 1 (COPZ1)	-1.23213	8.70511e-16
farnesyl-diphosphate farnesyltransferase 1 (FDFT1)	NA	1.82162e-13
nuclear factor (erythroid-derived 2), 45kDa (NFE2)	NA	8.03507e-12
glutathione S-transferase M3 (brain) (GSTM3)	NA	8.64768e-12
peroxisome proliferator-activated receptor alpha (PPARA)	NA	7.71804e-12
cDNA clone MGC:12418 IMAGE:3934658, complete cds	0.896125	4.52189e-15
small nuclear ribonucleoprotein polypeptide A (SNRPA)	0.917178	3.67517e-12
chromosome 11 open reading frame 70 (C11orf70)	NA	2.17067e-11
Protein transport protein Sec61 subunit alpha isoform 1	NA	2.34762e-11
chromosome 3 open reading frame 37 (C3orf37)	-3.59972	3.5577e-11
actin, alpha, cardiac muscle 1 (ACTC1)	NA	3.31432e-11
DR1-associated protein 1 (negative cofactor 2 alpha) (DRAP1)	NA	5.03652e-11
coiled-coil domain containing 99 (CCDC99)	NA	5.57888e-11
basic leucine zipper transcription factor, ATF-like (BATF)	NA	4.21417e-11
arrestin domain containing 1 (ARRDC1)	NA	6.96012e-11
DENN/MADD domain containing 1C (DENND1C)	-2.36691	2.03423e-13
claudin 19 (CLDN19)	-0.736906	8.59334e-14
lectin, galactoside-binding, soluble, 3 binding protein (LGALS3BP)	-1.88259	4.41659e-14
erythrocyte membrane protein band 4.1-like 1 (EPB41L1), transcript variant 2	NA	1.25993e-10
keratin 33B (KRT33B)	NA	1.81122e-10
family with sequence similarity 120B (FAM120B)	NA	4.54794e-13
protein kinase C, beta 1 (PRKCB1), transcript variant 2	NA	2.87782e-10
DEAD (Asp-Glu-Ala-Asp) box polypeptide 42 (DDX42)	NA	7.12821e-11
glucosidase, beta (bile acid) 2 (GBA2)	-1.10863	9.32342e-11
KIAA1468 (KIAA1468)	NA	5.55068e-10
EF-hand calcium binding protein 1 (EFCBP1)	-2.16488	7.9919e-11
calcium channel, voltage-dependent, gamma subunit 2 (CACNG2)	-2.00994	4.24491e-12
patched domain containing 1 (PTCHD1)	NA	1.50747e-10
interleukin 27 (IL27)	-3.50991	4.50594e-10
interferon, alpha 21 (IFNA21)	NA	7.44346e-10
arginine/serine-rich coiled-coil 2 (RSRC2)	NA	7.96501e-10
S-adenosylmethionine mitochondrial carrier protein	NA	9.43562e-10
similar to hypothetical protein FLJ36492 (MGC87631)	NA	9.97389e-10
prickle homolog 2 (Drosophila) (PRICKLE2)	NA	9.46789e-10
phosphodiesterase 4D, cAMP-specific (phosphodiesterase E3 dunce homolog, Drosophila) (PDE4D)	NA	1.15785e-09
protein phosphatase 1, regulatory (inhibitor) subunit 16B (PPP1R16B)	NA	1.01552e-09
eEF1A2 binding protein (DKFZp434B1231)	NA	4.62332e-10
MRS2-like, magnesium homeostasis factor (S. cerevisiae) (MRS2L)	NA	1.82796e-09
interleukin 5 (colony-stimulating factor, eosinophil) (IL5)	NA	1.90116e-09
Bcl2 modifying factor (BMF)	NA	2.05239e-09
bridging integrator 1 (BIN1), transcript variant 6	NA	1.95032e-09
tetratricopeptide repeat domain 8 (TTC8), transcript variant 2	0.864038	1.23531e-11
pre-B-cell colony enhancing factor 1 (PBEF1)	-1.94889	7.42808e-11
Myelin protein zero-like protein 1	-2.09954	5.91359e-12
BAI1-associated protein 2 (BAIAP2), transcript variant 2	NA	3.61931e-09
PREDICTED: Homo sapiens hypothetical LOC388414 (LOC388414)	-1.2489	5.28975e-11
musculoskeletal, embryonic nuclear protein 1 (MUSTN1)	NA	5.94741e-10
PREDICTED: Homo sapiens hypothetical protein LOC150568 (LOC150568)	-1.91441	1.98406e-10
chemokine (C-X-C motif) ligand 12 (stromal cell-derived factor 1) (CXCL12), transcript variant 2	NA	5.63295e-09
phosphodiesterase 8A (PDE8A), transcript variant 4	-1.95344	3.48237e-10
mesoderm specific transcript homolog (mouse) (MEST), transcript variant 2	NA	6.76111e-09
chromosome 10 open reading frame 78 (C10orf78), transcript variant 2	NA	6.78995e-09
CCR4-NOT transcription complex, subunit 7 (CNOT7), transcript variant 1	NA	6.9637e-09
Homer protein homolog 2	NA	1.02567e-08
nudix (nucleoside diphosphate linked moiety X)-type motif 9 (NUDT9), transcript variant 3	-2.50616	4.79037e-11
interleukin 1 receptor antagonist (IL1RN), transcript variant 4	NA	1.16823e-08
acyl-CoA synthetase long-chain family member 5 (ACSL5), transcript variant 2	0.729806	6.40063e-11
RAS guanyl releasing protein 3 (calcium and DAG-regulated) (RASGRP3)	NA	6.53392e-10
septin 9 (SEPT9)	NA	1.37814e-08
kinesin family member C3 (KIFC3)	-2.31125	4.74239e-10
LRRN4 C-terminal-like protein	NA	2.22843e-08
chromosome 20 open reading frame 198 (C20orf198)	-1.9674	5.25516e-09
Parkin coregulated gene protein homolog	-2.32413	1.08466e-09
family with sequence similarity 126, member B (FAM126B)	-1.90841	2.0216e-10
NFAT activation molecule 1	-1.85252	2.1826e-10
Activin receptor type-2B	0.922384	1.20506e-09
v-abl Abelson murine leukemia viral oncogene homolog 1 (ABL1), transcript variant a; see catalog number for detailed information on wild-type or point mutant status	NA	1.0434e-09
Mitotic checkpoint serine/threonine-protein kinase BUB1 beta	NA	3.58733e-08
Bruton agammaglobulinemia tyrosine kinase (BTK)	NA	3.84945e-08
Serine/threonine-protein kinase/endoribonuclease IRE1	-1.71431	4.96238e-10
mitogen-activated protein kinase 10 (MAPK10), transcript variant 1	NA	4.5972e-08
Mitogen-activated protein kinase 14	-1.98209	1.31307e-08
Receptor tyrosine-protein kinase erbB-2	NA	5.7572e-10
processing of precursor 5, ribonuclease P/MRP subunit (S. cerevisiae) (POP5), transcript variant 1	NA	5.76281e-08
NAD(P) dependent steroid dehydrogenase-like (HSPC105)	NA	3.8562e-09
Zinc finger matrin-type protein 4	0.527924	9.84691e-10
kelch-like 2, Mayven (Drosophila) (KLHL2)	-1.77804	4.26181e-08
AKT interacting protein (AKTIP), transcript variant 2	NA	1.11486e-07
ADP-ribosylhydrolase like 2 (ADPRHL2)	-1.75425	3.55218e-09
Protein arginine N-methyltransferase 1	NA	1.17998e-07
docking protein 1, 62kDa (downstream of tyrosine kinase 1) (DOK1)	NA	1.38519e-07
cDNA clone IMAGE:3451214 (MCM10)	NA	1.2382e-07
interleukin 15 (IL15), transcript variant 3	NA	1.52735e-07
fibroblast growth factor 21 (FGF21)	NA	6.79267e-08
dolichyl-phosphate mannosyltransferase polypeptide 2, regulatory subunit (DPM2), transcript variant 2	NA	1.88674e-07
Tubulin-specific chaperone cofactor E-like protein	NA	2.35878e-07
lectin, galactoside-binding, soluble, 8 (galectin 8) (LGALS8)	NA	1.62473e-07
HD domain containing 2 (HDDC2)	NA	2.73413e-07
CDC42 small effector 1 (CDC42SE1), transcript variant 2	NA	8.24405e-09
Uncharacterized protein C6orf81	NA	9.56202e-08
TAF6 RNA polymerase II, TATA box binding protein (TBP)-associated factor, 80kDa (TAF6), transcript variant 1	NA	1.14425e-07
6-phosphofructo-2-kinase/fructose-2,6-biphosphatase 4 (PFKFB4)	NA	3.62296e-07
annexin A6 (ANXA6)	NA	3.03952e-07
NMDA receptor regulated 1-like (NARG1L), transcript variant 1	-1.95751	1.67895e-08
KIAA1147 (KIAA1147)	NA	4.08381e-07
fracture callus 1 homolog (rat) (FXC1)	NA	4.92438e-07
histatin 3 (HTN3)	NA	5.11306e-07
APAF1 interacting protein (APIP)	-2.72166	7.3842e-08
chromosome 10 open reading frame 35 (C10orf35)	-1.41157	2.53659e-08
chromosome 3 open reading frame 26 (C3orf26)	-1.53258	2.42879e-08
biliverdin reductase A (BLVRA)	NA	5.9315e-07
cancer susceptibility candidate 4 (CASC4)	-1.70045	3.01769e-08
required for meiotic nuclear division 5 homolog A (S. cerevisiae) (RMND5A)	-1.48907	2.79658e-08
basic leucine zipper transcription factor, ATF-like 2 (BATF2)	-1.1945	4.21307e-08
naked cuticle homolog 2 (Drosophila) (NKD2)	-1.66784	3.79469e-08
mitochondrial methionyl-tRNA formyltransferase (MTFMT)	-1.79656	4.0603e-08
NDRG family member 2 (NDRG2)	-1.8357	3.83668e-08
TRAF and TNF receptor associated protein (TTRAP)	-0.967616	9.64673e-08
chromosome 9 open reading frame 37 (C9orf37)	NA	3.86656e-08
melanoma antigen family A, 4 (MAGEA4), transcript variant 2	-1.39289	4.50057e-08
transmembrane protein 30A (TMEM30A)	NA	9.52545e-07
secretory carrier membrane protein 3 (SCAMP3), transcript variant 2	NA	2.30879e-07
transcobalamin II; macrocytic anemia (TCN2)	0.711857	4.63822e-08
NA	-1.24423	5.26302e-07
protein kinase C, gamma (PRKCG)	NA	1.25306e-06
SFRS protein kinase 1 (SRPK1)	-1.36332	7.84224e-08
mitogen-activated protein kinase kinase 6 (MAP2K6), transcript variant 2; see catalog number for detailed information on wild-type or point mutant status	0.81878	7.44385e-08
protein kinase C, alpha (PRKCA); see catalog number for detailed information on wild-type or point mutant status	NA	1.90084e-07
pim-1 oncogene (PIM1)	0.94645	4.16154e-07
serine?threonine kinase	NA	7.63897e-07
CDC42 binding protein kinase alpha (DMPK-like)	-1.8268	2.09289e-07
eukaryotic translation initiation factor 1 (EIF1)	-1.86223	1.04737e-07
chromatin accessibility complex 1 (CHRAC1)	-1.77583	6.67332e-07
zinc finger protein 35 (ZNF35)	NA	1.11091e-06
integral membrane protein 2B (ITM2B)	-1.83242	1.37667e-07
histone deacetylase 1 (HDAC1)	NA	1.41496e-07
claudin 5 (transmembrane protein deleted in velocardiofacial syndrome) (CLDN5)	NA	1.4726e-07
ribosomal protein S10 (RPS10)	-1.19763	8.59978e-07
single-strand-selective monofunctional uracil-DNA glycosylase 1 (SMUG1)	NA	2.27083e-06
FtsJ homolog 1 (E. coli) (FTSJ1), transcript variant 1	NA	2.32353e-06
eukaryotic translation initiation factor 2B, subunit 2 beta, 39kDa (EIF2B2)	-1.30079	2.40078e-07
parvin, alpha (PARVA)	NA	3.26764e-06
tensin 1 (TNS1)	-1.57069	2.41031e-07
ubiquitin-conjugating enzyme E2L 6 (UBE2L6), transcript variant 1	-1.32124	6.44117e-07
centrin, EF-hand protein, 1 (CETN1)	NA	2.63859e-07
THAP domain containing, apoptosis associated protein 1 (THAP1), transcript variant 1	-1.23647	1.54616e-06
Glutamate decarboxylase 1	-1.59397	3.58622e-07
zinc finger protein 765 (ZNF765)	-1.74919	9.14833e-07
baculoviral IAP repeat-containing 5 (survivin) (BIRC5)	-1.71369	3.56207e-07
DNA-directed RNA polymerase III subunit RPC9	-1.32689	4.11147e-07
PDZK1-interacting protein 1	NA	4.35122e-06
heterogeneous nuclear ribonucleoprotein H3 (2H9) (HNRPH3), transcript variant 2H9A	NA	3.8474e-07
mitochondrial fission regulator 1 (MTFR1)	-1.0648	8.92119e-07
MHC class I polypeptide-related sequence B (MICB)	NA	4.68568e-06
family with sequence similarity 80, member A (FAM80A)	-1.14196	7.53372e-07
Deleted in bladder cancer protein 1	NA	3.56188e-06
Ig alpha-1 chain C region	-1.25022	5.00521e-07
Succinyl-CoA ligase [GDP-forming] subunit beta, mitochondrial	NA	4.98432e-06
Interleukin-2	-1.1803	6.03339e-07
KH domain-containing, RNA-binding, signal transduction-associated protein 3	-1.72943	1.68082e-06
Myelin basic protein	-1.46345	9.99571e-07
Homer protein homolog 1	-1.81123	7.11271e-07
Cytoplasmic dynein 1 heavy chain 1	NA	4.94646e-06
Guanine nucleotide-binding protein subunit alpha-14	-1.6447	1.26898e-06
Optineurin	-1.04883	1.59794e-06
Guanine nucleotide-binding protein G(z) subunit alpha	-1.80683	8.75423e-07
Bardet-Biedl syndrome 12 protein	-1.04304	2.11385e-06
RAB5C, member RAS oncogene family (RAB5C), transcript variant 2	-0.941847	1.08698e-06
cytochrome P450, family 2, subfamily E, polypeptide 1 (CYP2E1)	-1.08885	1.0943e-06
homeobox C8 (HOXC8)	-1.10204	1.20153e-06
Ras-related GTP binding B (RRAGB), transcript variant RAGBl	NA	1.04132e-05
Kruppel-like factor 4 (gut) (KLF4)	-2.07912	1.81283e-06
apolipoprotein H (beta-2-glycoprotein I) (APOH)	-0.947121	1.53237e-06
Fc fragment of IgG, low affinity IIIa, receptor (CD16a) (FCGR3A)	NA	9.05471e-06
insulin-like 4 (placenta) (INSL4)	0.594922	1.65979e-06
Sp2 transcription factor (SP2)	NA	1.03059e-05
transmembrane protein 138 (TMEM138)	0.62517	1.64632e-06
Membrane-bound transcription factor site-1 protease	NA	1.28473e-05
microcephaly, primary autosomal recessive 1 (MCPH1)	-1.42163	1.73101e-06
ribosomal protein L41 (RPL41), transcript variant 1	-1.39538	2.07446e-06
acrosin binding protein (ACRBP)	-1.87459	3.03165e-06
thrombospondin 4 (THBS4)	-1.15607	2.90776e-06
GATA binding protein 2 (GATA2)	NA	1.52703e-05
retinal degeneration 3 (RD3)	-1.19563	3.92854e-06
glucuronidase, beta pseudogene 1 (GUSBP1)	NA	8.35264e-06
solute carrier family 7 (cationic amino acid transporter, y+ system), member 1 (SLC7A1)	-1.9313	2.25363e-06
olfactory receptor, family 10, subfamily G, member 9 (OR10G9)	-1.22522	3.43111e-06
O-linked N-acetylglucosamine (GlcNAc) transferase (UDP-N-acetylglucosamine:polypeptide-N-acetylglucosaminyl transferase) (OGT), transcript variant 3, mRNA.	NA	1.74661e-05
Semaphorin-3G	-1.35877	5.66183e-06
Myelin protein zero-like protein 1	-1.24843	2.62212e-06
BCoR-like protein 2	-0.879119	3.40319e-06
coiled-coil domain containing 76, mRNA (cDNA clone MGC:87928 IMAGE:5104751), complete cds	-2.02986	4.43315e-06
Ropporin-1B	-2.01651	3.64502e-06
cAMP-dependent protein kinase inhibitor gamma	NA	3.55853e-06
TBC1 domain family member 13	-0.940236	3.57403e-06
regulator of chromosome condensation (RCC1) and BTB (POZ) domain containing protein 1 (RCBTB1)	-1.31889	3.91562e-06
muscleblind-like (Drosophila) (MBNL1), transcript variant 1	-1.55235	4.34624e-06
purinergic receptor P2X, ligand-gated ion channel, 1 (P2RX1)	NA	2.05374e-05
synaptotagmin IX (SYT9)	-1.30152	6.7777e-06
POU class 2 homeobox 1 (POU2F1)	-0.94693	5.65819e-06
ilvB (bacterial acetolactate synthase)-like (ILVBL)	-0.818813	4.23851e-06
KIAA0652 (KIAA0652)	-1.5407	4.01305e-06
ATM/ATR-Substrate Chk2-Interacting Zn2+-finger protein (ASCIZ)	-1.57436	1.07449e-05
Transmembrane protein 107	0.492931	5.06597e-06
chromosome 1 open reading frame 162 (C1orf162)	0.494372	7.06122e-06
S100 calcium binding protein A8 (S100A8)	-1.26139	4.91785e-06
YKT6 v-SNARE homolog (S. cerevisiae) (YKT6)	-0.888826	5.83366e-06
delta-like 2 homolog (Drosophila) (DLK2), transcript variant 1	-1.07441	6.19994e-06
synaptogyrin 2 (SYNGR2)	-1.38711	9.31933e-06
LETM1 domain-containing protein 1	-1.6725	7.01236e-06
signal peptide peptidase-like 2B (SPPL2B)	NA	3.23892e-05
adaptor-related protein complex 3, mu 2 subunit (AP3M2)	NA	3.50246e-05
gap junction protein, beta 6 (GJB6)	-1.8025	1.45865e-05
SH3-domain GRB2-like (endophilin) interacting protein 1 (SGIP1)	-1.75527	1.04406e-05
chromosome 9 open reading frame 150 (C9orf150)	-1.24071	7.20583e-06
chromosome 2 open reading frame 13 (C2orf13)	-0.620263	8.17617e-06
myocyte enhancer factor 2D (MEF2D)	-1.78984	9.9039e-06
RIO kinase 3 (yeast) (RIOK3)	-1.70991	1.05611e-05
thromboxane A synthase 1 (platelet, cytochrome P450, family 5, subfamily A) (TBXAS1)	-1.53788	8.57719e-06
Putative C->U-editing enzyme APOBEC-4	-1.27987	1.43272e-05
family with sequence similarity 3, member A (FAM3A)	NA	9.47284e-06
tripeptidyl peptidase I (TPP1)	-0.755558	1.13203e-05
family with sequence similarity 64, member A (FAM64A)	NA	4.69102e-05
C-type lectin domain family 2 member D	-1.12444	1.04379e-05
cytochrome P450, family 1, subfamily A, polypeptide 1 (CYP1A1)	-1.20787	1.0823e-05
cytochrome P450, family 4, subfamily F, polypeptide 11 (CYP4F11)	-1.00824	1.61375e-05
hyaluronan synthase 3 (HAS3), transcript variant 2	-1.40856	1.18939e-05
NHL repeat containing 2 (NHLRC2)	-1.17331	1.17032e-05
similar to CG10671-like (LOC161247)	NA	5.50355e-05
UDP-N-acetyl-alpha-D-galactosamine:polypeptide N-acetylgalactosaminyltransferase 4 (GalNAc-T4) (GALNT4)	-1.01302	1.26972e-05
Guanine nucleotide exchange factor for Rab3A	-1.10112	1.97158e-05
dipeptidyl-peptidase 7 (DPP7)	-0.875353	1.49404e-05
serum amyloid A1 (SAA1)	-1.12117	1.43962e-05
ATP-binding cassette, sub-family E (OABP), member 1 (ABCE1)	0.521975	2.15696e-05
zinc finger CCCH-type, antiviral 1-like (ZC3HAV1L)	NA	6.40897e-05
protein phosphatase 2 (formerly 2A), regulatory subunit B, gamma isoform (PPP2R2C)	0.201569	1.53718e-05
acid phosphatase 2, lysosomal (ACP2)	-1.27274	2.52676e-05
Uncharacterized protein C11orf48	NA	1.46461e-05
La ribonucleoprotein domain family, member 6 (LARP6), transcript variant 1	-1.59379	2.28449e-05
amylase, alpha 1B (salivary) (AMY1B)	NA	6.55098e-05
Fc receptor-like 2 (FCRL2)	-1.14558	1.51252e-05
chromosome 9 open reading frame 142 (C9orf142)	NA	6.88668e-05
fibronectin type III domain containing 5 (FNDC5)	-1.64963	1.81128e-05
chromosome 22 open reading frame 31 (C22orf31)	-1.12759	1.85464e-05
TAR DNA-binding protein 43	NA	8.21935e-05
apolipoprotein B mRNA editing enzyme, catalytic polypeptide-like 3A (APOBEC3A)	-0.769284	2.41847e-05
Synaptonemal complex protein 2-like	-1.09372	2.26006e-05
Bardet-Biedl syndrome 7 (BBS7), transcript variant 1	-1.17577	2.36307e-05
optic atrophy 1 (autosomal dominant) (OPA1), nuclear gene encoding mitochondrial protein, transcript variant 1	-1.05187	2.46986e-05
phosphoglucomutase 2-like 1 (PGM2L1)	-1.36368	5.8319e-05
SMAD specific E3 ubiquitin protein ligase 1 (SMURF1), transcript variant 2	NA	9.34798e-05
diablo homolog (Drosophila) (DIABLO), nuclear gene encoding mitochondrial protein, transcript variant 2	NA	6.27529e-05
Coiled-coil domain-containing protein 15	NA	3.51909e-05
RAN binding protein 6 (RANBP6)	NA	2.72033e-05
V-set and transmembrane domain containing 3 (VSTM3)	-1.80232	3.52306e-05
FK506 binding protein 1B, 12.6 kDa (FKBP1B), transcript variant 1	-1.61767	4.62668e-05
ubiquitously-expressed transcript (UXT), transcript variant 1	-1.09219	2.68532e-05
chromosome 11 open reading frame 63 (C11orf63), transcript variant 2	0.343406	2.89623e-05
hypothetical protein LOC203547 (LOC203547)	-0.99745	3.33756e-05
tyrosyl-DNA phosphodiesterase 1 (TDP1)	-1.52419	8.97828e-05
Kell blood group, metallo-endopeptidase (KEL)	-1.5525	4.04803e-05
WD repeat domain 24 (WDR24)	-1.73001	3.37081e-05
acyl-Coenzyme A dehydrogenase family, member 9 (ACAD9)	-1.19935	4.9083e-05
interleukin 18 binding protein (IL18BP), transcript variant A	NA	0.000121641
Kruppel-like factor 12 (KLF12), transcript variant 2	-1.46725	4.2784e-05
Transmembrane protein 207	-1.73966	6.54831e-05
regulator of G-protein signaling 3 (RGS3), transcript variant 4	-1.385	4.02038e-05
cDNA clone MGC:17410 IMAGE:4156035, complete cds	-1.1846	5.72815e-05
cathepsin K (CTSK)	NA	0.000128118
Williams Beuren syndrome chromosome region 18 (WBSCR18)	NA	9.62697e-05
NOL1/NOP2/Sun domain family, member 4 (NSUN4)	-1.02091	4.00663e-05
guanine nucleotide binding protein (G protein), alpha activating activity polypeptide O (GNAO1)	-1.8779	9.40216e-05
proteasome (prosome, macropain) subunit, alpha type, 4 (PSMA4), transcript variant 1	NA	0.000124841
cDNA clone IMAGE:3635859, partial cds (LOC645591)	-1.82944	6.73181e-05
ubiquitin-activating enzyme E1-like 2 (UBE1L2)	0.254484	4.70979e-05
CHK2 checkpoint homolog (S. pombe) (CHEK2), transcript variant 1	-1.40819	4.37633e-05
MAP/microtubule affinity-regulating kinase 3 (MARK3)	-1.64594	5.32187e-05
LIM domain kinase 1	-1.1391	5.02381e-05
Mitogen-activated protein kinase kinase kinase kinase 3	-0.827455	4.81905e-05
Nuclear receptor-binding protein	-0.809471	4.65157e-05
phosphatidylinositol transfer protein, beta (PITPNB)	-0.936034	4.93987e-05
Fc fragment of IgE, high affinity I, receptor for; alpha polypeptide (FCER1A)	-1.13421	6.54489e-05
chromosome 9 open reading frame 24 (C9orf24), transcript variant 1	-1.32475	5.35574e-05
nucleophosmin (nucleolar phosphoprotein B23, numatrin) (NPM1)	NA	0.000162949
PDZ domain containing 3 (PDZD3)	-1.84859	9.6845e-05
metallophosphoesterase domain containing 2 (MPPED2)	-0.822967	5.90268e-05
cytokine-like 1 (CYTL1)	-1.1621	5.95102e-05
Protein FAM55A	-1.15722	9.65232e-05
FERM domain containing 3 (FRMD3)	-1.06478	9.26001e-05
coiled-coil domain containing 89 (CCDC89)	-1.07565	6.16456e-05
DIRAS family, GTP-binding RAS-like 2 (DIRAS2)	-1.06193	6.33241e-05
UDP-GlcNAc:betaGal beta-1,3-N-acetylglucosaminyltransferase 5 (B3GNT5)	-1.26581	6.73079e-05
parvin, gamma (PARVG)	-1.46611	0.00014952
neuropeptide Y receptor Y2 (NPY2R)	-1.69189	7.86905e-05
paroxysmal nonkinesigenic dyskinesia (PNKD), transcript variant 1	NA	0.00012958
tripartite motif-containing 69 (TRIM69), transcript variant b	-1.61636	7.12286e-05
fatty acid binding protein 3, muscle and heart (mammary-derived growth inhibitor) (FABP3)	-1.40162	0.000107033
antizyme inhibitor 1 (AZIN1), transcript variant 1	-1.67922	0.000179929
chromosome 14 open reading frame 159 (C14orf159)	NA	0.000222788
submaxillary gland androgen regulated protein 3 homolog B (mouse) (SMR3B)	-1.31178	9.19824e-05
hypothetical protein MGC33212 (MGC33212)	0.860171	0.000174391
RPA interacting protein (RPAIN), transcript variant 2	-1.27841	8.29016e-05
dynein, axonemal, light chain 1 (DNAL1)	NA	8.99246e-05
microsomal glutathione S-transferase 1 (MGST1), transcript variant 1a	NA	9.01274e-05
WD repeat-containing protein 55	-1.41459	8.77164e-05
RAD51 homolog C (S. cerevisiae) (RAD51C), transcript variant 3	-1.17211	0.00012135
aspartoacylase (aminocyclase) 3 (ACY3)	-0.797036	8.39666e-05
ubiquitin specific peptidase 47 (USP47)	NA	9.56514e-05
peroxiredoxin 3 (PRDX3)	-0.603508	9.66336e-05
GTP-binding protein 8 (putative) (GTPBP8)	-0.901338	0.000154465
mitochondrial ribosomal protein S6 (MRPS6), nuclear gene encoding mitochondrial protein	NA	0.000256235
WD repeat domain 34 (WDR34)	-0.974083	9.66277e-05
HLA-B associated transcript 1 (BAT1), transcript variant 2	-1.05644	9.32755e-05
phosphoribosyl transferase domain containing 1 (PRTFDC1)	-1.10669	0.00011984
Ras suppressor protein 1 (RSU1), transcript variant 1	-1.66757	0.000126326
eukaryotic translation initiation factor 3, subunit E (EIF3E)	#NAME?	9.76711e-05
ATP-binding cassette, sub-family F (GCN20), member 2 (ABCF2), nuclear gene encoding mitochondrial protein, transcript variant 1	-1.04732	0.000103159
scinderin (SCIN)	-0.950615	0.000104164
dynamin 1-like (DNM1L)	-0.622854	0.000147977
serine dehydratase-like (SDSL)	-2.12738	0.000145801
NA	-1.64582	0.000117988
MLCK protein (MLCK)	NA	0.000122091
sphingosine kinase 2 (SPHK2)	-1.1504	0.000117531
mitogen-activated protein kinase kinase kinase 8 (MAP3K8)	-1.4994	0.000133826
NUAK family, SNF1-like kinase, 1 (NUAK1)	-1.03288	0.000122082
mitogen-activated protein kinase 9 (MAPK9), transcript variant JNK2-a2	-1.07061	0.000305143
Interleukin-8	-1.41638	0.000153399
Recombinant Human Stromal Cell derived Factor-1a (SDF-1a)	-0.975085	0.000201016
glucosidase, beta; acid (includes glucosylceramidase) (GBA)	-0.797218	0.000132425
SNF1-like kinase (SNF1LK)	NA	0.00018276
HIV-1 Tat interacting protein, 60kDa (HTATIP)	-1.35445	0.000145475
protein kinase C, zeta (PRKCZ)	-0.932662	0.000156001
RRN3 RNA polymerase I transcription factor homolog (S. cerevisiae) pseudogene (RRN3)	-1.09832	0.00014814
hypothetical protein MGC4473 (MGC4473)	-1.51086	0.000345142
Dehydrogenase/reductase SDR family member 12	-1.07763	0.000149983
hypothetical protein FLJ22222 (FLJ22222)	-1.79017	0.000184477
ADP-ribosylation factor-like 6 interacting protein 2 (ARL6IP2)	NA	0.000189519
mitogen-activated protein kinase 10 (MAPK10), transcript variant 1	-1.58832	0.000170037
C-terminal binding protein 1 (CTBP1)	-1.84891	0.000198149
tubulin, alpha 3e (TUBA3E)	-1.03367	0.000171385
KIAA1576 protein (KIAA1576)	-0.850025	0.000193994
mitogen-activated protein kinase kinase kinase kinase 2 (MAP4K2)	-0.956117	0.000224175
extracellular matrix protein 1 (ECM1)	-0.800329	0.000180002
EMG1 nucleolar protein homolog (S. cerevisiae) (EMG1)	-1.64566	0.000202904
Heme oxygenase 1	-2.12961	0.000431509
Enoyl-CoA hydratase, mitochondrial	-2.00801	0.000376819
Neurexophilin-2	-1.01582	0.000252421
Diphosphoinositol polyphosphate phosphohydrolase 3-alpha	NA	0.00026326
Signal recognition particle 19 kDa protein	-1.04996	0.000230748
Tachykinin-3	NA	0.000379574
Mediator of RNA polymerase II transcription subunit 23	-1.65222	0.000253481
Zinc finger and SCAN domain-containing protein 2	-0.976643	0.000257255
retinitis pigmentosa 9 (autosomal dominant) (RP9)	-0.758712	0.000218468
paraneoplastic antigen MA2 (PNMA2)	-1.41391	0.000221609
RNA pseudouridylate synthase domain containing 2 (RPUSD2)	NA	0.000531433
mitochondrial ribosomal protein S35 (MRPS35), nuclear gene encoding mitochondrial protein	-0.789662	0.000228011
Interleukin-1 family member 10	-1.33514	0.000297326
Melanoma-associated antigen 2	-0.825415	0.000287741
General transcription factor II-I	-0.86531	0.000388743
secreted phosphoprotein 1 (SPP1), transcript variant 3, mRNA.	-1.51208	0.000313649
Host cell factor 2	-1.28454	0.000369724
Secretagogin	-0.981865	0.000276514
Rho-related GTP-binding protein Rho6	NA	0.000270544
phosphodiesterase 1A, calmodulin-dependent (PDE1A), transcript variant 2, mRNA.	-1.63429	0.000491318
Zinc fingers and homeoboxes protein 1	NA	0.000608056
TAF5-like RNA polymerase II p300/CBP-associated factor-associated factor 65 kDa subunit 5L	-0.989927	0.000267716
Rho guanine nucleotide exchange factor 1	-1.00611	0.000325987
C-jun-amino-terminal kinase-interacting protein 2	-1.39814	0.000492002
transmembrane protein 19 (TMEM19)	-0.546062	0.000304719
thioredoxin-like 4B (TXNL4B)	-1.392	0.000304284
Uncharacterized protein C2orf57	-1.31942	0.000372117
neurofibromin 2 (bilateral acoustic neuroma) (NF2)	-1.0209	0.000424656
SFT2 domain containing 1 (SFT2D1)	-1.30906	0.000317159
immunoglobulin lambda variable 2-14 (IGLV2-14)	-1.74166	0.000410174
proline rich Gla (G-carboxyglutamic acid) 2 (PRRG2)	-1.3083	0.000359381
transcription factor binding to IGHM enhancer 3 (TFE3)	-1.87329	0.000364653
MAP3K12-binding inhibitory protein 1	-1.40428	0.000404283
Cytosolic non-specific dipeptidase	-0.983508	0.00052081
Cbp/p300-interacting transactivator 1	NA	0.000418124
Sorting nexin-6	-1.28376	0.000514264
GTPase IMAP family member 2	-1.04372	0.000408209
CCR4-NOT transcription complex, subunit 6, mRNA (cDNA clone IMAGE:5000764), complete cds.	-0.927155	0.000373887
Nicotinamide mononucleotide adenylyltransferase 3	-1.51631	0.000433599
Alpha-ketoglutarate-dependent dioxygenase alkB homolog 3	NA	0.000389924
Ras-related protein Rab-7a	-1.18768	0.000386625
Leucine carboxyl methyltransferase 1	-0.701111	0.000373618
Vacuolar protein sorting-associated protein 26B	-1.03599	0.000395589
Cathepsin Z	-1.4636	0.000388154
Uncharacterized protein C4orf26	NA	0.00082858
Activator of 90 kDa heat shock protein ATPase homolog 2	-0.88992	0.000427843
Acylphosphatase-1	-0.740986	0.000385352
Testis-expressed sequence 19 protein	-0.505505	0.000391826
PTK2 protein tyrosine kinase 2 (PTK2)	-1.26323	0.000388757
Fanconi anemia, complementation group G (FANCG)	-1.54357	0.000433508
aryl hydrocarbon receptor nuclear translocator-like (ARNTL), transcript variant 1	-1.29312	0.000745853
Serum albumin	NA	0.000464794
transmembrane protein 139 (TMEM139)	NA	0.000904593
WD repeat domain 5B (WDR5B)	-1.64991	0.000542429
Olfactomedin-like protein 2B	-1.27609	0.000446952
olfactory receptor, family 4, subfamily D, member 6 (OR4D6)	-1.26831	0.000458089
selenophosphate synthetase 1 (SEPHS1)	NA	0.000640428
ras homolog gene family, member H (RHOH)	-0.191156	0.000488797
UDP-glucuronic acid decarboxylase 1	-0.509316	0.000555887
activating transcription factor 3 (ATF3), transcript variant 1	NA	0.000508841
chromosome 10 open reading frame 57 (C10orf57)	NA	0.000488985
cytochrome c oxidase subunit VIIa polypeptide 2 like (COX7A2L), nuclear gene encoding mitochondrial protein	-1.08615	0.000825343
BET1 homolog (S. cerevisiae) (BET1)	-0.985514	0.000513559
DEAD (Asp-Glu-Ala-Asp) box polypeptide 17 (DDX17), transcript variant 2	-1.13551	0.000610195
leprecan-like 1 (LEPREL1)	-1.20461	0.000586546
interferon-related developmental regulator 2 (IFRD2)	-0.984751	0.000522449
hypothetical protein MGC10600 (MGC10600)	-1.47464	0.000545486
eukaryotic translation initiation factor 2C, 2 (EIF2C2)	-0.697536	0.00078794
mitochondrial ribosomal protein S18B (MRPS18B)	-1.39371	0.000675086
ADP-ribosylation factor-like 4A (ARL4A), transcript variant 1	-1.78855	0.000541899
cDNA clone IMAGE:3638747, partial cds	-0.825628	0.000618304
activation-induced cytidine deaminase (AICDA)	NA	0.00111361
SWI/SNF related, matrix associated, actin dependent regulator of chromatin, subfamily d, member 1 (SMARCD1)	NA	0.000925345
interferon regulatory factor 3 (IRF3)	-1.1194	0.000565422
mitochondrial ribosomal protein L1 (MRPL1), nuclear gene encoding mitochondrial protein	-0.824102	0.000623935
nuclear VCP-like (NVL)	NA	0.0011441
coiled-coil domain containing 123 (CCDC123)	-0.875005	0.000718227
chromosome 10 open reading frame 118 (C10orf118)	NA	0.00120244
UDP-glucose ceramide glucosyltransferase-like 2 (UGCGL2)	-1.53395	0.000782971
polynucleotide kinase 3'-phosphatase (PNKP)	NA	0.000666389
janus kinase and microtubule interacting protein 2 (JAKMIP2)	-1.1986	0.000667037
heparin-binding EGF-like growth factor (HBEGF)	-1.3901	0.00110906
Staphylococcal nuclease domain-containing protein 1	-1.51037	0.000843729
apoptosis antagonizing transcription factor (AATF)	-1.03107	0.000661424
membrane-spanning 4-domains, subfamily A, member 4 (MS4A4A), transcript variant 1	NA	0.000710211
ubiquitin specific peptidase 5 (isopeptidase T) (USP5)	-0.721518	0.000631712
mediator complex subunit 24 (MED24), transcript variant 1	-1.75219	0.000980914
chemokine (C-X-C motif) ligand 2 (CXCL2)	-1.07917	0.000695277
crystallin, alpha A (CRYAA)	-1.49274	0.00102357
chromosome 21 open reading frame 25 (C21orf25)	-1.3765	0.000664763
dermcidin (DCD)	NA	0.000944881
chromosome 7 open reading frame 13 (C7orf13)	-1.02541	0.000679476
chromosome 1 open reading frame 213 (C1orf213)	-1.31246	0.00103891
UDP-GlcNAc:betaGal beta-1,3-N-acetylglucosaminyltransferase 3 (B3GNT3)	-1.25425	0.000728863
baculoviral IAP repeat-containing 8 (BIRC8)	NA	0.000824173
Biogenesis of lysosome-related organelles complex 1 subunit 1	NA	0.00132501
integrin, alpha V (vitronectin receptor, alpha polypeptide, antigen CD51) (ITGAV)	-1.13799	0.00116746
lysozyme-like 6 (LYZL6)	0.97937	0.000865873
adenosine deaminase, RNA-specific, B1 (RED1 homolog rat) (ADARB1), transcript variant 2	-1.48551	0.000775639
histone deacetylase 9 (HDAC9), transcript variant 5	-1.3817	0.000913555
cytochrome P450, family 26, subfamily B, polypeptide 1 (CYP26B1)	NA	0.000766256
EP400 N-terminal like (EP400NL)	-0.98152	0.00100293
LanC lantibiotic synthetase component C-like 2 (bacterial) (LANCL2)	-1.02097	0.000920429
VENT homeobox homolog (Xenopus laevis) (VENTX)	-0.790647	0.000945854
hypothetical protein LOC150577 (LOC150577)	-0.753832	0.00105179
PREDICTED: Homo sapiens similar to HSPC323 (LOC284422)	-1.98651	0.00119985
fucosyltransferase 8 (alpha (1,6) fucosyltransferase) (FUT8), transcript variant 2	-1.03197	0.0013716
F-box protein 22 (FBXO22), transcript variant 2	-1.39423	0.00133831
Spermatid nuclear transition protein 4	-1.17194	0.00106587
SH3 domain binding glutamic acid-rich protein like 2 (SH3BGRL2)	-1.20958	0.00118369
F-box protein 11 (FBXO11), transcript variant 1	0.288584	0.000942255
lymphocyte antigen 6 complex, locus E (LY6E)	-1.05074	0.00088619
male-specific lethal 3-like 1 (Drosophila) (MSL3L1), transcript variant 3	-0.750018	0.000915677
homogentisate 1,2-dioxygenase (homogentisate oxidase) (HGD)	-0.905224	0.000960917
WAS protein family homolog 1	-1.49081	0.001537
germinal center expressed transcript 2 (GCET2), transcript variant 2	-1.6504	0.000974778
NIF3 NGG1 interacting factor 3-like 1 (S. pombe) (NIF3L1)	-1.64965	0.00112925
upstream transcription factor 1 (USF1), transcript variant 2	-0.585585	0.000960427
SH3 domain binding glutamic acid-rich protein (SH3BGR), transcript variant 2	-1.00277	0.00103899
ankyrin repeat and SOCS box-containing 3 (ASB3), transcript variant 2	1.24574	0.00102448
transducin-like enhancer of split 3 (E(sp1) homolog, Drosophila) (TLE3)	-1.44905	0.0012277
pellino homolog 1 (Drosophila) (PELI1)	NA	0.0016121
cullin 4B (CUL4B), transcript variant 1	-0.704198	0.00107636
insulin-like growth factor binding protein 1 (IGFBP1)	-1.60348	0.00124435
hypothetical protein FLJ31438 (FLJ31438)	-1.22461	0.00102017
CKLF-like MARVEL transmembrane domain containing 3 (CMTM3), transcript variant 1	-1.12675	0.00101648
ubiquitin-conjugating enzyme E2D N-terminal like (UBE2DNL)	NA	0.00133799
hypothetical protein FLJ10154 (FLJ10154)	-1.03132	0.00149357
mitogen-activated protein kinase-activated protein kinase 5 (MAPKAPK5), transcript variant 1	-0.675413	0.00138278
protein kinase C, eta	-0.668457	0.00105368
v-kit Hardy-Zuckerman 4 feline sarcoma viral oncogene homolog (KIT), transcript variant 1; see catalog number for detailed information on wild-type or point mutant status	-1.60977	0.00190526
Ephrin type-B receptor 6	-0.946532	0.0012263
Tyrosine-protein kinase BLK	-1.43138	0.00129749
v-abl Abelson murine leukemia viral oncogene homolog 1 (ABL1), transcript variant a; see catalog number for detailed information on wild-type or point mutant status	-1.36983	0.001619
Activin receptor type-2A	-1.44463	0.00149204
fatty acid binding protein 7, brain (FABP7)	-1.11619	0.00127631
DENN domain-containing protein 1B	NA	0.00199742
phosphohistidine phosphatase 1 (PHPT1)	-1.51311	0.00141013
synaptoporin (SYNPR)	-1.09364	0.00115546
intelectin 1 (galactofuranose binding) (ITLN1)	-1.19469	0.00115502
RNA pseudouridylate synthase domain containing 4 (RPUSD4)	-1.16698	0.00116093
Obg-like ATPase 1 (GTPBP9)	NA	0.00207853
Cytochrome P450 2W1	-1.24181	0.00121291
Coenzyme A synthase (COASY)	-0.44075	0.00125882
Apoptosis regulatory protein Siva	-1.10734	0.00120064
hypothetical protein MGC17515 (MGC17515)	-1.01045	0.00126
solute carrier family 23 (nucleobase transporters), member 2 (SLC23A2)	-1.33197	0.00204644
ganglioside-induced differentiation-associated protein 1 (GDAP1)	NA	0.00136437
general transcription factor IIF, polypeptide 1, 74kDa (GTF2F1)	-0.98625	0.00122813
ST3 beta-galactoside alpha-2,3-sialyltransferase 1 (ST3GAL1), transcript variant 2	-1.02184	0.00175141
transmembrane 4 L six family member 19 (TM4SF19)	-0.990703	0.00174826
arachidonate 15-lipoxygenase (ALOX15)	-0.903175	0.00138751
chromosome 20 open reading frame 195 (C20orf195)	-1.40842	0.00156543
general transcription factor IIE, polypeptide 2, beta 34kDa (GTF2E2)	-0.470676	0.0014691
aconitase 1, soluble (ACO1)	-1.47788	0.0013607
zinc finger protein 688 (ZNF688), transcript variant 1	-1.73461	0.00208017
carbohydrate (chondroitin 4) sulfotransferase 11 (CHST11)	-0.972471	0.00178499
zinc finger protein 673 (ZNF673)	-1.14016	0.00137191
cDNA clone MGC:15478 IMAGE:2967661, complete cds	-0.666843	0.00172863
tropomyosin 3 (TPM3)	-0.178242	0.00182596
calcium activated nucleotidase 1 (CANT1)	-0.943017	0.00151126
Signal transducer and activator of transcription 6	-0.71531	0.00163333
xylosylprotein beta 1,4-galactosyltransferase, polypeptide 7 (galactosyltransferase I) (B4GALT7)	-1.50252	0.00178876
mitochondrial ribosomal protein L53 (MRPL53), nuclear gene encoding mitochondrial protein	-0.95513	0.00155123
general transcription factor IIIC, polypeptide 6, alpha 35kDa (GTF3C6)	-1.08526	0.00145825
claudin 2 (CLDN2)	1.41331	0.00180925
Zinc transporter ZIP8	-1.20867	0.00156095
solute carrier family 6, member 15 (SLC6A15)	NA	0.00254948
interleukin 12 receptor, beta 1 (IL12RB1)	-1.05067	0.00198901
eukaryotic translation initiation factor 4A, isoform 2 (EIF4A2)	-1.78892	0.00227606
Doublesex- and mab-3-related transcription factor B1	-0.785733	0.00174978
stromal cell derived factor 4 (SDF4)	-0.812362	0.00153162
Acyl-CoA dehydrogenase family member 11	-0.638005	0.00158309
loss of heterozygosity, 12, chromosomal region 1 (LOH12CR1)	-1.48919	0.00156766
reticulon 3 (RTN3), transcript variant 1	NA	0.00223188
protein kinase C, beta 1 (PRKCB1), transcript variant 1	-0.133882	0.00199903
adrenergic, beta, receptor kinase 1 (ADRBK1)	-0.740137	0.00207042
fms-related tyrosine kinase 3 (FLT3); see catalog number for detailed information on wild-type or point mutant status	-1.10587	0.00161346
Angiopoietin-1 receptor	-0.690741	0.00163837
receptor-interacting serine-threonine kinase 2 (RIPK2)	-1.44281	0.00182973
NIMA (never in mitosis gene a)- related kinase 11	-2.0217	0.00164191
NIMA (never in mitosis gene a)- related kinase 9	-1.31438	0.00232614
Interleukin-1 alpha	NA	0.00277288
forkhead box A3 (FOXA3)	-0.754344	0.00169097
regulatory factor X, 5 (influences HLA class II expression) (RFX5), transcript variant 1	-0.828264	0.00194021
snail homolog 2 (Drosophila) (SNAI2)	-0.800597	0.00173138
Isoleucyl-tRNA synthetase, cytoplasmic	-0.957768	0.00184726
ARD1 homolog A, N-acetyltransferase (S. cerevisiae) (ARD1A)	-1.4542	0.00243504
coiled-coil domain containing 72 (CCDC72)	-2.77705	0.0018536
zinc finger protein 346 (ZNF346)	-0.916634	0.00240798
CCR4-NOT transcription complex, subunit 7 (CNOT7)	-1.42483	0.00264265
Dixin	-1.4429	0.00232822
alpha-1-microglobulin/bikunin precursor (AMBP)	NA	0.00185943
chromosome 12 open reading frame 41 (C12orf41)	-1.189	0.00199515
albumin (ALB)	-1.13908	0.00210976
calmodulin 3 (phosphorylase kinase, delta) (CALM3)	-0.986478	0.0019499
CDC28 protein kinase regulatory subunit 1B (CKS1B)	-1.06218	0.00223933
cryptochrome 1 (photolyase-like) (CRY1)	-0.679416	0.00198364
chromosome 12 open reading frame 26 (C12orf26)	-1.29092	0.00264236
mitochondrial ribosomal protein S12 (MRPS12), nuclear gene encoding mitochondrial protein, transcript variant 1	-1.47136	0.00306866
Mitochondrial coiled-coil domain protein 1	-1.31868	0.00245553
Serum amyloid A protein	-0.703604	0.00223711
Interferon-induced transmembrane protein 3	-1.36062	0.00208277
C1q and tumor necrosis factor related protein 9 (C1QTNF9)	-0.784232	0.00229349
DNA fragmentation factor, 40kDa, beta polypeptide (caspase-activated DNase) (DFFB)	-1.76616	0.00252359
ets variant gene 7 (TEL2 oncogene) (ETV7)	1.41527	0.00230578
family with sequence similarity 26, member A (FAM26A)	-1.40771	0.00292155
Inositol hexakisphosphate kinase 2	-0.94808	0.00288252
Serine/threonine-protein kinase SRPK2	-1.69697	0.00296537
Cytochrome P450 2E1	NA	0.00331711
Protein cereblon	-1.28596	0.00219198
Ubiquitin-like protein 3	-1.12793	0.00214779
HLA class II histocompatibility antigen, DQ(5) alpha chain	-0.467558	0.00220766
Protein yippee-like 1	-1.18899	0.00233081
JmjC domain-containing histone demethylation protein 1A	-1.16508	0.0023172
Reticulon-4-interacting protein 1	-0.836898	0.00234121
chromosome 9 open reading frame 170 (C9orf170), mRNA.	-1.13223	0.00215529
Phosphatidylinositol-3,4,5-trisphosphate 3-phosphatase and dual-specificity protein phosphatase PTEN	-1.23153	0.00218674
Glycolipid transfer protein	-1.04885	0.0025745
chemokine (C-C motif) ligand 3 (CCL3)	-0.916323	0.00227048
protein tyrosine phosphatase type IVA, member 2 (PTP4A2), transcript variant 1	-0.749103	0.00242632
CCR4-NOT transcription complex, subunit 7 (CNOT7)	-1.02978	0.0026684
zinc finger protein 449 (ZNF449)	-0.752628	0.00294804
cystatin F (leukocystatin) (CST7)	-0.866282	0.00261677
olfactory receptor, family 51, subfamily E, member 1 (OR51E1)	-1.08335	0.00338586
CD9 molecule (CD9)	-1.2023	0.00273908
hypothetical LOC541471 (LOC541471)	-1.53769	0.00309989
chromosome 14 open reading frame 100 (C14orf100)	-0.948372	0.00259396
LAS1-like (S. cerevisiae) (LAS1L)	-1.02766	0.0029384
zinc finger protein 641 (ZNF641)	-0.986365	0.00307678
chromosome 20 open reading frame 142 (C20orf142)	-1.47324	0.00291941
phosphatidylinositol glycan anchor biosynthesis, class T (PIGT)	-0.630512	0.00244881
potassium channel, subfamily K, member 5 (KCNK5)	NA	0.00370888
immunoglobulin heavy constant mu (IGHM)	-1.28037	0.00245887
mitogen-activated protein kinase kinase kinase 13 (MAP3K13)	-1.02208	0.00337707
islet cell autoantigen 1,69kDa-like (ICA1L), transcript variant 1	-1.19194	0.00309632
Zinc transporter 7	-1.40225	0.00269674
polymerase I and transcript release factor (PTRF)	NA	0.00321927
KH domain containing, RNA binding, signal transduction associated 2 (KHDRBS2)	-1.33523	0.00257971
Uncharacterized protein C18orf1	-0.943547	0.00311238
Ras-related GTP-binding protein D	-1.18604	0.00332895
Tripartite motif-containing protein 59	-1.46232	0.00260498
cDNA FLJ40194 fis, clone TESTI2019481FLJ40194 protein ; [Source:UniProtKB/TrEMBL;Acc:Q8N7Z3]	-0.634097	0.00256655
Beta-1,3-galactosyl-O-glycosyl-glycoprotein beta-1,6-N-acetylglucosaminyltransferase	-1.75728	0.00306423
Protein CBFA2T1	-1.13004	0.00269348
Leucine-rich repeat and fibronectin type III domain-containing protein 1	-0.928731	0.00296654
RING finger protein 122	-1.03788	0.00268549
F-box protein 38 (FBXO38)	-1.13729	0.00286577
phospholipase B1 (PLB1)	-0.697184	0.00267339
tandem C2 domains, nuclear (TC2N)	-1.20468	0.00270499
serine/threonine kinase 10 (STK10)	-1.57148	0.00311529
double homeobox, 3 (DUX3)	-1.38904	0.00289714
chromosome 6 open reading frame 118 (C6orf118)	-0.831423	0.00269837
brain and reproductive organ-expressed (TNFRSF1A modulator) (BRE), transcript variant 3	-1.4688	0.00308674
nuclear receptor subfamily 4, group A, member 1 (NR4A1), transcript variant 1	-0.668273	0.00284307
syndecan 4 (SDC4)	-0.585134	0.00275099
WD repeat domain 18 (WDR18)	-0.639432	0.00276107
vacuolar protein sorting 37 homolog A (S. cerevisiae) (VPS37A)	-1.29327	0.00321751
bestrophin 3 (BEST3), transcript variant 1	NA	0.00423151
NADH dehydrogenase (ubiquinone) 1 beta subcomplex, 4, 15kDa (NDUFB4), nuclear gene encoding mitochondrial protein	-1.09016	0.00307861
GATA binding protein 3 (GATA3)	-0.684455	0.00294201
cyclin G1 (CCNG1), transcript variant 1	-0.898042	0.00288411
small glutamine-rich tetratricopeptide repeat (TPR)-containing, alpha (SGTA)	-1.25643	0.00290026
Uncharacterized protein C4orf37	NA	0.00403524
Rac/Cdc42 guanine nucleotide exchange factor (GEF) 6 (ARHGEF6)	-0.841745	0.00331176
Probable palmitoyltransferase ZDHHC23	-1.34979	0.00312485
ephrin-A1 (EFNA1)	-0.882977	0.00297302
lipoxygenase homology domains 1 (LOXHD1)	-0.850953	0.0031934
gap junction protein, alpha 10, 59kDa (GJA10)	-0.818987	0.00300902
spermatogenesis associated, serine-rich 2 (SPATS2)	-0.843462	0.003164
karyopherin alpha 5 (importin alpha 6) (KPNA5)	-0.876912	0.00300449
RAB7B, member RAS oncogene family (RAB7B)	-1.29129	0.00371988
cleavage and polyadenylation specific factor 3-like (CPSF3L)	-1.35076	0.00342654
palmitoyl-protein thioesterase 1 (ceroid-lipofuscinosis, neuronal 1, infantile) (PPT1)	-0.919321	0.00375622
NADH dehydrogenase (ubiquinone) 1 beta subcomplex, 10, 22kDa (NDUFB10)	-0.829297	0.00330222
transmembrane protein 42 (TMEM42)	NA	0.00313941
abhydrolase domain containing 4 (ABHD4)	-1.05557	0.00316377
ubiquitin domain containing 2 (UBTD2)	-1.2605	0.00449106
TRM1 tRNA methyltransferase 1 homolog (S. cerevisiae) (TRMT1)	-0.695983	0.0034913
ATP-sensitive inward rectifier potassium channel 10	-0.878434	0.00402519
tubby like protein 3 (TULP3)	-0.870328	0.00335522
chromosome 17 open reading frame 83 (C17orf83)	-1.52617	0.00415012
cancer/testis CT47 family, member 11 (CT47.11)	-1.50622	0.00340825
golgi associated PDZ and coiled-coil motif containing (GOPC)	-1.21099	0.0032368
SERTA domain containing 1 (SERTAD1)	-0.615336	0.00328122
chromosome 8 open reading frame 76 (C8orf76)	-1.51225	0.00444108
TNF receptor-associated protein 1 (TRAP1)	0.29649	0.00360386
unconventional SNARE in the ER 1 homolog (S. cerevisiae) (USE1)	-0.916946	0.00424352
CD3d molecule, delta (CD3-TCR complex) (CD3D), transcript variant 1	-1.20416	0.00341449
DEAD (Asp-Glu-Ala-Asp) box polypeptide 6 (DDX6)	-1.28101	0.00426864
RAB2A, member RAS oncogene family (RAB2A)	0.149542	0.00341842
V-set domain containing T cell activation inhibitor 1 (VTCN1)	-0.908653	0.00344548
collagen, type IV, alpha 6 (COL4A6)	-0.815102	0.00349025
chromosome 1 open reading frame 131 (C1orf131)	-1.08495	0.00362513
melanocortin 2 receptor accessory protein (MRAP), transcript variant 1	-1.48321	0.00424157
protein phosphatase 2, regulatory subunit B', epsilon isoform (PPP2R5E)	-1.56082	0.00390893
integrin beta 1 binding protein 3 (ITGB1BP3)	-0.721548	0.00358733
tumor necrosis factor (ligand) superfamily, member 15 (TNFSF15)	-1.06261	0.00437187
protein tyrosine phosphatase, non-receptor type 12 (PTPN12)	-1.71536	0.00381779
cleavage and polyadenylation specific factor 2, 100kDa (CPSF2)	-1.04488	0.00475662
RAS p21 protein activator 3 (RASA3)	-0.922559	0.00476547
DKFZP564J0863 protein (DKFZP564J0863)	-1.09365	0.00436015
solute carrier family 4 (anion exchanger), member 1, adaptor protein (SLC4A1AP)	-0.861013	0.00371541
ankyrin repeat domain 45 (ANKRD45)	-1.26289	0.00472663
PREDICTED: Homo sapiens similar to Heat shock protein 67B2 (LOC401270)	-1.57191	0.00522791
hypothetical protein FLJ39075 (FLJ39075)	-0.787963	0.00410629
yippee-like 1 (Drosophila) (YPEL1)	-1.10944	0.00387057
Rap guanine nucleotide exchange factor (GEF)-like 1 (RAPGEFL1)	-1.29426	0.00479235
zinc finger, DHHC-type containing 15 (ZDHHC15)	-1.26835	0.00420255
ADP-ribosylation factor-like 4C (ARL4C)	-0.700645	0.00459718
PREDICTED: Homo sapiens hypothetical LOC388528 (LOC388528)	-1.37328	0.00442947
RAN binding protein 5 (RANBP5)	-1.26401	0.00449549
immunoglobulin lambda constant 1 (Mcg marker) (IGLC1)	-1.09919	0.00535023
hypothetical protein MGC31957 (MGC31957)	NA	0.00405792
high-mobility group 20B (HMG20B)	NA	0.0058112
ectonucleotide pyrophosphatase/phosphodiesterase 1 (ENPP1)	-1.68159	0.00534474
golgi SNAP receptor complex member 1 (GOSR1), transcript variant 3	-1.1691	0.00483552
DNA (cytosine-5-)-methyltransferase 3 alpha (DNMT3A), transcript variant 2	-1.09845	0.00413082
High affinity cAMP-specific and IBMX-insensitive 3prime,5prime-cyclic phosphodiesterase 8A	-0.893257	0.00468728
CDC-like kinase 1 (CLK1)	-0.821722	0.00486501
pleckstrin homology-like domain, family A, member 1 (PHLDA1)	-1.14932	0.00522425
nuclear factor of kappa light polypeptide gene enhancer in B-cells inhibitor, alpha (NFKBIA)	-0.598167	0.00430352
Metallophosphoesterase 1	-1.53074	0.00585568
WD repeat domain 25 (WDR25)	-1.33294	0.00477237
testis-specific transcript, Y-linked 8	Inf	0.00578525
chromosome 17 open reading frame 62 (C17orf62)	-1.27685	0.00460834
Dual specificity protein kinase CLK1	-1.36927	0.00486899
Leukocyte tyrosine kinase receptor	-0.844291	0.00423998
mitogen-activated protein kinase kinase kinase 7 (MAP3K7), transcript variant A	-0.991217	0.00432947
Serine/threonine-protein kinase N1	-0.962454	0.00446062
2-5A-dependent ribonuclease	-1.03246	0.00435706
Serine/threonine-protein kinase D1	-1.15717	0.00472012
chromosome 6 open reading frame 206 (C6orf206)	-1.05883	0.00462867
peroxisomal biogenesis factor 7 (PEX7)	-1.04238	0.00447203
bol, boule-like (Drosophila) (BOLL), transcript variant 2	-1.24178	0.00622634
kinesin family member 6 (KIF6)	-1.33206	0.00466256
chromosome 9 open reading frame 71 (C9orf71)	NA	0.00634252
endothelin 2 (EDN2)	-0.463966	0.00444117
Hermansky-Pudlak syndrome 1 (HPS1)	-0.92618	0.00524154
Parkinson disease (autosomal recessive, early onset) 7 (PARK7)	NA	0.00647053
hydroxy-delta-5-steroid dehydrogenase, 3 beta- and steroid delta-isomerase 1 (HSD3B1)	-1.42207	0.00591847
NADH dehydrogenase (ubiquinone) 1, subcomplex unknown, 2, 14.5kDa (NDUFC2)	-0.901215	0.00458769
exostoses (multiple)-like 2 (EXTL2)	-0.949116	0.00601077
potassium channel tetramerisation domain containing 13 (KCTD13)	-0.917629	0.00564792
transmembrane protein with EGF-like and two follistatin-like domains 1 (TMEFF1)	-0.932841	0.00508185
protein kinase, cAMP-dependent, regulatory, type I, alpha (tissue specific extinguisher 1) (PRKAR1A), transcript variant 1	-0.807396	0.00471617
serpin peptidase inhibitor, clade D (heparin cofactor), member 1 (SERPIND1)	-0.776347	0.00594429
solute carrier family 41, member 3 (SLC41A3)	NA	0.00663897
RNA binding motif and ELMO/CED-12 domain 1 (RBED1)	-1.44137	0.00604631
nudix (nucleoside diphosphate linked moiety X)-type motif 6 (NUDT6), transcript variant 1	-1.35264	0.00552165
pellino homolog 2 (Drosophila) (PELI2)	-0.260998	0.00482599
polybromo 1 (PBRM1)	-1.1234	0.00476537
chromosome 3 open reading frame 28 (C3orf28)	-0.840254	0.00478614
calcium regulated heat stable protein 1, 24kDa (CARHSP1)	-0.836259	0.0047758
ST8 alpha-N-acetyl-neuraminide alpha-2,8-sialyltransferase 4 (ST8SIA4)	-0.684803	0.00505123
nuclear cap binding protein subunit 2, 20kDa (NCBP2), transcript variant 1	-1.1882	0.0050404
tubulin polymerization-promoting protein family member 3 (TPPP3)	-1.04818	0.00491959
dynactin 3 (p22) (DCTN3), transcript variant 2	-1.02127	0.00481674
dysbindin (dystrobrevin binding protein 1) domain containing 1 (DBNDD1), transcript variant 2	NA	0.00680873
trans-golgi network protein 2 (TGOLN2)	-1.40809	0.00673266
Putative HIF-prolyl hydroxylase PH-4	-0.433713	0.00484199
cerebral endothelial cell adhesion molecule 1 (CEECAM1)	-0.344489	0.00536616
apolipoprotein B mRNA editing enzyme, catalytic polypeptide-like 3C (APOBEC3C)	-1.04077	0.00534394
prefoldin subunit 1 (PFDN1)	-1.09824	0.00593508
tubulointerstitial nephritis antigen-like 1 (TINAGL1)	-0.908246	0.0057926
chromosome 9 open reading frame 46 (C9orf46)	-2.35551	0.00645426
lysosomal-associated protein transmembrane 4 alpha (LAPTM4A)	-1.28708	0.00518292
zinc finger, FYVE domain containing 21 (ZFYVE21)	-1.04039	0.0051573
WD repeat domain 62 (WDR62), transcript variant 2	-1.99295	0.00512193
kelch repeat and BTB (POZ) domain containing 7 (KBTBD7)	-0.841499	0.00521645
BMI1 polycomb ring finger oncogene (BMI1)	-1.11139	0.00548252
leucine carboxyl methyltransferase 1 (LCMT1)	-1.2732	0.00616061
NIMA (never in mitosis gene a)-related kinase 2 (NEK2)	-0.713907	0.00598383
homeodomain interacting protein kinase 3 (HIPK3), transcript variant 1	-1.08446	0.00569626
NIMA (never in mitosis gene a)-related kinase 4 (NEK4)	-0.573547	0.00556711
mitogen-activated protein kinase 14 (MAPK14), transcript variant 2	-1.54314	0.00656631
NIMA (never in mitosis gene a)-related kinase 3 (NEK3), transcript variant 1	-1.23853	0.00582632
chemokine (C-C motif) ligand 8 (CCL8)	-0.928591	0.00544638
phosphoinositide-3-kinase, class 2, alpha polypeptide	-1.38027	0.00720575
spastic paraplegia 20 (Troyer syndrome) (SPG20)	-0.937163	0.0054576
ribosomal protein L37 (RPL37)	-1.21992	0.00619719
cell division cycle 25 homolog A (S. pombe) (CDC25A)	-1.14049	0.00558181
WW domain binding protein 5 (WBP5), transcript variant 1	-1.26055	0.00575329
Protein Daple	-1.25855	0.00546257
ankyrin repeat and sterile alpha motif domain containing 6 (ANKS6)	-1.04676	0.00557462
Kruppel-like factor 13 (KLF13)	-0.793536	0.00600911
polymerase (RNA) II (DNA directed) polypeptide I, 14.5kDa (POLR2I)	-0.865744	0.00572089
adrenergic, beta-2-, receptor, surface (ADRB2)	-1.50667	0.00733934
ELK1, member of ETS oncogene family (ELK1)	-0.932471	0.00739781
aarF domain containing kinase 1 (ADCK1)	-0.969324	0.00598495
Rho GTPase-activating protein 15	-1.10844	0.00580099
breast cancer anti-estrogen resistance 3 (BCAR3)	-1.00707	0.00619791
amyloid beta (A4) precursor protein-binding, family B, member 1 interacting protein (APBB1IP)	-0.717935	0.00718929
lectin, galactoside-binding, soluble, 3 (LGALS3)	-0.833036	0.00618649
tropomyosin 1 (alpha) (TPM1)	-0.750599	0.006629
Urocortin-3	NA	0.00769732
Methyl-CpG-binding domain protein 3	-0.163253	0.00593534
Low molecular weight phosphotyrosine protein phosphatase	1.53208	0.00744421
Conserved oligomeric Golgi complex subunit 3	-1.4965	0.00594572
Tafazzin	-1.27846	0.00594632
Dolichol-phosphate mannosyltransferase subunit 3	-0.909033	0.00621155
Serine/threonine-protein kinase SRPK2	-0.886938	0.00595249
Interleukin-8	-0.945853	0.0070436
DKFZP434K028 protein (DKFZP434K028)	-1.52324	0.00621383
endosulfine alpha (ENSA), transcript variant 8	-1.01894	0.00646394
keratin associated protein 3-3 (KRTAP3-3)	-0.870864	0.00604624
peptidyl arginine deiminase, type IV (PADI4)	-1.23944	0.00810389
Collagenase 3	-1.01155	0.00624594
Histidine ammonia-lyase	-0.637215	0.00609977
Interleukin-22	-1.24048	0.00665607
T cell receptor gamma variable 9, mRNA (cDNA clone MGC:90486 IMAGE:5755352), complete cds	-1.20793	0.00678543
Huntingtin-interacting protein 1-related protein	-0.789365	0.00621993
Growth factor receptor-bound protein 7	-1.49704	0.00741092
Neuronal membrane glycoprotein M6-a	-1.37465	0.00730396
DNA repair protein XRCC2	-1.11163	0.00696347
Prostate stem cell antigen	-1.04532	0.00645357
RNA-binding protein 39	-1.18332	0.00684681
Nucleoporin NUP53	-1.13693	0.00725077
Poly(U)-binding-splicing factor PUF60	-1.52253	0.00717481
superoxide dismutase 2, mitochondrial (SOD2)	-1.15942	0.00826187
limb region 1 homolog (mouse) (LMBR1)	-0.476034	0.00667573
Spermatogenesis-associated protein 4	-1.48502	0.00732005
BRF1 homolog, subunit of RNA polymerase III transcription initiation factor IIIB (S. cerevisiae) (BRF1)	-1.08162	0.00705782
secernin 2 (SCRN2)	-1.01899	0.00660546
surfeit 4 (SURF4)	-0.616086	0.00706712
cell division cycle associated 4 (CDCA4)	-0.918438	0.00703548
phosphatidylglycerophosphate synthase 1 (PGS1)	-1.68749	0.00842278
Endophilin-B2	-0.569486	0.00677776
Potassium voltage-gated channel subfamily E member 1	-2.11401	0.00874947
NA	-0.692139	0.0066273
Ig gamma-1 chain C region	-0.745229	0.00675825
Oral-facial-digital syndrome 1 protein (Protein 71-7A) [Source:UniProtKB/Swiss-Prot;Acc:O75665]	-1.52111	0.00816104
Probetacellulin	-1.23368	0.00677989
Glycoprotein Xg	-0.513177	0.00724286
Putative T-complex protein 1 subunit theta-like 2	-0.718756	0.00708904
Asporin	-0.892901	0.00907996
Nascent polypeptide-associated complex subunit alpha-2	-0.901951	0.00892902
Rho guanine nucleotide exchange factor 1	-1.14163	0.00775462
Histone H2A type 1-C	1.02649	0.00892203
2-oxoglutarate and iron-dependent oxygenase domain-containing protein 2	-1.20273	0.00791082
Mediator of RNA polymerase II transcription subunit 29	-0.846785	0.00819292
Protein tyrosine phosphatase receptor type C-associated protein	-0.899855	0.00703068
Uncharacterized protein C1orf109	-1.02476	0.00810715
branched chain ketoacid dehydrogenase kinase (BCKDK)	-0.779883	0.00763542
glycoprotein Ib (platelet), alpha polypeptide (GP1BA)	-0.983004	0.00710519
Serine/threonine-protein kinase 6	-0.778101	0.00724189
chromosome 11 open reading frame 16 (C11orf16)	-1.42498	0.0083838
plasminogen (PLG)	-0.774546	0.00798948
amyloid beta (A4) precursor protein (peptidase nexin-II, Alzheimer disease) (APP), transcript variant 1	-1.09784	0.00716591
chromosome 5 open reading frame 5 (C5orf5)	-1.0651	0.0075396
actinin, alpha 2 (ACTN2)	-0.895982	0.00918474
centaurin, alpha 2 (CENTA2)	-0.537263	0.00725374
v-fos FBJ murine osteosarcoma viral oncogene homolog (FOS)	-0.987204	0.00740222
carbonic anhydrase XII (CA12)	-1.03441	0.00755545
Rab9 effector protein with kelch motifs (RABEPK)	-0.868743	0.00785674
tumor necrosis factor (ligand) superfamily, member 13b (TNFSF13B)	-0.70138	0.00757662
chromosome 1 open reading frame 165 (C1orf165)	-1.37461	0.00830557
mediator complex subunit 21 (MED21)	-0.891742	0.0087536
interleukin 1, beta (IL1B)	-0.735098	0.00940424
serine hydroxymethyltransferase 2 (mitochondrial) (SHMT2)	-1.22887	0.00756022
solute carrier family 16, member 1 (monocarboxylic acid transporter 1) (SLC16A1)	-0.597133	0.00758536
leucine-rich, glioma inactivated 1 (LGI1)	-1.07854	0.00774162
hypothetical protein BC015395 (LOC130940)	-0.912707	0.00758993
non-metastatic cells 3, protein expressed in (NME3)	-0.91171	0.00780045
transmembrane protein 103 (TMEM103)	-0.962954	0.00916811
nucleoredoxin-like 2 (NXNL2)	-0.707748	0.00809254
cadherin 19, type 2 (CDH19)	-1.33679	0.00791123
leucine rich repeat (in FLII) interacting protein 2 (LRRFIP2), transcript variant 2	-0.843198	0.00982293
phosphodiesterase 4D interacting protein (myomegalin) (PDE4DIP)	-1.06087	0.00966973
lysyl oxidase-like 3 (LOXL3)	NA	0.0103811
transducin (beta)-like 1X-linked (TBL1X)	-0.792805	0.00924879
midkine (neurite growth-promoting factor 2) (MDK), transcript variant 3	-0.705737	0.00788557
lactate dehydrogenase A-like 6B (LDHAL6B)	-1.2268	0.00880991
thymic stromal lymphopoietin (TSLP), transcript variant 2	-0.943418	0.008842
interleukin 32 (IL32), transcript variant 2	-1.19336	0.00789093
integrin-linked kinase-associated serine/threonine phosphatase 2C (ILKAP)	-1.20945	0.00793369
cyclin-dependent kinase inhibitor 1B (p27, Kip1) (CDKN1B)	-1.23651	0.00797102
zinc finger protein 192 (ZNF192)	-1.00718	0.00848791
Usher syndrome 1C (autosomal recessive, severe) (USH1C)	-0.508769	0.00805451
poly (ADP-ribose) polymerase family, member 11 (PARP11)	-0.830209	0.00839004
zinc finger protein 333 (ZNF333)	-0.827276	0.00824304
chromosome 13 open reading frame 16 (C13orf16)	-1.90445	0.010516
chromosome 6 open reading frame 134 (C6orf134)	-1.04639	0.00805402
Endonuclease/exonuclease/phosphatase family domain-containing protein 1	-0.857457	0.00931937
vang-like 1 (van gogh, Drosophila) (VANGL1)	-1.16889	0.00894424
growth hormone 1 (GH1), transcript variant 2	-0.536698	0.00816406
cold shock domain containing C2, RNA binding (CSDC2)	-0.877856	0.00818514
vacuolar protein sorting 39 homolog (S. cerevisiae) (VPS39)	-1.38703	0.00842342
StAR-related lipid transfer (START) domain containing 10 (STARD10)	-0.755826	0.00856865
Transducin-like enhancer protein 4	-2.24269	0.0082144
chaperone, ABC1 activity of bc1 complex homolog (S. pombe) (CABC1), nuclear gene encoding mitochondrial protein	NA	0.0109115
methionine adenosyltransferase II, beta (MAT2B)	-0.987945	0.0083416
interleukin 2 (IL2)	NA	0.00868062
dystrophin (muscular dystrophy, Duchenne and Becker types) (DMD), transcript variant Dp140	-1.07962	0.00894891
vascular endothelial growth factor A (VEGFA)	-1.02723	0.0091463
vacuolar protein sorting 36 homolog (S. cerevisiae) (VPS36)	-1.8398	0.00961512
catenin (cadherin-associated protein), alpha 1, 102kDa (CTNNA1)	-0.772963	0.00862419
annexin A2 (ANXA2), transcript variant 3	-0.593379	0.00956892
serine hydroxymethyltransferase 1 (soluble) (SHMT1), transcript variant 1	NA	0.011239
cyclin B2 (CCNB2)	-1.02551	0.00868551
mitochondrial ribosomal protein L42 (MRPL42), nuclear gene encoding mitochondrial protein, transcript variant 3	-0.748648	0.00941043
mucin-like 1 (MUCL1)	0.80357	0.010706
gamma-aminobutyric acid (GABA) A receptor, beta 3 (GABRB3), transcript variant 2	-0.950432	0.00893637
Uncharacterized protein C6orf10	-0.533465	0.00875485
EF-hand calcium binding domain 7, mRNA (cDNA clone MGC:9635 IMAGE:3915942), complete cds	-0.882376	0.0110484
WD repeat-containing protein 33	-1.01906	0.00954767
heterogeneous nuclear ribonucleoprotein U-like 1, mRNA (cDNA clone IMAGE:3619753), complete cds.	-0.751868	0.0090138
protocadherin alpha subfamily C, 2 (PCDHAC2), transcript variant 2	-1.42589	0.0106984
Ephrin receptor A3 (EPHA3), transcript variant 2	-1.14846	0.010632
cullin 1 (CUL1)	-1.47451	0.0102376
PREDICTED: Homo sapiens hypothetical LOC389081 (LOC389081)	-0.86561	0.00929553
BTG family, member 2 (BTG2)	-0.717635	0.0089877
chromosome 9 open reading frame 91 (C9orf91)	-1.24896	0.0103841
cyclin-dependent kinase (CDC2-like) 10 (CDK10), transcript variant a	NA	0.010691
PREDICTED: Homo sapiens hypothetical protein LOC170425 (LOC170425)	-1.05472	0.00898397
purinergic receptor P2X-like 1, orphan receptor (P2RXL1)	-1.62338	0.0113024
polymerase (DNA-directed), delta 3, accessory subunit (POLD3)	-0.368723	0.00993323
Insulin gene enhancer protein ISL-1	-0.806609	0.00912876
golgi SNAP receptor complex member 2 (GOSR2), transcript variant B	-0.869676	0.00930603
Neuronatin	-0.850389	0.00919597
SNRPN upstream reading frame (SNURF), transcript variant 1	-1.24808	0.010286
Leukotriene C4 synthase	-0.783238	0.0113464
inhibitor of growth family, member 5 (ING5)	-0.582759	0.01129
MAP kinase-interacting serine/threonine-protein kinase 2	-1.02825	0.0103765
family with sequence similarity 38, member A (FAM38A)	-0.828306	0.00958745
Hydroxysteroid dehydrogenase-like protein 2	NA	0.00973276
guanylate cyclase 1, soluble, beta 3 (GUCY1B3)	-0.849675	0.00997059
dihydrouridine synthase 1-like (S. cerevisiae) (DUS1L)	-0.849465	0.0103147
SCY1-like 1 binding protein 1 (SCYL1BP1)	-0.942004	0.0102112
chromosome 11 open reading frame 53 (C11orf53)	-0.901174	0.0107396
PHD finger protein 19	-0.761177	0.00994864
mitochondrial ribosomal protein L30 (MRPL30), nuclear gene encoding mitochondrial protein, transcript variant 1	-1.32603	0.0109145
transthyretin (prealbumin, amyloidosis type I) (TTR)	-0.22764	0.0108406
chromosome 8 open reading frame 22 (C8orf22)	-1.35268	0.00951991
cell division cycle 23 homolog (S. cerevisiae) (CDC23)	-0.685783	0.0104877
Calcyphosin-like protein	-0.992672	0.010245
Cell differentiation protein RCD1 homolog	-0.90736	0.0105691
uncoupling protein 3 (mitochondrial, proton carrier) (UCP3)	-0.978034	0.0102582
PDZ domain-containing protein GIPC1	-0.583693	0.00973094
nicotinate phosphoribosyltransferase domain containing 1 (NAPRT1)	-0.614259	0.00983168
IMP (inosine monophosphate) dehydrogenase 1 (IMPDH1)	-0.911212	0.0115314
Zinc finger protein ZXDC	-1.56217	0.0121864
G antigen 7 (GAGE7)	-0.808748	0.0106205
calmodulin-like 5 (CALML5)	-0.728347	0.0106648
NDUFA12-like (NDUFA12L)	-1.09115	0.00996339
thioredoxin domain containing 10 (TXNDC10)	-0.757951	0.012203
chromosome 9 open reading frame 116 (C9orf116), transcript variant 2	-0.742101	0.0100644
guanine nucleotide binding protein (G protein), alpha transducing activity polypeptide 2 (GNAT2)	-0.792693	0.0113555
alcohol dehydrogenase 5 (class III), chi polypeptide (ADH5)	-0.643379	0.0101852
ubiquitin specific peptidase 12 (USP12)	-1.27864	0.0102416
SNF8, ESCRT-II complex subunit, homolog (S. cerevisiae) (SNF8)	-0.792238	0.0114518
ankyrin repeat and SOCS box-containing 9 (ASB9)	-0.89205	0.0121525
N-acetylneuraminic acid phosphatase (NANP)	NA	0.012919
Kruppel-like factor 7 (ubiquitous) (KLF7)	-1.2041	0.0103096
pleckstrin homology, Sec7 and coiled-coil domains 4 (PSCD4)	-0.744651	0.0117909
calcium/calmodulin-dependent protein kinase II inhibitor 1 (CAMK2N1)	-0.992781	0.0111557
transmembrane protein 185A (TMEM185A)	-0.782119	0.0118172
endomucin (EMCN)	-1.55064	0.0107509
chromosome 14 open reading frame 140 (C14orf140)	-1.24707	0.0105964
Protein Dos	-0.906376	0.011228
HLA class I histocompatibility antigen, Cw-7 alpha chain	-0.996637	0.0134443
armadillo repeat containing, X-linked 3 (ARMCX3), transcript variant 1	NA	0.0136757
malignant T cell amplified sequence 1 (MCTS1)	NA	0.0105905
tripartite motif family-like 1 (TRIML1)	-1.45141	0.0110175
integral membrane protein 2C (ITM2C)	-2.43809	0.0137924
solute carrier family 30 (zinc transporter), member 5 (SLC30A5), transcript variant 2	-1.1114	0.0107678
ATP-binding cassette sub-family G member 1	-1.04104	0.0127584
ecotropic viral integration site 5-like (EVI5L)	-0.920101	0.0108149
centromere protein I (CENPI)	-0.814008	0.0122872
CDC42 effector protein (Rho GTPase binding) 4 (CDC42EP4)	-0.843447	0.0118082
NA	-0.684056	0.0109738
protein kinase C, delta (PRKCD), transcript variant 1	-1.2005	0.0117798
casein kinase 2, alpha 1 polypeptide (CSNK2A1), transcript variant 2	-0.810039	0.01093
polo-like kinase 3 (Drosophila) (PLK3)	-1.09225	0.0109507
casein kinase 1, gamma 1 (CSNK1G1)	-0.946196	0.0126082
casein kinase 1, delta (CSNK1D), transcript variant 1	-1.02445	0.0109314
Estrogen Related Receptor beta, Ligand Binding Domain (ERR beta-LBD)	-0.985448	0.0110528
platelet-derived growth factor receptor, alpha polypeptide (PDGFRA); see catalog number for detailed information on wild-type or point mutant status	-0.842327	0.0112789
nucleoporin 62kDa C-terminal like (NUP62CL)	-0.910994	0.012412
A.T hook DNA-binding motif-containing protein 1	0.168401	0.0110519
tropomodulin 1 (TMOD1)	-0.831839	0.0121117
tropomyosin 4 (TPM4)	NA	0.0114692
translocase of outer mitochondrial membrane 40 homolog (yeast)-like (TOMM40L)	-1.23176	0.0122805
polymerase (DNA directed), eta (POLH)	-0.999813	0.0120213
Uncharacterized protein C12orf65	NA	0.0142759
killer cell lectin-like receptor subfamily D, member 1 (KLRD1), transcript variant 1	-0.95834	0.0121824
ELL associated factor 1 (EAF1)	-0.966163	0.0117177
glycine receptor, beta (GLRB)	-0.632181	0.0116725
cAMP responsive element binding protein 3-like 4 (CREB3L4)	-0.880764	0.0112399
solute carrier family 5 (sodium/glucose cotransporter), member 12, mRNA (cDNA clone MGC:52019 IMAGE:5188979), complete cds	-1.75226	0.0114187
prefoldin subunit 4 (PFDN4)	-0.793055	0.0120475
solute carrier family 39 (zinc transporter), member 1 (SLC39A1)	-0.878258	0.0123253
ubiquitin-conjugating enzyme E2E 3 (UBC4/5 homolog, yeast) (UBE2E3), transcript variant 1	-1.28563	0.0132234
nudix (nucleoside diphosphate linked moiety X)-type motif 21 (NUDT21)	-0.741974	0.0128117
YTH domain family, member 2 (YTHDF2)	-1.40788	0.0114633
peptidylprolyl isomerase A (cyclophilin A) (PPIA)	-1.08627	0.0116566
methyltransferase like 7A (METTL7A)	NA	0.0146376
Reticulon-1	-0.727824	0.0114714
ATPase, H+ transporting, lysosomal 34kDa, V1 subunit D (ATP6V1D)	-1.01803	0.0114942
phosphoribosyl pyrophosphate synthetase 1 (PRPS1)	-1.10298	0.0125831
cytochrome P450, family 39, subfamily A, polypeptide 1 (CYP39A1)	-0.947497	0.0140575
Keratinocyte growth factor	-0.89056	0.0117618
Disks large homolog 3	-0.87272	0.0127314
Alcohol dehydrogenase class 4 mu/sigma chain	-0.696192	0.0121489
S-adenosylmethionine decarboxylase proenzyme	-0.794856	0.0117275
Glycogen synthase kinase-3 beta	-0.877435	0.0130043
Autophagy-related protein 7	-0.829865	0.0118763
Zinc finger protein with KRAB and SCAN domains 4	-0.943885	0.0141062
Adenylate kinase isoenzyme 2, mitochondrial	-1.45751	0.0132719
Fermitin family homolog 1	-0.443159	0.0117741
Paraneoplastic antigen-like protein 5	-0.792984	0.0126777
proteasome (prosome, macropain) subunit, alpha type, 5 (PSMA5)	-1.33999	0.0125703
Ly6/PLAUR domain-containing protein 5	-0.934762	0.0132375
chromosome 18 open reading frame 22 (C18orf22)	NA	0.011885
melanoma antigen family F, 1 (MAGEF1)	-0.916651	0.0133818
cell division cycle associated 7-like (CDCA7L)	-0.690206	0.0121816
snRNA-activating protein complex subunit 3	-1.09108	0.012273
pantothenate kinase 1 (PANK1), transcript variant beta	-1.48188	0.0122739
F-box protein 40 (FBXO40)	-1.79699	0.0130481
E2F transcription factor 8 (E2F8)	-0.916081	0.0135423
chromosome 17 open reading frame 58 (C17orf58), transcript variant 2	-0.802904	0.0123235
melanoma associated antigen (mutated) 1 (MUM1)	-0.766325	0.0124584
neuropeptide Y receptor Y1 (NPY1R)	-1.25483	0.0150252
Microtubule-associated serine/threonine-protein kinase 2	-0.973355	0.0123553
syntaxin 18 (STX18)	-0.728269	0.0130328
kallikrein 1 (KLK1)	-0.835984	0.0144217
amphiphysin (AMPH)	-0.885729	0.0121527
glucose-6-phosphatase, catalytic subunit (G6PC)	-0.469	0.0126307
5-hydroxytryptamine (serotonin) receptor 1E (HTR1E)	-2.66686	0.012298
chromosome 6 open reading frame 113 (C6orf113)	-0.916579	0.0123568
cell division cycle associated 4 (CDCA4), transcript variant 14	-0.63271	0.012619
Treacher Collins-Franceschetti syndrome 1 (TCOF1), transcript variant 3	-1.56348	0.0139433
lactotransferrin (LTF)	-1.1236	0.0128271
hepatocyte growth factor-regulated tyrosine kinase substrate (HGS)	-1.13667	0.0146205
Olfactory receptor 3A1	-0.502173	0.0124019
Solute carrier family 12 member 6	-1.09295	0.0144515
Sodium/glucose cotransporter 2	-1.00656	0.0126051
UPF0547 protein C16orf87	-0.852324	0.0146945
SWI/SNF-related matrix-associated actin-dependent regulator of chromatin subfamily A member 5	-1.09807	0.0147542
Probable G-protein coupled receptor 81	-1.20534	0.0131847
Solute carrier family 46 member 3	-0.93618	0.0142792
mitogen-activated protein kinase associated protein 1 (MAPKAP1), transcript variant 2, mRNA.	-0.816789	0.0139907
bridging integrator 1 (BIN1)	-0.653348	0.0137914
Rh family, C glycoprotein (RHCG)	NA	0.0136725
minichromosome maintenance complex component 5 (MCM5)	-0.987188	0.0149788
PDS5, regulator of cohesion maintenance, homolog A (S. cerevisiae) (SCC-112)	-0.896255	0.0136466
BH3 interacting domain death agonist (BID)	-1.07678	0.0152914
eukaryotic translation initiation factor 3, subunit E (EIF3S6)	-0.785316	0.0145151
bromodomain containing 9 (BRD9)	-0.802221	0.0132408
Transmembrane protein 156	-1.11563	0.0133142
ARP3 actin-related protein 3 homolog B (yeast) (ACTR3B)	-1.01286	0.014415
isocitrate dehydrogenase 2 (NADP+), mitochondrial (IDH2)	NA	0.0138007
TSC22 domain family, member 4 (TSC22D4)	-0.96623	0.0147362
proteasome (prosome, macropain) 26S subunit, ATPase, 4 (PSMC4), transcript variant 1	-0.845322	0.0149084
N-6 adenine-specific DNA methyltransferase 1 (putative) (N6AMT1)	-1.62706	0.0168002
killer cell lectin-like receptor subfamily C, member 4 (KLRC4)	-1.10758	0.0135101
tyrosine 3-monooxygenase/tryptophan 5-monooxygenase activation protein, zeta polypeptide (YWHAZ), transcript variant 1	-0.577142	0.0146223
tumor protein D52-like 3 (TPD52L3)	-0.788033	0.0140577
S-phase kinase-associated protein 1A (p19A) (SKP1A), transcript variant 2	-1.2822	0.0135836
NIF3 NGG1 interacting factor 3-like 1 (S. pombe) (NIF3L1)	-0.795689	0.013594
apolipoprotein A-I (APOA1)	-1.01993	0.0138523
solute carrier family 25, member 46 (SLC25A46)	-1.11123	0.0151314
apolipoprotein L, 6 (APOL6)	-0.778909	0.0159275
bladder cancer associated protein (BLCAP)	-1.19294	0.0145738
F-box protein 25 (FBXO25)	-0.91686	0.0162385
Transmembrane protein 120A	-0.900337	0.0151747
NADH dehydrogenase (ubiquinone) 1 alpha subcomplex, 9, 39kDa (NDUFA9)	-1.06695	0.0146411
spermatid associated (SPERT)	-0.737846	0.0148835
transmembrane and coiled-coil domains 4 (TMCO4)	-1.11773	0.0151917
orthodenticle homeobox 2 (OTX2), transcript variant 1	-0.931756	0.0153671
complement component 4 binding protein, beta (C4BPB)	-0.787973	0.0150417
Coiled-coil domain-containing protein 115	NA	0.0166408
immediate early response 3 (IER3)	-1.04769	0.0143038
RecQ protein-like (DNA helicase Q1-like) (RECQL)	-0.860937	0.0144227
chromosome 9 open reading frame 41 (C9orf41)	-0.990626	0.0152886
intraflagellar transport 81 homolog (Chlamydomonas) (IFT81), transcript variant 2	-1.37786	0.0141617
UDP-glucuronate decarboxylase 1 (UXS1)	-1.07071	0.0155404
KIT ligand (KITLG), transcript variant b	-0.472074	0.0143873
chromosome 3 open reading frame 59 (C3orf59)	-0.972963	0.0142707
lactation elevated 1 (LACE1)	-0.7553	0.0170563
chromosome 19 open reading frame 56 (C19orf56)	-0.931391	0.0149277
solute carrier family 22 (organic anion transporter), member 7 (SLC22A7), transcript variant 2	-0.918898	0.0150469
Protein TEX261	-0.991435	0.0171479
MOB1, Mps One Binder kinase activator-like 2A (yeast) (MOBKL2A)	-1.26553	0.0177881
chromosome 11 open reading frame 30 (C11orf30)	-1.50695	0.0145397
polymerase (RNA) II (DNA directed) polypeptide K, 7.0kDa (POLR2K)	-0.82061	0.0158208
immature colon carcinoma transcript 1 (ICT1)	-1.11478	0.0147193
tripartite motif-containing 44 (TRIM44)	-1.20958	0.0158755
tripartite motif-containing 31 (TRIM31)	-0.787809	0.0145693
potassium channel tetramerisation domain containing 14 (KCTD14)	-0.993924	0.0169034
Zinc finger CCCH domain-containing protein 7A	-1.41183	0.0166881
Ras-related protein Rab-39B	-1.31146	0.0149395
ATP-dependent RNA helicase A	-0.820754	0.0166855
Glucose-6-phosphate translocase	NA	0.0173622
septin 7 (SEPT7), transcript variant 1	-0.726408	0.0154464
tetratricopeptide repeat domain 32 (TTC32)	NA	0.0174427
synaptotagmin VI (SYT6)	-0.507299	0.0152754
PREDICTED: Homo sapiens hypothetical LOC399920 (LOC399920)	-0.75151	0.0176008
palmitoyl-protein thioesterase 2 (PPT2), transcript variant 2	0.221791	0.015077
deafness, autosomal dominant 5 (DFNA5)	-0.950093	0.0165886
ATPase, H+ transporting, lysosomal accessory protein 2 (ATP6AP2)	-0.795169	0.0162859
ubiquitin-conjugating enzyme E2, J2 (UBC6 homolog, yeast) (UBE2J2), transcript variant 4	-1.75785	0.0176886
hypothetical protein FLJ23356 (FLJ23356)	-0.423506	0.0160677
solute carrier family 25, member 29 (SLC25A29), transcript variant 2	-1.08004	0.0179961
lysozyme-like 2 (LYZL2)	-0.845325	0.0160275
Hydroxysteroid dehydrogenase-like protein 1	-1.05461	0.01628
FK506 binding protein 5 (FKBP5)	NA	0.0155152
uroporphyrinogen decarboxylase (UROD)	-0.780469	0.0158469
matrix metallopeptidase 8 (neutrophil collagenase) (MMP8)	-0.605778	0.0157026
guanosine monophosphate reductase (GMPR)	-0.75496	0.0172417
T-box 22 (TBX22), transcript variant 2	-1.30079	0.0154266
minichromosome maintenance complex component 2 (MCM2)	-1.26373	0.0160608
Rho GTPase activating protein 9 (ARHGAP9), transcript variant 1	-0.561935	0.0158838
docking protein 3 (DOK3)	-0.904469	0.0168986
coiled-coil domain containing 44 (CCDC44)	-1.40587	0.0159871
CD96 molecule (CD96)	-0.76956	0.0160322
septin 1 (SEPT1)	-0.806391	0.0194893
AF4/FMR2 family, member 4 (AFF4)	-0.806083	0.0186899
branched chain keto acid dehydrogenase E1, alpha polypeptide (BCKDHA)	-0.693436	0.0173926
cytochrome P450, family 20, subfamily A, polypeptide 1 (CYP20A1)	-0.832254	0.0167729
pleckstrin homology, Sec7 and coiled-coil domains 2 (cytohesin-2) (PSCD2)	NA	0.0161491
transmembrane protein 59 (TMEM59)	-0.930975	0.0172893
Inhibitor of nuclear factor kappa-B kinase subunit epsilon	-1.18084	0.0161808
tribbles homolog 3 (Drosophila) (TRIB3)	NA	0.018313
Cell division protein kinase 10	NA	0.0163368
Microtubule-associated serine/threonine-protein kinase 2	-1.31139	0.0181413
Proto-oncogene tyrosine-protein kinase receptor ret	0.658624	0.0198537
spleen tyrosine kinase (SYK)	-0.546553	0.0173104
SCY1-like protein 2	-0.628957	0.0168305
Serine/threonine-protein kinase 6	-1.02907	0.0174387
RING finger protein 151	-0.799937	0.0173991
SGT1, suppressor of G2 allele of SKP1 like 1 (S. cerevisiae) (SUGT1L1)	-0.697363	0.0175324
cDNA clone IMAGE:5172086, partial cds	-1.27512	0.0172137
serine peptidase inhibitor, Kazal type 6 (SPINK6)	-0.827337	0.0204542
complement component 1, q subcomponent, A chain (C1QA)	-0.611358	0.0186018
isopentenyl-diphosphate delta isomerase 2 (IDI2)	-0.770401	0.0174925
pyridoxal (pyridoxine, vitamin B6) kinase (PDXK)	-0.938018	0.0173414
sialidase 4 (NEU4)	-1.51748	0.0173056
Transmembrane protein 43	-0.641697	0.017776
secretory carrier membrane protein 4 (SCAMP4)	-0.805509	0.019224
Myosin light chain 2, lymphocyte-specific	-0.415232	0.0172112
programmed cell death 5 (PDCD5)	-0.732671	0.0172469
Zinc finger protein 2	-0.88128	0.0197442
chromosome 20 open reading frame 121 (C20orf121), transcript variant 1	-0.76002	0.018225
coiled-coil domain containing 12 (CCDC12)	-1.45588	0.019495
dysbindin (dystrobrevin binding protein 1) domain containing 2 (DBNDD2)	-0.894906	0.0199634
DEAH (Asp-Glu-Ala-His) box polypeptide 30 (DHX30)	-1.24094	0.0206193
chromosome 14 open reading frame 147 (C14orf147)	-1.04175	0.0173891
tribbles homolog 3 (Drosophila) (TRIB3)	-1.12947	0.0196772
RIO kinase 2 (yeast) (RIOK2)	-0.903287	0.0192616
stromal antigen 3-like (FLJ13195)	-1.09741	0.0201133
chromosome 3 open reading frame 31 (C3orf31)	-0.517697	0.0204646
F-box/LRR-repeat protein 20	-0.968801	0.0208553
lymphocyte cytosolic protein 1 (L-plastin) (LCP1)	NA	0.0176307
Rho GTPase-activating protein SYDE1	-1.01527	0.0211274
RASD family, member 2 (RASD2)	-0.816807	0.0190951
ADP-ribosylation factor-like 2 (ARL2)	-0.732581	0.0188546
guanine nucleotide binding protein (G protein), alpha inhibiting activity polypeptide 2 (GNAI2)	NA	0.0216145
hypothetical protein FLJ10986 (FLJ10986)	-0.49845	0.0177872
phosphatidylinositol-5-phosphate 4-kinase, type II, gamma (PIP4K2C)	-0.542072	0.0185951
calcium/calmodulin-dependent protein kinase IV (CAMK4)	-0.513564	0.0181407
BR serine/threonine kinase 2 (BRSK2)	-0.762182	0.0179248
OTU domain, ubiquitin aldehyde binding 2 (OTUB2)	-0.959249	0.0202731
ubiquitin specific peptidase 48 (USP48)	-1.23169	0.019351
annexin A2 (ANXA2)	-0.89745	0.0182245
actin, alpha 2, smooth muscle, aorta (ACTA2)	NA	0.0202306
proline synthetase co-transcribed homolog (bacterial) (PROSC)	-0.946093	0.0180501
FCH and double SH3 domains 2 (FCHSD2)	-0.670505	0.0189097
chromosome 17 open reading frame 68 (C17orf68)	-0.735647	0.0188886
coiled-coil domain containing 134 (CCDC134)	-0.663672	0.0187358
NA	-1.15187	0.0181676
mitogen-activated protein kinase kinase 1 (MAP2K1); see catalog number for detailed information on wild-type or point mutant status	-0.803106	0.0183689
testis-specific serine kinase 2 (TSSK2)	-0.755052	0.0188271
muscle, skeletal, receptor tyrosine kinase (MUSK)	-0.926593	0.0186677
STE20-like kinase (yeast) (SLK)	-0.832511	0.0183662
ribosomal protein S6 kinase, 90kDa, polypeptide 2 (RPS6KA2), transcript variant 2	-1.12333	0.018633
BR serine/threonine kinase 1	-0.968138	0.0214331
WNK lysine deficient protein kinase 2	-1.08421	0.0218917
protein phosphatase 2 (formerly 2A), regulatory subunit A, beta isoform (PPP2R1B)	-0.810117	0.0197577
family with sequence similarity 18, member B2 (FAM18B2)	-1.11574	0.0184652
gamma-aminobutyric acid (GABA) A receptor, epsilon (GABRE)	-0.749251	0.0188015
chromosome 15 open reading frame 38 (C15orf38)	-0.903565	0.0204246
olfactory receptor, family 5, subfamily A, member 1 (OR5A1)	-0.527791	0.0190351
tubulin folding cofactor D (TBCD)	-0.612215	0.0190291
heat shock protein 90kDa beta (Grp94), member 1 (HSP90B1)	-0.990723	0.0192148
cyclin-dependent kinase inhibitor 2B (p15, inhibits CDK4) (CDKN2B), transcript variant 1	-1.37723	0.0211975
NUAK family, SNF1-like kinase, 2 (NUAK2)	-1.18534	0.0190608
solute carrier family 27 (fatty acid transporter), member 2 (SLC27A2)	-1.33679	0.0189823
small inducible cytokine subfamily E, member 1 (endothelial monocyte-activating) (SCYE1)	-0.856143	0.0197414
LAG1 homolog, ceramide synthase 2 (LASS2)	-0.973488	0.0193596
nuclear receptor coactivator 4 (NCOA4)	-1.13309	0.0208726
Hexokinase-3	-0.613062	0.0194786
phosphodiesterase 9A (PDE9A), transcript variant 3, mRNA.	-0.750581	0.0204479
protein kinase C, delta (PRKCD), transcript variant 1	-0.809953	0.0207418
Zinc finger FYVE domain-containing protein 27	-0.586171	0.0210076
Homeobox protein PKNOX2	-0.780299	0.0212238
Probable ATP-dependent RNA helicase DDX58	NA	0.0192006
Beta-adrenergic receptor kinase 1	-0.882251	0.0192797
Putative uncharacterized protein C3orf56	-0.60663	0.0203066
basic leucine zipper and W2 domains 2 (BZW2)	-1.25929	0.021786
annexin A7 (ANXA7), transcript variant 1	-0.80695	0.0194133
amyotrophic lateral sclerosis 2 (juvenile) chromosome region, candidate 8 (ALS2CR8)	-0.636873	0.0207525
pleckstrin homology domain containing, family A (phosphoinositide binding specific) member 1 (PLEKHA1), transcript variant 2	-1.18286	0.0196538
nudE nuclear distribution gene E homolog (A. nidulans)-like 1 (NDEL1)	-0.959536	0.0196887
MAD2L1 binding protein (MAD2L1BP), transcript variant 2	-1.28579	0.0225462
chromosome 12 open reading frame 41 (C12orf41)	-0.975358	0.0215515
fibronectin type III and SPRY domain containing 1-like (FSD1L), transcript variant 1	-0.502063	0.0202374
G protein-coupled receptor 45 (GPR45)	-0.838951	0.0201724
TAF15 RNA polymerase II, TATA box binding protein (TBP)-associated factor, 68kDa (TAF15), transcript variant 1	-1.08362	0.0199683
defensin, alpha 6, Paneth cell-specific (DEFA6)	-0.558757	0.0216157
protocadherin gamma subfamily A, 5 (PCDHGA5), transcript variant 2	NA	0.0215924
V-type proton ATPase subunit G 2	NA	0.0240065
RNA/RNP complex-1-interacting phosphatase	-0.723152	0.0199679
Membrane-spanning 4-domains subfamily A member 8B	-1.2194	0.0220782
BTB/POZ domain-containing protein KCTD18	-0.667663	0.0219926
chromosome X open reading frame 21 (CXorf21)	-1.13464	0.0200634
taspase, threonine aspartase, 1 (TASP1)	-1.02946	0.020721
Centromere protein L	-1.61716	0.02278
Ig mu chain C region	-0.585534	0.0203909
nucleosome assembly protein 1-like 1 (NAP1L1)	-0.561992	0.0203945
plasmalemma vesicle associated protein (PLVAP)	-1.30757	0.0203319
zinc finger protein 179 (ZNF179)	-1.02602	0.0230374
NIMA (never in mitosis gene a)-related kinase 6 (NEK6)	-1.17451	0.020513
Ethanolamine kinase 1	-0.763942	0.0209222
mortality factor 4 (MORF4), mRNA.	-1.20056	0.0208822
Thyroid hormone receptor beta	-1.14123	0.0234916
CKLF-like MARVEL transmembrane domain containing 1 (CMTM1), transcript variant 18, mRNA.	-0.725495	0.0214222
Neuritin-like protein	-0.759599	0.0210505
Kallikrein-5	-0.132095	0.0205878
Centromere protein R	-1.40425	0.0205941
Transcriptional adapter 2-alpha	-1.22995	0.0211271
Myeloid cell nuclear differentiation antigen	-0.945282	0.0207962
Scavenger receptor cysteine-rich domain-containing protein LOC284297	-1.20697	0.0208247
Profilin-4	-0.944681	0.0211165
ATP synthase subunit f, mitochondrial	-1.12578	0.0214253
Gigaxonin	-0.850794	0.0235362
Putative uncharacterized protein C1orf120	-0.819259	0.0228876
Cytoplasmic polyadenylation element-binding protein 4	-0.904708	0.0216008
60S ribosomal protein L15	NA	0.0252671
chromosome 1 open reading frame 87 (C1orf87)	-1.08342	0.0216098
ring finger protein 32 (RNF32)	-1.23956	0.0219214
megakaryocyte-associated tyrosine kinase (MATK), transcript variant 1	-1.10961	0.0231649
PRELI domain-containing protein 2	-0.710249	0.0211038
ADAM metallopeptidase domain 12 (meltrin alpha) (ADAM12)	-1.28829	0.0219156
development and differentiation enhancing factor-like 1 (DDEFL1)	-0.937941	0.023338
PHD finger protein 8 (PHF8)	-0.806283	0.0211872
ring finger protein 111 (RNF111)	-0.903897	0.0212233
apolipoprotein A-II (APOA2)	-0.749588	0.0219948
olfactory receptor, family 2, subfamily G, member 3 (OR2G3)	-0.523702	0.022555
chromosome 11 open reading frame 52 (C11orf52)	-0.942251	0.0238348
chaperonin containing TCP1, subunit 8 (theta) (CCT8)	-1.20549	0.0220697
vacuolar protein sorting 28 homolog (S. cerevisiae) (VPS28), transcript variant 1	-0.984139	0.0220832
protein kinase, AMP-activated, beta 1 non-catalytic subunit (PRKAB1)	-1.3318	0.0243953
ankyrin repeat, family A (RFXANK-like), 2 (ANKRA2)	-1.32137	0.0249285
TRAF family member-associated NFKB activator (TANK), transcript variant 2	-1.02279	0.0245525
PRKR interacting protein 1 (IL11 inducible) (PRKRIP1)	-0.730382	0.0220726
mitochondrial ribosome recycling factor (MRRF), nuclear gene encoding mitochondrial protein, transcript variant 1	-0.467447	0.0243881
twisted gastrulation homolog 1 (Drosophila) (TWSG1)	-0.722891	0.0225036
family with sequence similarity 119, member A (FAM119A)	-1.0434	0.0239331
SCAN domain containing 2 (SCAND2), transcript variant 6	-2.65755	0.0218726
chromosome 14 open reading frame 124 (C14orf124)	-1.33352	0.0254701
ELAV (embryonic lethal, abnormal vision, Drosophila)-like 3 (Hu antigen C) (ELAVL3)	-1.09893	0.0251147
fatty acid desaturase 2 (FADS2)	-0.527084	0.0241554
chromosome 21 open reading frame 2 (C21orf2)	NA	0.023121
telomeric repeat binding factor (NIMA-interacting) 1 (TERF1)	-0.883834	0.0237243
solute carrier family 7, (neutral amino acid transporter, y+ system) member 10 (SLC7A10)	-0.960047	0.024752
zinc finger CCCH-type containing 10 (ZC3H10)	-0.796428	0.0224549
cDNA clone IMAGE:3050953, **** WARNING: chimeric clone ****	-0.732202	0.0227472
WD repeat domain 51B (WDR51B)	-1.07463	0.0224469
Nedd4 family interacting protein 2 (NDFIP2)	-1.34617	0.0257987
ubiquitin specific peptidase 53 (USP53)	-1.08187	0.0225016
chromosome 20 open reading frame 160 (C20orf160)	-1.23611	0.0260672
BTG family, member 3 (BTG3)	-0.818231	0.0241393
ARP6 actin-related protein 6 homolog (yeast) (ACTR6)	-1.05765	0.0230318
fibroblast growth factor 13 (FGF13), transcript variant 1A	-0.609785	0.0253462
sodium channel, voltage-gated, type V, alpha subunit (SCN5A)	-1.40079	0.0250775
UBX domain-containing protein 7	-1.31652	0.0266493
endoplasmic reticulum metallopeptidase 1 (ERMP1)	-1.29322	0.0250384
T-complex protein 11-like protein 2	-0.873531	0.022893
jumonji domain containing 6 (JMJD6)	-0.947045	0.0268017
lectin, galactoside-binding, soluble, 7 (galectin 7) (LGALS7)	-0.653738	0.0266604
chromosome 6 open reading frame 141 (C6orf141)	-1.02759	0.0263654
cytochrome b reductase 1 (CYBRD1)	-0.63298	0.023593
receptor accessory protein 2 (REEP2)	-0.683302	0.0248265
solute carrier family 10 (sodium/bile acid cotransporter family), member 1 (SLC10A1)	-1.26443	0.0268081
WD repeat-containing protein mio	-1.3136	0.0233131
Protein midA homolog, mitochondrial	-0.616407	0.0248884
Testis-specific Y-encoded-like protein 6	-1.71706	0.0253935
gastrin (GAST)	-1.02827	0.0243206
Sodium channel and clathrin linker 1	-1.01229	0.0248706
aspartate beta-hydroxylase (ASPH)	-0.8432	0.0272782
F-box protein 4 (FBXO4), transcript variant 1	-0.658991	0.0239897
Uncharacterized protein KIAA1109	-1.70804	0.0276991
spermatogenesis associated 2 (SPATA2)	-0.944678	0.0260513
coiled-coil domain containing 60 (CCDC60)	-0.87593	0.0258467
dehydrogenase/reductase (SDR family) member 2 (DHRS2), transcript variant 2	-0.660159	0.0236275
peptidyl arginine deiminase, type III (PADI3)	-1.21174	0.0241795
CMT1A duplicated region transcript 15 protein-like protein	-0.894028	0.0240873
immunoglobulin superfamily, member 1 (IGSF1), transcript variant 2	-1.13651	0.0271219
Acyl carrier protein, mitochondrial	-1.2131	0.0247389
60S ribosomal protein L6	-1.09677	0.0244069
Putative ATP-dependent Clp protease proteolytic subunit, mitochondrial	-1.05752	0.0249709
G1/S-specific cyclin-D1	-0.672415	0.0242657
centaurin, delta 2 (CENTD2), transcript variant 1	-0.665963	0.0253969
cytoskeleton associated protein 2 (CKAP2), transcript variant 1	0.307871	0.0244409
toll-like receptor 4 (TLR4), transcript variant 4	NA	0.0263148
v-Ki-ras2 Kirsten rat sarcoma viral oncogene homolog (KRAS), transcript variant a	-1.31929	0.0271134
ankyrin repeat and SOCS box-containing 7 (ASB7), transcript variant 2	-1.00758	0.0246548
mitochondrial ribosomal protein L27 (MRPL27), nuclear gene encoding mitochondrial protein, transcript variant 2	-1.51211	0.0250571
transmembrane, prostate androgen induced RNA (TMEPAI), transcript variant 1	-0.679671	0.025238
zinc finger protein 514 (ZNF514)	-0.796845	0.0264822
membrane-spanning 4-domains, subfamily A, member 2 (Fc fragment of IgE, high affinity I, receptor for; beta polypeptide) (MS4A2)	-0.783606	0.0248072
GIPC PDZ domain containing family, member 1 (GIPC1), transcript variant 2	-0.524163	0.0276445
chromosome 10 open reading frame 97 (C10orf97)	-0.586963	0.0262101
complement component 8, gamma polypeptide (C8G)	-1.21772	0.0255243
family with sequence similarity 19 (chemokine (C-C motif)-like), member A3 (FAM19A3), transcript variant 1	-1.21665	0.0268411
WD repeat domain 45 (WDR45), transcript variant 1	-1.37201	0.0251618
TCR gamma alternate reading frame protein (TARP), nuclear gene encoding mitochondrial protein, transcript variant 1	-0.79568	0.027829
tachykinin, precursor 1 (substance K, substance P, neurokinin 1, neurokinin 2, neuromedin L, neurokinin alpha, neuropeptide K, neuropeptide gamma) (TAC1), transcript variant beta	NA	0.0258844
mitochondrial rRNA methyltransferase 1 homolog (S. cerevisiae) (MRM1)	-1.02443	0.0252943
ribosomal protein S6 kinase, 70kDa, polypeptide 2 (RPS6KB2)	-1.19561	0.0256926
Dual specificity protein kinase CLK3	-1.0084	0.0266115
kinesin light chain 3 (KLC3), transcript variant 2	-1.08312	0.0273706
platelet-activating factor acetylhydrolase, isoform Ib, alpha subunit 45kDa (PAFAH1B1)	-0.667134	0.0254077
acyltransferase like 1 (AYTL1)	-1.16265	0.0254162
leukocyte receptor cluster (LRC) member 4 (LENG4)	-0.717679	0.0275112
S100 calcium binding protein A3 (S100A3)	-0.716297	0.0286979
deleted in lymphocytic leukemia, 1 (DLEU1)	-0.61507	0.0265363
fibronectin type III and ankyrin repeat domains 1 (FANK1)	Inf	0.0270866
myotubularin related protein 9 (MTMR9)	-1.20336	0.0280579
thiopurine S-methyltransferase (TPMT)	-1.27481	0.0263753
WDR45-like (WDR45L)	NA	0.0258601
melanoma antigen family B, 2 (MAGEB2)	NA	0.0303818
DDI1, DNA-damage inducible 1, homolog 2 (S. cerevisiae) (DDI2)	-0.74958	0.0274637
hCG2020170 (hCG_2020170)	-0.750476	0.0260377
Probable arginyl-tRNA synthetase, mitochondrial	-0.850352	0.0270353
Coiled-coil domain-containing protein 46	-0.662404	0.0264324
actin-like 7B (ACTL7B)	-1.14869	0.0265491
hypothetical protein LOC403312 (MGC39545)	-0.665803	0.0289287
hypothetical protein LOC90768 (MGC45800)	-1.22685	0.0266662
H1 histone family, member 0 (H1F0)	-0.692972	0.0264604
chromosome 3 open reading frame 18 (C3orf18)	-0.817683	0.0271557
phosducin-like (PDCL)	-0.906791	0.0270893
Serologically defined colon cancer antigen 3	-1.13741	0.0274987
hypothetical protein MGC5590 (MGC5590)	-0.662732	0.0276396
presenilin enhancer 2 homolog (C. elegans) (PSENEN)	-0.660515	0.0280596
sushi domain containing 3 (SUSD3)	-0.765551	0.0278362
TAF9B RNA polymerase II, TATA box binding protein (TBP)-associated factor, 31kDa (TAF9B)	-1.5149	0.0282198
chromosome 2 open reading frame 49 (C2orf49)	-1.27963	0.0292492
chromosome 20 open reading frame 18 (C20orf18), transcript variant 4	-0.970673	0.0279302
hepatitis A virus cellular receptor 2 (HAVCR2)	-1.04068	0.0290961
serpin peptidase inhibitor, clade A (alpha-1 antiproteinase, antitrypsin), member 10 (SERPINA10), transcript variant 1	-0.671161	0.0285139
prostaglandin D2 synthase, hematopoietic (PGDS)	-0.95244	0.0300405
signal-regulatory protein gamma (SIRPG), transcript variant 2	-0.867836	0.0278707
STEAP family member 4 (STEAP4)	-0.935035	0.0270853
non imprinted in Prader-Willi/Angelman syndrome 2 (NIPA2), transcript variant 1	-0.899814	0.0273866
Ral GEF with PH domain and SH3 binding motif 1 (RALGPS1)	-0.839282	0.0295089
general transcription factor IIH, polypeptide 4, 52kDa (GTF2H4)	-0.900949	0.0271847
chromosome 8 open reading frame 43 (C8orf43)	NA	0.031009
NADH dehydrogenase (ubiquinone) 1 beta subcomplex, 7, 18kDa (NDUFB7), nuclear gene encoding mitochondrial protein	-0.900938	0.0272828
Anaphase-promoting complex subunit 11	-1.36243	0.0317603
ARP3 actin-related protein 3 homolog B (yeast) (ACTR3B), transcript variant 1	-0.849145	0.0285618
serpin peptidase inhibitor, clade B (ovalbumin), member 9 (SERPINB9)	-1.78663	0.0320253
complement factor H-related 2 (CFHR2)	-1.35895	0.0300333
SCO cytochrome oxidase deficient homolog 1 (yeast) (SCO1), nuclear gene encoding mitochondrial protein	-0.548287	0.0275211
pregnancy specific beta-1-glycoprotein 9 (PSG9)	-0.777942	0.0307826
Serine/threonine-protein kinase D1	-0.626548	0.0277243
serine/threonine protein kinase MST4 (MST4), transcript variant 3	-0.840261	0.0296344
serine/threonine kinase 3 (STE20 homolog, yeast) (STK3)	-1.4408	0.0289711
eukaryotic elongation factor-2 kinase	-0.786311	0.0306595
epidermal growth factor receptor (erythroblastic leukemia viral (v-erb-b) oncogene homolog, avian) (EGFR); see catalog number for detailed information on wild-type or point mutant status	-1.38908	0.0280374
p21 protein (Cdc42/Rac)-activated kinase 7	-0.5848	0.029272
Inhibitor of nuclear factor kappa-B kinase subunit epsilon	-0.812286	0.0294535
a serine/threonione kinase	-0.822819	0.0298624
zinc finger and SCAN domain containing 5 (ZSCAN5)	-0.903771	0.0319928
interferon (alpha, beta and omega) receptor 2 (IFNAR2)	-0.486549	0.0287128
Rho guanine exchange factor (GEF) 16 (ARHGEF16)	-0.965283	0.029501
cytochrome c oxidase subunit VIIa polypeptide 1 (muscle) (COX7A1)	-0.515375	0.0289055
cyclin-dependent kinase 6 (CDK6)	-0.986081	0.0284029
loss of heterozygosity, 3, chromosomal region 2, gene A (LOH3CR2A)	-0.488343	0.029001
T cell receptor alpha locus (TRA@)	NA	0.0291224
inducible T-cell co-stimulator (ICOS)	-1.32311	0.0324837
tRNA aspartic acid methyltransferase 1 (TRDMT1)	-0.886248	0.0290195
angiopoietin-like 5 (ANGPTL5)	-0.734238	0.0287702
chromosome 4 open reading frame 35 (C4orf35)	-1.25655	0.0311255
Polyhomeotic-like protein 2	-1.1957	0.0322558
TCF3 fusion partner	-1.03248	0.0289742
anterior gradient homolog 2 (Xenopus laevis) (AGR2)	-2.05057	0.0289521
CDP-diacylglycerol--inositol 3-phosphatidyltransferase (phosphatidylinositol synthase) (CDIPT)	NA	0.0300589
chromobox homolog 1 (HP1 beta homolog Drosophila ) (CBX1)	-0.94824	0.0306495
nicotinamide N-methyltransferase (NNMT)	-0.681662	0.029516
centromere protein M (CENPM), transcript variant 1	-0.785221	0.030097
translocase of outer mitochondrial membrane 20 homolog (yeast) (TOMM20)	-1.26668	0.0336662
CCHC-type zinc finger, nucleic acid binding protein (CNBP)	-1.1336	0.0312121
AP2 associated kinase 1 (AAK1)	NA	0.0325852
serum/glucocorticoid regulated kinase 2 (SGK2), transcript variant 1	-0.840207	0.0292715
coagulation factor III (thromboplastin, tissue factor) (F3)	-0.841518	0.0298732
myocyte enhancer factor 2B (MEF2B)	-0.813757	0.0331331
Interferon alpha-4	-1.4311	0.0338332
Homeobox protein Meis1	-0.816142	0.0294857
Mirror-image polydactyly gene 1 protein	-0.446973	0.0298381
HLA class II histocompatibility antigen, DQ(3) alpha chain	NA	0.0300941
Huntingtin-interacting protein 1-related protein	-1.3219	0.0336902
LIM and SH3 domain protein 1	-0.852564	0.0303471
Signal transducer and activator of transcription 4	-1.3772	0.0319542
ADAM metallopeptidase domain 5 pseudogene, mRNA (cDNA clone MGC:26894 IMAGE:4828475), complete cds.	-0.609779	0.0334445
sialic acid binding Ig-like lectin 12 (SIGLEC12)	-0.887069	0.0311348
chemokine (C-X-C motif) receptor 4 (CXCR4), transcript variant 2	-0.756238	0.0312016
DnaJ (Hsp40) homolog, subfamily C, member 5 gamma (DNAJC5G)	-0.862997	0.0320354
Uncharacterized protein C3orf62	-0.921098	0.0301387
NADH dehydrogenase (ubiquinone) 1 alpha subcomplex, 2, 8kDa (NDUFA2)	-1.00549	0.0307732
killer cell lectin-like receptor subfamily G, member 1 (KLRG1)	-0.836153	0.0302865
olfactory marker protein (OMP)	-0.647149	0.0323138
zinc finger protein 2 homolog (mouse) (ZFP2)	-0.739676	0.0303557
ubiquitin specific peptidase 33 (USP33), transcript variant 2	-1.23586	0.0320419
pumilio homolog 2 (Drosophila) (PUM2)	-1.35103	0.0330093
nuclear transcription factor Y, alpha (NFYA), transcript variant 1	-0.886662	0.0303576
protocadherin gamma subfamily C, 4 (PCDHGC4), transcript variant 2	-1.47526	0.0321471
cell death-inducing DFFA-like effector b (CIDEB)	-1.41306	0.0315629
LY6/PLAUR domain containing 1 (LYPD1), transcript variant 1	-0.747651	0.0306504
Mesoderm induction early response protein 2	-1.77336	0.0316364
cyclin L1 (CCNL1)	-1.28221	0.0355016
zinc finger protein 607 (ZNF607)	-0.85558	0.0336226
Ephrin receptor B1 (EPHB1)	-0.75644	0.030791
transient receptor potential cation channel, subfamily V, member 4 (TRPV4), transcript variant 2	-0.818124	0.0316634
RIB43A domain with coiled-coils 1 (RIBC1)	-1.19002	0.0325517
methyl-CpG binding domain protein 1 (MBD1)	-0.87231	0.0312446
zinc finger, FYVE domain containing 16 (ZFYVE16)	-0.587759	0.0311166
cyclin F (CCNF)	-0.938057	0.0333738
collagen, type XIV, alpha 1 (undulin) (COL14A1)	-0.739967	0.0312561
Extracellular sulfatase Sulf-1	-0.993841	0.0312402
solute carrier family 5 (sodium/glucose cotransporter), member 11, mRNA (cDNA clone MGC:71585 IMAGE:5287366), complete cds	-1.20997	0.0316637
Early growth response protein 2	-0.407962	0.0315238
Glycerol-3-phosphate transporter	-0.634028	0.0326019
Acetyl-coenzyme A synthetase, cytoplasmic	-0.991296	0.0312312
Keratin-associated protein 26-1	-1.14412	0.0313622
Testosterone 17-beta-dehydrogenase 3	-0.888825	0.0313865
Carbohydrate sulfotransferase 4	-0.925415	0.0314871
ADP-ribosylation factor GTPase activating protein 3 (ARFGAP3)	-0.764013	0.0340681
RNA binding motif protein 9 (RBM9)	-1.28589	0.0348963
Rho GTPase activating protein 28 (ARHGAP28)	-0.518756	0.0348165
albumin (ALB)	-1.30114	0.0344623
cytochrome c oxidase subunit IV isoform 2 (lung) (COX4I2)	-0.211224	0.032057
Down syndrome critical region gene 9 (DSCR9)	-1.11048	0.0319407
zinc finger and BTB domain containing 8 opposite strand (ZBTB8OS)	-0.839301	0.034049
cholinergic receptor, nicotinic, beta 1 (muscle) (CHRNB1)	-1.18102	0.0355555
THUMP domain containing 1 (THUMPD1)	-1.2757	0.0339855
vesicle-associated membrane protein 2 (synaptobrevin 2) (VAMP2)	-0.788433	0.0333676
REX2, RNA exonuclease 2 homolog (S. cerevisiae) (REXO2)	-0.894062	0.0325289
mortality factor 4 like 1 (MORF4L1), transcript variant 1	-0.549977	0.035446
estrogen receptor binding site associated, antigen, 9 (EBAG9), transcript variant 1	-0.560184	0.0336299
protein tyrosine phosphatase, non-receptor type 22 (lymphoid) (PTPN22)	-0.443299	0.0324888
Probable O-sialoglycoprotein endopeptidase 2	-0.720661	0.0322774
Der1-like domain family, member 1 (DERL1)	-0.687117	0.0328335
chromosome 10 open reading frame 54 (C10orf54)	-0.474503	0.0326669
chromosome 5 open reading frame 13 (C5orf13)	-0.89879	0.032713
hypothetical protein MGC29506 (MGC29506)	-1.09701	0.0329159
vacuolar protein sorting 33 homolog B (yeast) (VPS33B)	-0.651128	0.0326456
leucine rich repeat containing 28 (LRRC28)	-1.39101	0.034378
retinitis pigmentosa 2 (X-linked recessive) (RP2)	-0.654486	0.0330698
SEC31 homolog B (S. cerevisiae) (SEC31B)	-1.07842	0.0339969
mitochondrial translational initiation factor 3 (MTIF3)	-0.867511	0.0360911
ATP synthase, H+ transporting, mitochondrial F1 complex, beta polypeptide (ATP5B), nuclear gene encoding mitochondrial protein	-0.689971	0.0355382
chromosome 18 open reading frame 56 (C18orf56)	-0.748855	0.0339901
tetratricopeptide repeat domain 12 (TTC12)	-1.14567	0.0349481
chromosome 12 open reading frame 12 (C12orf12)	-1.23773	0.0374144
C-terminal binding protein 1 (CTBP1), transcript variant 1	-0.750931	0.0355251
tetraspanin 18 (TSPAN18)	-0.967522	0.0349378
BCL2-associated athanogene 3 (BAG3)	NA	0.0385507
Meis homeobox 2 (MEIS2), transcript variant f	-1.07039	0.036841
ATPase, H+ transporting, lysosomal accessory protein 1 (ATP6AP1)	-0.749785	0.0335867
N-acylsphingosine amidohydrolase (acid ceramidase)-like (ASAHL), transcript variant 1	NA	0.0336031
growth differentiation factor 2 (GDF2)	-0.885501	0.0351754
exportin 5 (XPO5)	-0.86144	0.034235
ATG10 autophagy related 10 homolog (S. cerevisiae) (ATG10)	-1.21022	0.0357792
G protein-coupled receptor 172B (GPR172B), transcript variant 2	-0.415101	0.0344611
interleukin 20 receptor beta (IL20RB)	-1.11821	0.0382547
tubulin tyrosine ligase-like family, member 2 (TTLL2)	NA	0.0358663
chromosome 15 open reading frame 48 (C15orf48), transcript variant 2	-0.691842	0.0341201
WD repeat domain 61 (WDR61)	-0.682765	0.0365641
translocase of inner mitochondrial membrane 10 homolog (yeast) (TIMM10)	-0.67563	0.0353277
intraflagellar transport 57 homolog (Chlamydomonas) (IFT57)	-0.900533	0.0346089
mitochondrial ribosomal protein L11 (MRPL11), nuclear gene encoding mitochondrial protein, transcript variant 1	-1.14965	0.0356741
E74-like factor 5 (ets domain transcription factor) (ELF5), transcript variant 2	-1.2049	0.0359714
synuclein, alpha (non A4 component of amyloid precursor) (SNCA), transcript variant NACP140	-1.33708	0.0375304
chromatin modifying protein 2B (CHMP2B)	NA	0.0375621
Ras-related C3 botulinum toxin substrate 1	-0.570841	0.0358513
Meis homeobox 3 (MEIS3), transcript variant 1, mRNA.	-0.913519	0.0389684
Exostosin-1	-0.341494	0.036478
Josephin-1	-0.90896	0.0348772
uracil-DNA glycosylase (UNG), transcript variant 2	-1.02461	0.0358704
nuclear transport factor 2-like export factor 2 (NXT2)	-0.949554	0.0351751
Ermin	-0.951967	0.0376962
ankyrin repeat domain 37 (ANKRD37)	-0.687009	0.0370335
lin-7 homolog A (C. elegans) (LIN7A)	-0.781952	0.0350964
PREDICTED: Homo sapiens hypothetical LOC401464 (LOC401464)	-0.650361	0.0375174
transmembrane protein 35 (TMEM35)	-0.451033	0.0374739
ring finger protein 4 (RNF4)	-0.580229	0.0352409
Coenzyme A synthase (COASY), transcript variant 1	-0.597965	0.035585
Pleckstrin homology domain-containing family G member 6	-0.637339	0.0351272
Interleukin-17 receptor D	-0.387906	0.0356574
Protein asteroid homolog 1	-1.04667	0.037743
ankyrin repeat and MYND domain containing 1 (ANKMY1)	-0.644041	0.0393013
golgi reassembly stacking protein 1, 65kDa (GORASP1)	#NAME?	0.0395874
forkhead box P3 (FOXP3)	-1.22517	0.0370955
calcium/calmodulin-dependent protein kinase (CaM kinase) II alpha (CAMK2A)	-0.510954	0.0379042
chromosome 18 open reading frame 10 (C18orf10)	-0.834328	0.0368162
protein phosphatase 1, regulatory (inhibitor) subunit 10 (PPP1R10)	-1.31679	0.0361371
catechol-O-methyltransferase (COMT)	-1.00166	0.039107
chromosome 13 open reading frame 34 (C13orf34)	-1.08776	0.0368378
transaldolase 1 (TALDO1)	-1.01343	0.0358086
phosphopantothenoylcysteine decarboxylase (PPCDC)	-1.39176	0.0379179
procollagen-lysine, 2-oxoglutarate 5-dioxygenase 3 (PLOD3)	-0.818207	0.0379176
myocyte enhancer factor 2A (MEF2A)	-1.21427	0.0380738
ankyrin repeat and sterile alpha motif domain containing 3 (ANKS3)	-0.658964	0.0377024
Sorting nexin-33	-0.709019	0.0373342
TBC1 domain family, member 10C (TBC1D10C)	-1.39073	0.0409491
vacuolar protein sorting 41 homolog (S. cerevisiae) (VPS41)	-1.05364	0.0364453
Serine/threonine-protein kinase 17B	-1.05516	0.0382708
Serine/threonine-protein kinase PINK1, mitochondrial	NA	0.0412376
Serine/threonine-protein kinase Chk2	-1.04302	0.0398353
Cyclin-dependent kinase-like 2	-0.816877	0.0363698
Dual specificity mitogen-activated protein kinase kinase 5	-1.01975	0.0381902
MAP kinase-activated protein kinase 3	-0.841078	0.0372195
Glycogen synthase kinase-3 beta	-0.50576	0.0392489
cDNA clone IMAGE:4329532, partial cds	-1.19562	0.0381828
family with sequence similarity 27-like (FAM27L)	-0.996433	0.0404161
prepronociceptin (PNOC)	-0.957636	0.0383119
guanine nucleotide binding protein (G protein), gamma 7 (GNG7)	0.720951	0.0387448
cAMP responsive element binding protein 1 (CREB1), transcript variant B	-0.905266	0.0396221
Spi-C transcription factor (Spi-1/PU.1 related) (SPIC)	-0.96409	0.0367167
tripartite motif-containing 74 (TRIM74)	-0.771629	0.0375594
serpin peptidase inhibitor, clade B (ovalbumin), member 5 (SERPINB5)	-0.776475	0.0371932
cDNA clone IMAGE:3537461, **** WARNING: chimeric clone ****	-0.599351	0.0381488
potassium channel tetramerisation domain containing 6 (KCTD6)	-0.994747	0.0371135
hypothetical protein BC004921 (LOC93349)	-0.847644	0.0407939
chromosome 15 open reading frame 41 (C15orf41)	-0.557238	0.0388197
Zinc finger matrin-type protein 3	NA	0.0369999
interferon stimulated exonuclease gene 20kDa (ISG20)	-1.05085	0.0376866
asparagine-linked glycosylation 13 homolog (S. cerevisiae) (ALG13)	-1.14028	0.0377403
immunoglobulin J polypeptide, linker protein for immunoglobulin alpha and mu polypeptides (IGJ)	-0.44316	0.0374077
protein tyrosine phosphatase, non-receptor type 2 (PTPN2), transcript variant 3	-0.535071	0.0376256
interferon regulatory factor 6 (IRF6)	-0.585773	0.0378814
PDZ domain containing 7 (PDZD7)	-0.998888	0.0374101
glyceraldehyde-3-phosphate dehydrogenase, spermatogenic (GAPDHS)	-0.941004	0.0385654
family with sequence similarity 122A (FAM122A)	-1.09159	0.0403083
zinc finger, DHHC-type containing 6 (ZDHHC6)	-0.622932	0.0392498
pelota homolog (Drosophila) (PELO)	-0.76937	0.0389447
cleavage stimulation factor, 3' pre-RNA, subunit 1, 50kDa (CSTF1), transcript variant 2	-0.820534	0.0384619
Ras-GEF domain-containing family member 1A	-0.957704	0.0374516
RAB8B, member RAS oncogene family (RAB8B)	-0.839862	0.0379462
RAP1A, member of RAS oncogene family (RAP1A), transcript variant 2	-0.876529	0.0378848
Rap guanine nucleotide exchange factor (GEF) 4 (RAPGEF4)	-0.947242	0.0396738
BMX non-receptor tyrosine kinase (BMX), transcript variant 2	-0.956938	0.0391488
dual-specificity tyrosine-(Y)-phosphorylation regulated kinase 2 (DYRK2), transcript variant 1	NA	0.0419249
hexokinase domain containing 1 (HKDC1)	-0.628814	0.0406787
kinase interacting with leukemia-associated gene (stathmin) (KIS)	-0.648797	0.0404192
tetraspanin 5 (TSPAN5)	-1.14768	0.0393329
SYF2 homolog, RNA splicing factor (S. cerevisiae) (SYF2), transcript variant 1	-0.999532	0.0379737
membrane-associated ring finger (C3HC4) 5 (MARCH5)	-0.973094	0.0427897
sorting nexin 3 (SNX3)	-0.869108	0.0399646
ASF1 anti-silencing function 1 homolog A (S. cerevisiae) (ASF1A)	-1.20033	0.0400575
DCN1, defective in cullin neddylation 1, domain containing 1 (S. cerevisiae) (DCUN1D1)	-0.569541	0.039679
WD repeat and FYVE domain containing 3 (WDFY3), transcript variant 3	-1.22664	0.0386559
chromosome 12 open reading frame 4 (C12orf4)	-0.918458	0.0385619
Bruton agammaglobulinemia tyrosine kinase (BTK)	-0.874451	0.0384883
Janus kinase 2 (a protein tyrosine kinase) (JAK2) ; see catalog number for detailed information on wild-type or point mutant status	-1.03702	0.038405
protein kinase C, epsilon (PRKCE)	-1.25432	0.043117
Janus kinase 2 (a protein tyrosine kinase) (JAK2) ; see catalog number for detailed information on wild-type or point mutant status	-0.792927	0.0388609
mitogen-activated protein kinase 3	-1.28623	0.0398473
tumor necrosis factor (TNF superfamily, member 2) (TNF); see catalog number for detailed information on wild-type or point mutant status	-1.04411	0.0387116
LIM domain kinase 1	-1.11581	0.041261
Calcium/calmodulin-dependent protein kinase type 1	-1.13269	0.0389042
CD53 molecule (CD53)	-0.57745	0.0412293
Kv channel interacting protein 1 (KCNIP1)	-0.772062	0.0390324
TEA domain family member 2 (TEAD2)	-0.669552	0.0399637
Serine/threonine-protein kinase Nek6	-1.77482	0.0438311
v-crk sarcoma virus CT10 oncogene homolog (avian) (CRK), transcript variant I	-0.681202	0.0402018
protein-kinase, interferon-inducible double stranded RNA dependent inhibitor, repressor of (P58 repressor) (PRKRIR)	-0.693718	0.0396675
inositol(myo)-1(or 4)-monophosphatase 1 (IMPA1)	-1.53728	0.0399808
armadillo repeat containing, X-linked 5 (ARMCX5)	-0.961423	0.0442686
tropomyosin 2 (beta) (TPM2)	-0.581903	0.0422579
DnaJ (Hsp40) homolog, subfamily B, member 6 (DNAJB6)	-0.545423	0.0401451
Glutaminyl-tRNA synthetase	-0.986339	0.040005
C4b-binding protein beta chain	-1.00703	0.0399546
Transmembrane 4 L6 family member 1	-0.731472	0.0441649
Tumor protein D52	NA	0.0398445
Microfibrillar-associated protein 5	-0.7064	0.0408885
Dual specificity mitogen-activated protein kinase kinase 6	NA	0.0444857
Bifunctional heparan sulfate N-deacetylase/N-sulfotransferase 1	-1.37118	0.0437425
Bifunctional protein NCOAT	-0.677823	0.0410775
Amino-terminal enhancer of split	-0.904292	0.0401311
excision repair cross-complementing rodent repair deficiency, complementation group 6-like (ERCC6L)	NA	0.0401736
glia maturation factor, beta (GMFB)	-0.706996	0.0408741
Yip1 domain family, member 4 (YIPF4)	-1.21512	0.0402144
3-phosphoinositide dependent protein kinase-1 (PDPK1), transcript variant 2	-1.25113	0.0402744
DIM1 dimethyladenosine transferase 1-like (S. cerevisiae) (DIMT1L)	-1.00954	0.0408477
dihydrouridine synthase 3-like (S. cerevisiae) (DUS3L)	-0.65614	0.0440956
glutamate receptor, ionotropic, N-methyl D-aspartate-like 1A (GRINL1A), transcript variant 1	-0.457024	0.0412215
nuclear import 7 homolog (S. cerevisiae) (NIP7)	-0.723783	0.0417485
diffuse panbronchiolitis critical region 1 (DPCR1)	-0.598682	0.0413784
interleukin 22 (IL22)	-0.468196	0.0421017
CD8b molecule (CD8B), transcript variant 2	-1.58286	0.0418807
troponin T type 2 (cardiac) (TNNT2), transcript variant 1	-0.839665	0.0425593
Endothelial protein C receptor	-0.475994	0.0414814
Melanocortin-2 receptor accessory protein	-0.668266	0.0415794
Trans-2-enoyl-CoA reductase, mitochondrial	-1.82105	0.0469253
Junction plakoglobin	-0.814007	0.0428234
angiopoietin 1 (ANGPT1)	1.69127	0.0470502
family with sequence similarity 69, member B (FAM69B)	-1.03298	0.0465537
exonuclease 1 (EXO1), transcript variant 2	-0.399203	0.0436187
ELK3, ETS-domain protein (SRF accessory protein 2) (ELK3)	-1.00837	0.0467665
adaptor-related protein complex 3, mu 2 subunit (AP3M2)	-1.40627	0.0440651
angiopoietin-like 3 (ANGPTL3)	-0.610026	0.0450472
zinc binding alcohol dehydrogenase, domain containing 1 (ZADH1)	-0.934956	0.0446162
serpin peptidase inhibitor, clade A (alpha-1 antiproteinase, antitrypsin), member 6 (SERPINA6)	-1.09289	0.0419682
Potassium voltage-gated channel subfamily E member 2	NA	0.0437646
Titin	-0.695489	0.0448912
Cas scaffolding protein family member 4	-1.3903	0.0435002
NADH dehydrogenase [ubiquinone] flavoprotein 2, mitochondrial	-0.613697	0.043439
Protein Dr1	-0.727195	0.0458103
Vang-like protein 2	-0.878991	0.0442512
Deoxyribonuclease gamma	NA	0.0433468
Lactoylglutathione lyase	-0.922946	0.0429501
Lck-interacting transmembrane adapter 1	-1.03494	0.0438897
1-O-acylceramide synthase	-0.839993	0.045657
AP-3 complex subunit sigma-1	-1.14617	0.0423716
Guanylate-binding protein 4	-0.470029	0.0427444
Monocyte to macrophage differentiation factor 2	-0.653355	0.0424523
A-kinase anchor protein 14	-0.545878	0.0424673
Uncharacterized protein C9orf114	-0.885296	0.0426939
Aldehyde dehydrogenase family 16 member A1	-0.981025	0.0437331
protein-L-isoaspartate (D-aspartate) O-methyltransferase (PCMT1)	-1.3145	0.0426834
PDZ binding kinase (PBK)	-0.876194	0.0437593
CTD (carboxy-terminal domain, RNA polymerase II, polypeptide A) small phosphatase 1 (CTDSP1), transcript variant 1	-0.78455	0.0426933
chromosome 5 open reading frame 25 (C5orf25)	-1.1138	0.0427171
chromosome 10 open reading frame 46 (C10orf46)	-0.916468	0.0448194
chromosome 9 open reading frame 25 (C9orf25)	-0.693925	0.0437073
chromosome 1 open reading frame 83 (C1orf83)	-0.472067	0.0435555
dynein, cytoplasmic 2, light intermediate chain 1 (DYNC2LI1)	-0.911179	0.0460207
phosphoglycerate mutase 1 (brain) (PGAM1)	-0.254503	0.0437654
N-ethylmaleimide-sensitive factor attachment protein, alpha (NAPA)	-0.672872	0.0432752
LPS-responsive vesicle trafficking, beach and anchor containing (LRBA)	NA	0.0481152
retinol dehydrogenase 11 (all-trans/9-cis/11-cis) (RDH11)	-0.412492	0.0432117
microtubule-associated protein 1 light chain 3 alpha (MAP1LC3A), transcript variant 1	-0.842074	0.0432978
histone cluster 2, H2aa3 (HIST2H2AA3)	-0.912664	0.0459966
synaptophysin-like 1 (SYPL1), transcript variant 2	-1.54395	0.0473913
keratin 36 (KRT36)	-0.696744	0.0450249
serine/threonine kinase 40 (STK40)	-0.423652	0.0466263
peptidylprolyl isomerase (cyclophilin)-like 3 (PPIL3)	-0.723474	0.0457541
chromodomain helicase DNA binding protein 2 (CHD2)	-1.27007	0.0481117
chromosome 1 open reading frame 63 (C1orf63)	-1.06935	0.0483417
Alpha-N-acetylgalactosaminide alpha-2,6-sialyltransferase 6	-0.920388	0.0445158
glycine C-acetyltransferase (2-amino-3-ketobutyrate coenzyme A ligase) (GCAT)	-0.644457	0.0459165
vesicle-associated membrane protein 4 (VAMP4)	-0.66592	0.0437146
methyltransferase like 8 (METTL8)	-0.929578	0.0474583
serpin peptidase inhibitor, clade B (ovalbumin), member 4 (SERPINB4)	-0.744027	0.0469932
stimulated by retinoic acid 13 homolog (mouse) (STRA13)	-0.484104	0.044118
acyl-Coenzyme A dehydrogenase, C-2 to C-3 short chain (ACADS)	-0.644785	0.0444071
cyclin D2 (CCND2)	-0.574346	0.0447393
pescadillo homolog 1, containing BRCT domain (zebrafish) (PES1)	-0.73489	0.0444544
Zinc finger B-box domain containing protein 1	-0.743778	0.0477005
fragile histidine triad gene (FHIT)	-0.509363	0.0447566
globoside alpha-1,3-N-acetylgalactosaminyltransferase 1 (GBGT1)	-1.39043	0.0479738
polycomb group ring finger 1 (PCGF1)	-0.585656	0.044307
polymerase (DNA-directed), delta interacting protein 2 (POLDIP2)	-1.12076	0.0461509
Cbl-interacting protein Sts-1 (STS-1)	-0.697277	0.0478686
EGF-like, fibronectin type III and laminin G domains (EGFLAM), transcript variant 4	NA	0.0484366
Solute carrier family 35 member F2	-0.699634	0.0447316
cDNA clone MGC:21889 IMAGE:4345550, complete cds	-0.946011	0.0465485
fibroblast growth factor 13 (FGF13), transcript variant 1B	-1.08826	0.0479072
nipsnap homolog 3B (C. elegans) (NIPSNAP3B)	-0.710697	0.0475309
leukocyte-associated immunoglobulin-like receptor 2 (LAIR2), transcript variant 1	-0.457822	0.0455897
ras homolog gene family, member B (RHOB)	-1.03251	0.0450001
histone cluster 1, H2ba (HIST1H2BA)	-0.440199	0.0465861
interleukin 3 (colony-stimulating factor, multiple) (IL3)	-0.461499	0.0449911
disabled homolog 1 (Drosophila) (DAB1)	-0.938412	0.0462493
DEAD (Asp-Glu-Ala-Asp) box polypeptide 43 (DDX43)	-0.474953	0.0469509
Transportin-3	-1.34374	0.0474569
ORM1-like 3 (S. cerevisiae) (ORMDL3)	-1.04199	0.0482185
MTERF domain containing 2 (MTERFD2)	-0.997054	0.0489091
CDC14 cell division cycle 14 homolog B (S. cerevisiae) (CDC14B), transcript variant 3	-0.851195	0.0453655
serine active site containing 1 (SERAC1)	-0.306674	0.045715
Wolf-Hirschhorn syndrome candidate 1 (WHSC1), transcript variant 5	Inf	0.0462461
heparan sulfate (glucosamine) 3-O-sulfotransferase 5 (HS3ST5)	-0.854084	0.0462875
chromosome 22 open reading frame 26 (C22orf26)	-0.592106	0.0454942
integrin beta 1 binding protein 1 (ITGB1BP1), transcript variant 1	-0.712781	0.046206
monoacylglycerol O-acyltransferase 3 (MOGAT3)	-0.760071	0.0502802
lymphotoxin beta (TNF superfamily, member 3) (LTB), transcript variant 2	-0.832176	0.0470878
GTPase, IMAP family member 8 (GIMAP8)	-1.59043	0.0498753
chromosome 11 open reading frame 72 (C11orf72)	NA	0.0490288
PREDICTED: Homo sapiens hypothetical LOC145788 (LOC145788)	-1.05261	0.04647
PREDICTED: Homo sapiens similar to CG14853-PB (LOC285141)	-0.688791	0.0486772
phosphatase and actin regulator 1 (PHACTR1)	-0.714694	0.0472998
XIAP associated factor-1 (XAF1), transcript variant 2	-0.875496	0.0461908
transmembrane and coiled-coil domains 2 (TMCO2)	-0.849803	0.0462887
protein tyrosine phosphatase, non-receptor type 7 (PTPN7), transcript variant 1	-1.11927	0.0470409
mitochondrial ribosomal protein L27 (MRPL27), nuclear gene encoding mitochondrial protein, transcript variant 3	-0.835777	0.0485424
golgi SNAP receptor complex member 1 (GOSR1), transcript variant 1	-0.766858	0.0500857
Ral GEF with PH domain and SH3 binding motif 2 (RALGPS2), transcript variant 1	-0.47889	0.0469202
Myosin light polypeptide 6	-0.945217	0.0520324
ubiquitin-conjugating enzyme E2C (UBE2C), transcript variant 4	-0.605327	0.0475565
BH3 interacting domain death agonist (BID), transcript variant 3	-1.18924	0.047885
butyrophilin, subfamily 3, member A3 (BTN3A3), transcript variant 2	-0.823484	0.0487961
leucine rich repeat containing 14 (LRRC14)	-1.00419	0.0499192
acyl-CoA synthetase long-chain family member 4 (ACSL4), transcript variant 1	-0.586844	0.047177
notum pectinacetylesterase homolog (Drosophila) (NOTUM)	-0.985825	0.0497186
FCH domain only 1 (FCHO1)	-0.623616	0.0476294
TOM1-like protein 2	-0.436504	0.0482649
adenosine deaminase domain containing 2 (ADAD2)	-0.814827	0.0495997
SLAIN motif family, member 2 (SLAIN2)	-0.570177	0.0500718
amyloid beta (A4) precursor protein-binding, family A, member 2 binding protein (APBA2BP)	-1.06689	0.0501025
ribosomal protein S6 kinase, 70kDa, polypeptide 1 (RPS6KB1)	-0.949864	0.0498769
Serine/threonine-protein kinase PAK 2	-0.740436	0.048159
Tyrosine-protein kinase transmembrane receptor ROR2	-1.47011	0.0480522
Calcium/calmodulin-dependent protein kinase type 1	-1.10163	0.0482323
Tyrosine-protein kinase SYK	-0.690893	0.0478176
Proto-oncogene tyrosine-protein kinase receptor ret	-0.673151	0.0483619
mitogen-activated protein kinase 12 (MAPK12)	-0.262818	0.0477943
claudin 1 (CLDN1)	-0.708796	0.0503547
MIT, microtubule interacting and transport, domain containing 1 (MITD1)	-0.92746	0.0480962
Fas apoptotic inhibitory molecule (FAIM), transcript variant 4	-0.954367	0.0479864
RAB37, member RAS oncogene family (RAB37)	-0.939222	0.048263
LSM14A, SCD6 homolog A (S. cerevisiae) (LSM14A)	NA	0.0530166
peroxisomal D3,D2-enoyl-CoA isomerase (PECI), transcript variant 1	-0.957731	0.0502149
mitochondrial ribosomal protein S30 (MRPS30)	-0.889069	0.0483587
carbonic anhydrase XII (CA12), transcript variant 1	-0.393174	0.0495428
Kv channel interacting protein 2 (KCNIP2), transcript variant 3	-0.473029	0.0493629
dodecenoyl-Coenzyme A delta isomerase (3,2 trans-enoyl-Coenzyme A isomerase) (DCI)	-0.787449	0.0491747
chromosome 10 open reading frame 91 (C10orf91)	-0.866523	0.0490734
hypothetical LOC554207 (LOC554207)	-0.596349	0.0511538
cartilage acidic protein 1 (CRTAC1)	-1.47042	0.0499811
centrosomal protein 250kDa (CEP250)	-0.840687	0.0511607
chromosome 6 open reading frame 85 (C6orf85)	-0.966462	0.0533537
polymerase (RNA) II (DNA directed) polypeptide H (POLR2H)	NA	0.0486579
Adrenodoxin-like protein, mitochondrial	-0.628806	0.0526978
galanin prepropeptide (GAL)	NA	0.0498124
chromosome 9 open reading frame 80 (C9orf80)	-0.874704	0.0510906
trefoil factor 2 (spasmolytic protein 1) (TFF2)	-1.03268	0.0488548
serpin peptidase inhibitor, clade E (nexin, plasminogen activator inhibitor type 1), member 2 (SERPINE2)	-0.52171	0.0514108
Epididymal sperm-binding protein 1	-0.921536	0.0514726
NPC-related protein NAG73 (NAG73)	-0.689621	0.0490603
PDZK1 interacting protein 1 (PDZK1IP1)	-0.95767	0.0498908
nei like 2 (E. coli) (NEIL2)	NA	0.0525573
elaC homolog 1 (E. coli) (ELAC1)	-0.356115	0.0525388
TGFB-induced factor homeobox 2 (TGIF2)	-0.844817	0.0500972
Ubiquitin-conjugating enzyme E2 Z	-0.969119	0.0504303
enolase 2 (gamma, neuronal) (ENO2)	-0.903306	0.0542388
adducin 1 (alpha) (ADD1)	-0.894931	0.0495234
TIP41, TOR signaling pathway regulator-like (S. cerevisiae) (TIPRL)	-0.665079	0.0519462
homer homolog 2 (Drosophila) (HOMER2)	-0.789573	0.0496912
platelet-derived growth factor beta polypeptide (simian sarcoma viral (v-sis) oncogene homolog) (PDGFB), transcript variant 1	-1.40404	0.052731
N-acetyltransferase 2 (arylamine N-acetyltransferase) (NAT2)	-1.32166	0.0519959
OTU domain containing 6B (OTUD6B)	-1.31975	0.049829
1-acylglycerol-3-phosphate O-acyltransferase 2 (lysophosphatidic acid acyltransferase, beta) (AGPAT2)	-1.52773	0.0499535
Cytosolic 5prime-nucleotidase III-like protein	-0.850244	0.0527324
ubiquitin specific peptidase 3 (USP3)	-1.27512	0.052581
Ropporin-1B	-1.133	0.0524747
RAB3A interacting protein (rabin3)-like 1 (RAB3IL1)	-1.26061	0.0511513
NA	-0.892621	0.054061
fibroblast growth factor receptor 3 (achondroplasia, thanatophoric dwarfism) (FGFR3), transcript variant 1	-1.02058	0.0500993
v-kit Hardy-Zuckerman 4 feline sarcoma viral oncogene homolog (KIT), transcript variant 1; see catalog number for detailed information on wild-type or point mutant status	-0.844325	0.0504957
discoidin domain receptor family, member 2 (DDR2), transcript variant 1	0.280407	0.0533259
homeodomain interacting protein kinase 4 (HIPK4)	-0.800846	0.0504308
CDC-like kinase 2 (CLK2), transcript variant 1	-1.12441	0.051599
AMP-activated protein_kinase A1/B1/G1: PRKAA1/B1/G1 sequences are seperated by -- (in protein list file).	-1.06604	0.0537564
epidermal growth factor receptor (erythroblastic leukemia viral (v-erb-b) oncogene homolog, avian) (EGFR); see catalog number for detailed information on wild-type or point mutant status	-1.02744	0.0533241
ribosomal protein, large, P2 (RPLP2)	-0.491686	0.0521067
activating signal cointegrator 1 complex subunit 1 (ASCC1)	-0.800266	0.0514753
mal, T-cell differentiation protein 2 (MAL2)	-0.545393	0.0503361
phosphorylase, glycogen; brain (PYGB)	NA	0.0505966
oxysterol binding protein-like 2 (OSBPL2), transcript variant 2	-0.456056	0.0503959
solute carrier family 6 (neurotransmitter transporter, taurine), member 6 (SLC6A6)	-1.04376	0.0515314
immunoglobulin (CD79A) binding protein 1 (IGBP1)	-0.412955	0.0512332
family with sequence similarity 103, member A1 (FAM103A1)	-0.704913	0.0508139
nucleophosmin (nucleolar phosphoprotein B23, numatrin) (NPM1)	-0.992883	0.0534573
nucleophosmin (nucleolar phosphoprotein B23, numatrin) (NPM1)	-1.21686	0.0522043
growth arrest-specific 2 (GAS2), transcript variant 2	-0.85718	0.0521423
upstream transcription factor 1 (USF1), transcript variant 1	-0.803821	0.0509057
zinc finger protein 24 (ZNF24)	-1.00178	0.0519604
Der1-like domain family, member 2 (DERL2)	-0.5246	0.0510553
CDK2-associated protein 2 (CDK2AP2)	-0.622613	0.051584
fucosyltransferase 2 (secretor status included) (FUT2)	-1.24672	0.0523974
STARD3 N-terminal like (STARD3NL)	-0.85616	0.0555906
Protein ARMCX6	-0.679895	0.0512213
TM2 domain containing 2 (TM2D2), transcript variant 1	-0.494272	0.0526159
pleckstrin homology domain containing, family A (phosphoinositide binding specific) member 3 (PLEKHA3)	-0.86066	0.0535591
solute carrier family 39 (zinc transporter), member 9 (SLC39A9)	-0.661929	0.0533571
katanin p60 (ATPase-containing) subunit A 1 (KATNA1)	-0.533459	0.0535028
zinc finger, RAN-binding domain containing 2 (ZRANB2)	-0.695289	0.0516871
Nuclear protein NP60	-1.1401	0.0517484
Phosphofurin acidic cluster sorting protein 2	-1.15909	0.0567458
Quinone oxidoreductase	-0.654639	0.0541865
Melanoregulin	-0.490754	0.0535477
bystin-like (BYSL)	-0.913896	0.0557598
Salivary acidic proline-rich phosphoprotein 1/2	#NAME?	0.054263
Guanine nucleotide-binding protein subunit alpha-11	-0.769356	0.0522493
Rab9 effector protein with Kelch motifs	-0.771747	0.0517954
inositol polyphosphate-5-phosphatase, 75kDa (INPP5B)	-1.20969	0.0545872
matrix metallopeptidase 12 (macrophage elastase) (MMP12)	-0.519599	0.0521955
Prenylated Rab acceptor protein 1	-0.4268	0.0544247
NFU1 iron-sulfur cluster scaffold homolog, mitochondrial	-0.765982	0.0557799
RAB1B, member RAS oncogene family (RAB1B)	-0.568046	0.054563
suppressor of cytokine signaling 3 (SOCS3)	-0.998149	0.0542844
adaptor-related protein complex 2, alpha 2 subunit (AP2A2)	-0.910781	0.0553218
glutathione S-transferase A1 (GSTA1)	-0.920416	0.0539562
olfactory receptor 56B1 (Olfactory receptor OR11-65)	NA	0.0526952
carbonic anhydrase IX (CA9)	-0.485131	0.0560045
hypothetical protein MGC34761 (MGC34761)	-1.16147	0.0532784
paralemmin 2 (PALM2)	-0.863244	0.0527952
PHD finger protein 21B (PHF21B)	-1.61495	0.055088
Serine/threonine-protein kinase 40	-0.519225	0.0527166
heparan sulfate 2-O-sulfotransferase 1 (HS2ST1)	-0.728271	0.0537735
Hydrocephalus-inducing protein homolog	-1.26885	0.0559541
PAS domain containing 1 (PASD1)	-0.443264	0.0558565
USP6 N-terminal like (USP6NL)	-1.11499	0.0563879
CTAGE family, member 6 (CTAGE6)	-0.868415	0.0549386
nucleolar and coiled-body phosphoprotein 1 (NOLC1)	-0.937839	0.0532394
leucine rich repeat containing 4C (LRRC4C)	-0.830888	0.0542199
protein O-fucosyltransferase 2 (POFUT2), transcript variant 3	-1.17587	0.0538669
SIN3 homolog A, transcription regulator (yeast) (SIN3A)	-0.392746	0.0541051
cation channel, sperm associated 2 (CATSPER2), transcript variant 1	-1.10311	0.0581541
Proepiregulin	-0.692771	0.0539329
N(6)-adenine-specific DNA methyltransferase 1	-0.532116	0.0557002
Protein FAM19A2	-1.2693	0.0567143
Protein shisa-4	-0.688327	0.0587044
DNA repair protein RAD51 homolog 1	-0.829582	0.0550317
SET and MYND domain-containing protein 2	-1.00587	0.056416
Zinc finger protein ZIC 4	-0.84444	0.0547552
Histone deacetylase 10	-0.536714	0.0545795
sciellin (SCEL)	-0.539244	0.0549373
KIAA1586 (KIAA1586)	-1.0012	0.0565295
ST3 beta-galactoside alpha-2,3-sialyltransferase 3 (ST3GAL3), transcript variant 10	-0.822065	0.0591334
poly(A) polymerase alpha (PAPOLA)	-0.982415	0.0546424
essential meiotic endonuclease 1 homolog 1 (S. pombe) (EME1)	-0.695923	0.0590652
FYVE and coiled-coil domain containing 1 (FYCO1)	-1.73316	0.0571453
chemokine (C-C motif) ligand 13 (CCL13)	-0.737738	0.0548791
stearoyl-CoA desaturase (delta-9-desaturase) (SCD)	-0.930338	0.0553404
GIPC PDZ domain containing family, member 1 (GIPC1), transcript variant 1	-0.779282	0.0556012
zinc finger protein 23 (KOX 16) (ZNF23)	-0.438826	0.0551064
crystallin, zeta (quinone reductase)-like 1 (CRYZL1)	0.411301	0.0597935
v-Ha-ras Harvey rat sarcoma viral oncogene homolog (HRAS)	-0.599828	0.0549714
phospholipase D family, member 3 (PLD3)	-0.506569	0.0551297
interferon induced transmembrane protein 3 (1-8U) (IFITM3)	-0.758587	0.0552793
chromobox homolog 5 (HP1 alpha homolog, Drosophila) (CBX5)	-0.808283	0.0556435
hydroxysteroid (17-beta) dehydrogenase 10 (HSD17B10), nuclear gene encoding mitochondrial protein, transcript variant 1	-0.410723	0.0551151
cyclin E2 (CCNE2)	-0.755189	0.0580448
tubulin, gamma complex associated protein 3 (TUBGCP3)	-0.753548	0.0556464
WD repeat domain 47 (WDR47)	-0.833101	0.0571143
DnaJ (Hsp40) homolog, subfamily C, member 16 (DNAJC16)	NA	0.0554442
bactericidal/permeability-increasing protein (BPI)	-0.753951	0.0555963
SEC31 homolog A (S. cerevisiae) (SEC31A)	-0.973539	0.0571433
bone morphogenetic protein receptor, type IB (BMPR1B)	-1.28565	0.0601239
Proton-coupled amino acid transporter 4	-0.832662	0.0613304
minichromosome maintenance complex component 2 (MCM2)	-0.679936	0.0582115
WWC family member 3 (WWC3)	-0.676023	0.0560897
DEAH (Asp-Glu-Ala-His) box polypeptide 16 (DHX16)	-0.670316	0.0601376
dipeptidyl-peptidase 3 (DPP3)	-0.764801	0.0574716
methylcrotonoyl-Coenzyme A carboxylase 1 (alpha) (MCCC1)	-0.600769	0.0565054
yeast Sps1/Ste20-related kinase 4 (S. cerevisiae) (YSK4)	-0.907954	0.0610764
tektin 3 (TEKT3)	-1.07509	0.058598
heat shock 70kDa protein 9 (mortalin) (HSPA9)	0.45459	0.0583417
Formin-like protein 2	-0.638768	0.0565124
homeodomain interacting protein kinase 4 (HIPK4)	-0.48248	0.0599929
Bardet-Biedl syndrome 9 (BBS9)	-0.535055	0.0574862
anillin, actin binding protein (ANLN)	-1.04896	0.0566477
Acyl-CoA-binding domain-containing protein 4	-1.12138	0.056744
uridine phosphorylase 1 (UPP1)	-0.783782	0.0605705
transglutaminase 1 (K polypeptide epidermal type I, protein-glutamine-gamma-glutamyltransferase) (TGM1)	-1.54397	0.0613922
cell cycle related kinase (CCRK)	-0.686147	0.0572649
dystrophin (muscular dystrophy, Duchenne and Becker types) (DMD), transcript variant Dp71b	NA	0.0582011
casein kinase 2, alpha prime polypeptide (CSNK2A2)	-0.37316	0.0591582
prostaglandin E synthase 3 (cytosolic) (PTGES3)	-0.917121	0.0575428
chromosome 6 open reading frame 89 (C6orf89)	-0.753945	0.0594986
SH3 domain and tetratricopeptide repeats 1 (SH3TC1)	-0.790081	0.0569296
peroxisome biogenesis factor 13 (PEX13)	-0.562193	0.0622751
ADAM metallopeptidase domain 33 (ADAM33)	-1.11056	0.0604832
LATS, large tumor suppressor, homolog 1 (Drosophila) (LATS1)	-0.890114	0.0597639
interferon, omega 1 (IFNW1)	-0.466699	0.0572042
chromosome 1 open reading frame 183 (C1orf183), transcript variant 2	-0.632581	0.0579823
metallothionein 1M (MT1M)	-1.12632	0.0629701
CXXC-type zinc finger protein 4	-0.9035	0.0575696
fatty acid amide hydrolase 2 (FAAH2)	-0.512655	0.0601253
origin recognition complex, subunit 3-like (yeast) (ORC3L), transcript variant 1	-1.07782	0.0574997
family with sequence similarity 29, member A (FAM29A)	-1.36793	0.0597192
Sushi domain-containing protein 1	-1.72631	0.0631795
PREDICTED: Homo sapiens hypothetical protein FLJ36032 (FLJ36032)	-1.04161	0.0601694
BCL2-like 11 (apoptosis facilitator) (BCL2L11), transcript variant 3	-0.940002	0.0598847
PREDICTED: Homo sapiens hypothetical protein LOC220906 (LOC220906)	-0.611581	0.0610139
chromosome 6 open reading frame 151 (C6orf151)	-0.735339	0.0600897
PREDICTED: Homo sapiens hypothetical gene supported by AK075484; BC014578 (LOC339804)	-0.857407	0.0587352
RAB11B, member RAS oncogene family (RAB11B)	-0.836281	0.0585529
cancer susceptibility candidate 2 (CASC2), transcript variant 2	-0.409352	0.0577953
fibroblast growth factor 1 (acidic) (FGF1), transcript variant 3	-0.875158	0.0618173
ribosomal protein L39-like (RPL39L)	-0.920705	0.058566
leucine rich repeat containing 1 (LRRC1)	-0.888288	0.0587842
chromosome 1 open reading frame 90 (C1orf90)	-1.0967	0.0606196
KIAA1627 protein (KIAA1627)	-0.647057	0.0582566
small EDRK-rich factor 1A (telomeric) (SERF1A)	-0.583125	0.0587358
TGFB1-induced anti-apoptotic factor 1 (TIAF1)	-0.38955	0.059143
sec1 family domain containing 1 (SCFD1), transcript variant 2	NA	0.0581141
cysteine conjugate-beta lyase; cytoplasmic (glutamine transaminase K, kyneurenine aminotransferase) (CCBL1)	-0.652675	0.0595079
inhibitor of growth family, member 2 (ING2)	-0.841821	0.0594007
prolyl endopeptidase (PREP)	-1.16233	0.0592511
elongation protein 3 homolog (S. cerevisiae) (ELP3)	-1.4614	0.0603796
chromosome 6 open reading frame 106 (C6orf106), transcript variant 1	-1.1125	0.0615547
Fanconi anemia, complementation group M (FANCM)	-0.257249	0.0589995
pogo transposable element with ZNF domain (POGZ), transcript variant 3	-0.497577	0.0599984
transducin-like enhancer of split 3 (E(sp1) homolog, Drosophila) (TLE3)	-0.468025	0.0588691
TNFAIP3 interacting protein 2 (TNIP2)	-0.53043	0.0612723
v-akt murine thymoma viral oncogene homolog 2 (AKT2)	-0.611202	0.0617792
casein kinase 1, delta (CSNK1D), transcript variant 1	-1.33101	0.0597669
BMX non-receptor tyrosine kinase (BMX), transcript variant 2	-0.791712	0.0637945
Serine/threonine-protein kinase PFTAIRE-1	-0.874952	0.0644902
G protein-coupled receptor kinase 4	-0.274	0.0597135
vaccinia related kinase 1 (VRK1)	-0.585034	0.0605553
Serine/threonine-protein kinase Sgk3	-0.595965	0.0597563
hydrogen voltage-gated channel 1 (HVCN1), transcript variant 2	-1.06596	0.0593525
collagen triple helix repeat containing 1 (CTHRC1)	-0.662367	0.0609206
numb homolog (Drosophila) (NUMB)	-0.82836	0.0610758
ubiquitin-conjugating enzyme E2Z (UBE2Z)	-0.490176	0.0601699
chromosome 1 open reading frame 183 (C1orf183), transcript variant 1	-0.568293	0.0646792
hypothetical protein BC014011 (LOC116349)	NA	0.0614215
transmembrane protein 61 (TMEM61)	-0.74727	0.0610946
D-amino-acid oxidase (DAO)	-0.545288	0.0654254
chromosome 4 open reading frame 18 (C4orf18)	-0.578087	0.0633901
chromosome 4 open reading frame 19 (C4orf19)	-0.826373	0.0623628
IQ motif containing K (IQCK)	-1.32089	0.0617078
melanocortin 2 receptor (adrenocorticotropic hormone) (MC2R)	-0.709087	0.061099
paxillin (PXN)	-0.781395	0.0612408
ER degradation enhancer, mannosidase alpha-like 3 (EDEM3)	-0.386581	0.0643818
cysteine conjugate-beta lyase; cytoplasmic (glutamine transaminase K, kyneurenine aminotransferase) (CCBL1)	-0.277205	0.0611634
Coiled-coil domain-containing protein 126	-0.647473	0.0603561
ribosomal protein L38 (RPL38), transcript variant 1	-1.67591	0.0657232
hypothetical protein MGC21675 (MGC21675)	NA	0.0623194
SWI/SNF-related matrix-associated actin-dependent regulator of chromatin subfamily D member 2	-1.07615	0.061909
cDNA clone IMAGE:3858231, **** WARNING: chimeric clone ****	0.319174	0.0642914
poly(A) binding protein interacting protein 2 (PAIP2)	-0.476922	0.0606654
calpain 1, (mu/I) large subunit (CAPN1)	-0.921183	0.0653029
alkB, alkylation repair homolog 3 (E. coli) (ALKBH3)	-1.03411	0.0637106
ATG4 autophagy related 4 homolog D (S. cerevisiae) (ATG4D)	-0.703694	0.0606439
hematopoietic SH2 domain containing (HSH2D)	-0.786653	0.061156
membrane interacting protein of RGS16 (MIR16)	-0.702226	0.0625513
cDNA clone IMAGE:3941306, partial cds	-1.63114	0.0613697
mannosidase, alpha, class 2C, member 1 (MAN2C1)	NA	0.0641927
syntaxin 8 (STX8)	-0.997471	0.0621184
sorbitol dehydrogenase (SORD)	-0.924797	0.0619855
prickle homolog 4 (Drosophila) (C6orf49)	-0.561456	0.0631841
relaxin 1 (RLN1)	-0.554395	0.0631037
mitogen-activated protein kinase-activated protein kinase 3 (MAPKAPK3)	-0.738296	0.0653497
Diacylglycerol kinase epsilon	-0.817112	0.0637672
Magnesium transporter MRS2 homolog, mitochondrial	-0.799802	0.0621399
high-mobility group box 1 (HMGB1)	-1.20875	0.0620234
cDNA clone MGC:40426 IMAGE:5178085, complete cds	-0.535615	0.0616167
PCTAIRE protein kinase 3 (PCTK3)	-0.751571	0.0626168
tripartite motif-containing 23 (TRIM23), transcript variant alpha	-1.12944	0.0636286
GTP binding protein 1 (GTPBP1)	Inf	0.0632454
NA	-0.77538	0.0637461
megakaryocyte-associated tyrosine kinase (MATK), transcript variant 2	-0.464344	0.0658495
mitogen-activated protein kinase kinase kinase 5 (MAP3K5)	-0.540792	0.0658791
myosin light chain kinase 2, skeletal muscle (MYLK2)	-0.403047	0.0623578
mitogen-activated protein kinase kinase kinase 9 (MAP3K9)	-0.963654	0.0622432
MAP/microtubule affinity-regulating kinase 2 (MARK2), transcript variant 3	-1.57434	0.0626749
interleukin 1, beta (IL1B)	-1.14117	0.0638026
chemokine (C-X-C motif) ligand 5 (CXCL5)	-1.17331	0.0623165
TAF11 RNA polymerase II, TATA box binding protein (TBP)-associated factor, 28kDa (TAF11)	NA	0.0683387
KIAA1143 (KIAA1143)	-1.49679	0.0673415
ribosomal protein S17 (RPS17)	-0.861064	0.0665723
2'-5'-oligoadenylate synthetase 2, 69/71kDa (OAS2)	-0.621687	0.0654809
Folliculin	0.365303	0.067239
Centromere protein T	-0.521975	0.0633216
heterogeneous nuclear ribonucleoprotein L-like (HNRPLL)	-0.641382	0.0666343
SMT3 suppressor of mif two 3 homolog 2 (S. cerevisiae) (SUMO2), transcript variant 1	-0.423094	0.0631954
ectonucleoside triphosphate diphosphohydrolase 1 (ENTPD1)	-0.550762	0.0629865
Uncharacterized protein C2orf62	0.249495	0.0633452
Double C2-like domain-containing protein alpha	-0.783097	0.0647297
histamine receptor H2 (HRH2)	-0.808576	0.0630832
mitochondrial ribosomal protein L10 (MRPL10)	-0.8337	0.0663844
Zinc transporter ZIP11	-0.999715	0.0653507
hypothetical protein MGC42105 (MGC42105)	-1.09605	0.0633991
Radial spoke head 10 homolog B2	-0.49746	0.0671726
Protein ARMET	-0.646292	0.0674237
methylthioadenosine phosphorylase (MTAP), mRNA.	-0.492449	0.0678033
Pantothenate kinase 1	-1.10857	0.0680385
Calretinin	-0.522561	0.0679556
40S ribosomal protein S28	-0.652279	0.0638337
JmjC domain-containing histone demethylation protein 3B	-0.954646	0.0680474
Histone H2B type 1-H	-1.10239	0.0647875
Protein yippee-like 2	-1.0689	0.0641448
COP9 constitutive photomorphogenic homolog subunit 5 (Arabidopsis) (COPS5)	-0.39589	0.0655683
chromosome 9 open reading frame 86 (C9orf86)	-0.716382	0.0684848
stomatin (EPB72)-like 2 (STOML2)	-0.598405	0.0646072
coiled-coil domain containing 70 (CCDC70)	-0.833522	0.0649444
Butyrophilin subfamily 1 member A1	-0.757523	0.0648633
RAN guanine nucleotide release factor, mRNA (cDNA clone MGC:110973 IMAGE:6156156), complete cds	-0.75157	0.0652062
pyruvate kinase, muscle, mRNA (cDNA clone MGC:104654 IMAGE:5296639), complete cds	-0.752275	0.0695673
Importin subunit alpha-1	-0.683873	0.0651993
Metaxin-2	-1.32892	0.068165
Mps one binder kinase activator-like 3	-0.843194	0.067934
Solute carrier family 13 member 3	-0.568253	0.0653873
Protein-L-isoaspartate(D-aspartate) O-methyltransferase	-0.381743	0.0647606
STIP1 homology and U box-containing protein 1	-0.456412	0.0664181
FYVE, RhoGEF and PH domain-containing protein 2	-0.956757	0.0654573
WNT1 inducible signaling pathway protein 2, mRNA (cDNA clone MGC:64884 IMAGE:5194313), complete cds	-0.893518	0.0705438
Aldo-keto reductase family 1 member C2	-0.484855	0.0682843
TGFB-induced factor homeobox 1 (TGIF1), transcript variant 4	-0.156718	0.0666033
emopamil binding protein (sterol isomerase) (EBP)	-0.453958	0.0680991
PIN2-interacting protein 1 (PINX1)	-0.332063	0.0682958
ring finger protein 11 (RNF11)	-0.961375	0.0670195
transmembrane protein 182 (TMEM182)	-0.464231	0.0665232
RNA binding motif protein 33 (RBM33)	-1.41357	0.0687544
chromosome 21 open reading frame 33 (C21orf33), nuclear gene encoding mitochondrial protein, transcript variant 1	-0.425145	0.0654861
hexamethylene bis-acetamide inducible 1 (HEXIM1)	-0.676734	0.0697701
Apolipoprotein L2	-0.803611	0.0698429
Four and a half LIM domains protein 3	-1.40008	0.0716902
Selenium-binding protein 1	-0.895512	0.0662988
PDZ and LIM domain protein 4	-0.490486	0.069342
Dual specificity phosphatase DUPD1	-0.698123	0.0659714
Double-stranded RNA-binding protein Staufen homolog 1	-1.22335	0.0708076
Wilms tumor-associated protein	NA	0.0717125
UPF0484 protein FAM167A	-0.930794	0.068278
Protein phosphatase 1 regulatory subunit 16A	-0.681285	0.0675689
hypothetical LOC554174, mRNA (cDNA clone MGC:16743 IMAGE:4130428), complete cds	-1.08087	0.0659864
Hematopoietic cell signal transducer	-1.26764	0.0670353
Chloride channel protein ClC-Ka	-1.01109	0.0662431
Photoreceptor-specific nuclear receptor	NA	0.0661475
Leukocyte common antigen	-0.682036	0.0699829
Hemoglobin subunit mu	-1.14222	0.0663504
Calcium-activated potassium channel subunit beta-3	-1.06622	0.0709298
cysteine and glycine-rich protein 3 (cardiac LIM protein) (CSRP3)	-0.740348	0.0664266
family with sequence similarity 84, member A (FAM84A)	-0.82383	0.0711234
septin 4 (SEPT4), transcript variant 3	-1.22252	0.0723607
Rap guanine nucleotide exchange factor (GEF) 4 (RAPGEF4)	-0.882533	0.0671591
KIAA1217 (KIAA1217)	-0.511584	0.0693325
MOB1, Mps One Binder kinase activator-like 1A (yeast) (MOBKL1A)	-1.20502	0.0692437
GIPC PDZ domain containing family, member 2 (GIPC2)	-0.812279	0.0696623
chromosome 1 open reading frame 105 (C1orf105)	-1.03804	0.0674439
voltage-dependent anion channel 1 (VDAC1)	-0.754929	0.0688581
CCR4-NOT transcription complex, subunit 8 (CNOT8)	-1.34364	0.0725842
cysteine-rich protein 2 (CRIP2)	-0.443154	0.0667261
chromosome 20 open reading frame 149 (C20orf149)	-0.783647	0.0670245
guanine nucleotide binding protein (G protein), gamma 4 (GNG4), transcript variant 3	-0.780525	0.0719884
ribosomal protein L36a (RPL36A)	-0.672356	0.0675051
pleckstrin homology domain containing, family B (evectins) member 2 (PLEKHB2)	-0.554341	0.0721755
hypothetical protein MGC52498 (MGC52498)	-0.517343	0.0696649
tripartite motif-containing 32 (TRIM32)	-0.660911	0.0671107
death inducer-obliterator 1 (DIDO1)	-0.753157	0.0674527
Glutaminyl-tRNA synthetase	NA	0.0675281
glutathione S-transferase M3 (brain) (GSTM3)	-1.31296	0.0674763
Sulfatase-modifying factor 2	-0.747002	0.0728703
chemokine (C-X-C motif) ligand 3 (CXCL3)	-1.07288	0.070932
[truncated: 7,482 more rows]

## Sheet: MS
Description	foldchange	rawpvalue
Vomeronasal type-1 receptor 1	-2.99672	0.00137167
cyclin-dependent kinase 2 (CDK2), transcript variant 1	-2.50283	3.26521e-07
Taste receptor type 2 member 60	-2.3891	0.000128905
Probable G-protein coupled receptor 141	-2.27343	0.0895087
kinesin light chain 4 (KLC4), transcript variant 1	-2.23738	0.109448
peptidylprolyl isomerase domain and WD repeat containing 1 (PPWD1)	-1.87594	0.00239783
melanoma antigen family B, 2 (MAGEB2)	-1.85903	0.112551
LINE-1 reverse transcriptase homolog	-1.79956	2.68139e-06
glycogen synthase kinase 3 alpha (GSK3A)	-1.68624	0.119024
tec protein tyrosine kinase (TEC)	-1.6641	6.20999e-06
cold shock domain containing C2, RNA binding (CSDC2)	-1.57017	0.00266464
Valacyclovir hydrolase	-1.49454	0.000745316
DDI1, DNA-damage inducible 1, homolog 2 (S. cerevisiae) (DDI2)	-1.4654	0.00137224
NIK and IKK{beta} binding protein (NIBP)	-1.41973	0.133847
Recombinant human G-CSF	-1.37914	0.0698928
interleukin 20 (IL20)	-1.33246	9.30224e-05
RAP1, GTP-GDP dissociation stimulator 1 (RAP1GDS1), transcript variant 4, mRNA.	-1.32169	0.0403611
chloride intracellular channel 3 (CLIC3)	-1.31337	0.0323505
Endophilin-B2	-1.29796	0.600128
Serine/threonine-protein kinase 16	-1.27357	0.125652
ephrin receptor B4 (EPHB4)	-1.25908	0.0579253
zinc finger protein 18 (ZNF18)	-1.23404	0.00201643
Cell division protein kinase 2	-1.22471	0.00191667
v-raf murine sarcoma viral oncogene homolog B1 (BRAF); see catalog number for detailed information on wild-type or point mutant status	-1.20517	0.0532833
PHD finger protein 23	-1.20312	0.093355
chromosome 21 open reading frame 33 (C21orf33), nuclear gene encoding mitochondrial protein, transcript variant 1	-1.18983	0.0206422
sperm associated antigen 16 (SPAG16)	-1.18356	0.124097
NA	-1.18166	0.0688753
cDNA clone IMAGE:3050953, **** WARNING: chimeric clone ****	-1.17802	8.91538e-05
CaM kinase-like vesicle-associated protein	-1.17755	0.00664215
fibroblast growth factor receptor 1 (fms-related tyrosine kinase 2, Pfeiffer syndrome) (FGFR1), transcript variant 7	-1.17557	0.120546
regulator of G-protein signaling 10 (RGS10), transcript variant 2	-1.17399	0.0228137
Interferon-induced guanylate-binding protein 2	-1.13517	0.0448259
forkhead box A3 (FOXA3)	-1.1326	0.00148021
guanine nucleotide binding protein (G protein), gamma 13 (GNG13)	-1.12457	0.50208
chromosome 19 open reading frame 62 (HSPC142)	-1.10982	0.0399016
toll-like receptor adaptor molecule 2 (TICAM2)	-1.0871	7.1203e-05
Rho-associated protein kinase 2	-1.07893	0.0616483
RAP1, GTP-GDP dissociation stimulator 1 (RAP1GDS1), transcript variant 2	-1.04463	0.0787428
pleckstrin homology, Sec7 and coiled-coil domains 1(cytohesin 1) (PSCD1), transcript variant 1	-1.04158	0.0229108
mediator complex subunit 28 (MED28)	-1.02286	0.226321
casein kinase 2, alpha 1 polypeptide (CSNK2A1), transcript variant 2	-1.02116	0.00471187
transmembrane protein 29 (TMEM29)	-1.02071	0.0129773
coiled-coil domain containing 75 (CCDC75)	-1.0181	0.135128
protein kinase, cAMP-dependent, regulatory, type II, alpha (PRKAR2A)	-1.01392	0.0416755
ankyrin repeat domain 50 (ANKRD50)	-1.01139	0.0379193
single stranded DNA binding protein 3 (SSBP3), transcript variant 1	-1.00081	0.0930842
cDNA clone IMAGE:4476475, complete cds	-0.998916	0.000806829
leucine zipper-EF-hand containing transmembrane protein 2 (LETM2)	-0.991071	0.283864
origin recognition complex, subunit 6 like (yeast) (ORC6L)	-0.979843	0.116489
aldo-keto reductase family 1, member C1 (dihydrodiol dehydrogenase 1; 20-alpha (3-alpha)-hydroxysteroid dehydrogenase) (AKR1C1)	-0.974681	0.0976904
NIMA (never in mitosis gene a)- related kinase 9	-0.963708	0.153365
Uncharacterized protein C16orf14	-0.954387	0.254927
Ubiquitin-conjugating enzyme E2 E1	-0.954335	0.0412648
insulin receptor-related receptor (INSRR)	-0.952466	0.120871
allograft inflammatory factor 1 (AIF1), transcript variant 1	-0.951858	0.126561
DnaJ (Hsp40) homolog, subfamily C, member 12 (DNAJC12), transcript variant 2	-0.939745	0.602551
sulfotransferase family, cytosolic, 2B, member 1 (SULT2B1), transcript variant 2	-0.928069	0.0538239
chromosome 11 open reading frame 58 (C11orf58)	-0.926216	0.0504589
v-akt murine thymoma viral oncogene homolog 1 (AKT1), transcript variant 3	-0.922055	0.0240458
ubiquitin carboxyl-terminal esterase L3 (ubiquitin thiolesterase) (UCHL3)	-0.911103	0.013089
regulator of G-protein signaling 10 (RGS10), transcript variant 1	-0.908901	0.0331438
PREDICTED: Homo sapiens hypothetical LOC400600 (LOC400600)	-0.903668	0.154246
TNF receptor-associated factor 2 (TRAF2)	-0.901076	0.41536
Visinin-like protein 1	-0.899692	0.0154011
fms-related tyrosine kinase 3 ligand (FLT3LG)	-0.895064	1.47004e-07
2-oxoglutarate and iron-dependent oxygenase domain containing 1 (OGFOD1)	-0.89063	0.0215607
NA	-0.882969	0.464477
RD RNA binding protein (RDBP)	-0.880747	0.0477595
solute carrier family 7 (cationic amino acid transporter, y+ system), member 1 (SLC7A1)	-0.876901	0.452415
proteasome (prosome, macropain) subunit, alpha type, 4 (PSMA4), transcript variant 1	-0.865632	0.0946771
Ephrin receptor B1 (EPHB1)	-0.864569	0.205499
Aldehyde dehydrogenase family 16 member A1	-0.860581	0.0668415
Ephrin type-A receptor 2	-0.857062	0.0238773
cell cycle associated protein 1 (CAPRIN1), transcript variant 1	-0.854625	0.0680639
regulator of chromosome condensation 1 (RCC1), transcript variant 3	-0.851732	0.158535
RNA-binding protein with multiple splicing	-0.849874	0.300489
Thymosin beta-4, Y-chromosomal	-0.84951	0.0135242
coiled-coil domain containing 95 (CCDC95)	-0.844934	0.167701
mediator complex subunit 21 (MED21)	-0.843714	0.0605926
Neurexophilin-2	-0.842852	0.135068
Breast carcinoma-amplified sequence 4	-0.831874	0.605882
Protein NOXP20	-0.827668	0.223066
Protein FAM128B	-0.825953	0.759578
mRNA similar to LOC149651 (cDNA clone MGC:39393 IMAGE:4862156), complete cds	-0.82586	0.588567
NCK adaptor protein 1 (NCK1)	-0.821862	0.0313131
vacuolar protein sorting 25 homolog (S. cerevisiae) (VPS25)	-0.818721	0.42646
quaking homolog, KH domain RNA binding (mouse) (QKI), transcript variant 1	-0.816664	0.192926
ubiquitin-conjugating enzyme E2C (UBE2C), transcript variant 4	-0.815716	0.447355
Janus kinase 2 (a protein tyrosine kinase) (JAK2) ; see catalog number for detailed information on wild-type or point mutant status	-0.814762	0.269255
JmjC domain-containing histone demethylation protein 1A	-0.814157	0.0760839
Rap1 GTPase-GDP dissociation stimulator 1	-0.809785	0.0692138
sphingosine kinase 2 (SPHK2)	-0.809767	0.123295
nicotinamide nucleotide adenylyltransferase 2 (NMNAT2), transcript variant 1	-0.805065	0.838555
lectin, mannose-binding, 1 like (LMAN1L)	-0.803857	0.176005
ubiquitin specific peptidase 5 (isopeptidase T) (USP5)	-0.796829	0.293059
myosin, light chain 2, regulatory, cardiac, slow (MYL2)	-0.794823	0.544863
protein phosphatase 1, regulatory (inhibitor) subunit 8 (PPP1R8), transcript variant 3	-0.792553	0.0822067
UDP-galactose-4-epimerase (GALE), transcript variant 1	-0.792253	0.057695
Interleukin-6	-0.790095	0.242459
eukaryotic translation initiation factor 2A, 65kDa (EIF2A)	-0.788881	0.243536
thymosin, beta 10 (TMSB10)	-0.783585	0.0154928
Autophagy-related protein 3	-0.782257	0.267564
PTK6 protein tyrosine kinase 6 (PTK6)	-0.781795	0.0223891
myosin light chain kinase	-0.77388	0.0655652
splicing factor 3b, subunit 4, 49kDa (SF3B4)	-0.773553	0.65675
ADP-ribosylation factor related protein 1 (ARFRP1)	-0.772363	0.24706
F-box protein 40 (FBXO40)	-0.770969	0.00936636
syntaxin binding protein 5 (tomosyn) (STXBP5)	-0.768605	0.154294
Huntingtin interacting protein K (HYPK)	-0.762517	0.185594
nuclear cap binding protein subunit 2, 20kDa (NCBP2), transcript variant 1	-0.761434	0.0414397
Nascent polypeptide-associated complex subunit alpha-2	-0.76141	0.190162
PREDICTED: Homo sapiens hypothetical LOC401544 (LOC401544)	-0.754984	0.73192
Kidney-associated antigen 1	-0.753775	0.119676
centaurin, delta 2 (CENTD2), transcript variant 1	-0.752057	0.0138516
synuclein, beta (SNCB), transcript variant 2	-0.749757	0.220861
RAP1, GTP-GDP dissociation stimulator 1 (RAP1GDS1), transcript variant 5, mRNA.	-0.743693	6.72318e-06
Dual specificity mitogen-activated protein kinase kinase 6	-0.743367	0.0355902
heat shock 70kDa protein 8 (HSPA8), transcript variant 1	-0.742962	0.0715605
synuclein, alpha (non A4 component of amyloid precursor) (SNCA), transcript variant NACP140	-0.737875	0.417042
Alpha-globin transcription factor CP2	-0.737716	0.0459792
Inhibitor of growth protein 4	-0.737342	0.276651
adrenergic, beta, receptor kinase 2 (ADRBK2)	-0.73407	0.00474264
Nuclear protein NP60	-0.733356	0.130236
trafficking protein particle complex 3 (TRAPPC3)	-0.733119	0.0954652
Smith-Magenis syndrome chromosome region candidate gene 7 protein	-0.727298	0.232139
Tropomodulin-3	-0.726683	0.138664
retinoic acid induced 14 (RAI14)	-0.724863	0.00254592
ubiquitin-conjugating enzyme E2C (UBE2C), transcript variant 1	-0.7232	0.0620103
alcohol dehydrogenase 4 (class II), pi polypeptide (ADH4)	-0.723005	0.849624
SH3 domain binding glutamic acid-rich protein (SH3BGR), transcript variant 2	-0.718152	0.184473
hippocalcin like 4 (HPCAL4)	-0.716628	0.142392
mitogen-activated protein kinase kinase kinase 7 (MAP3K7), transcript variant A	-0.714948	0.176699
Protein phosphatase Slingshot homolog 3	-0.713203	0.109579
Mitogen-activated protein kinase 1; see catalog number for detailed information on wild-type or point mutant status	-0.712112	0.0783588
baculoviral IAP repeat-containing 7 (livin) (BIRC7)	-0.71174	0.0390909
coiled-coil domain containing 8 (CCDC8)	-0.71096	0.0340156
paraneoplastic antigen MA1 (PNMA1)	-0.71004	0.0353638
Sin3 histone deacetylase corepressor complex component SDS3	-0.709338	0.0487282
WAS protein family homolog 1	-0.705214	0.20515
calcium binding protein 39 (CAB39)	-0.704197	0.0053353
Beta-adrenergic receptor kinase 1	-0.703261	0.496144
chromosome 2 open reading frame 49 (C2orf49)	-0.699162	0.118251
guanine nucleotide binding protein (G protein), gamma transducing activity polypeptide 1 (GNGT1)	-0.69244	0.514436
dual specificity phosphatase 6 (DUSP6), transcript variant 1	-0.690032	0.549709
fasciculation and elongation protein zeta 1 (zygin I) (FEZ1), transcript variant 1	-0.688942	0.224424
Protein FAM107A	-0.68153	0.133321
Histone H2B type 1-D	-0.680511	0.629923
pogo transposable element with ZNF domain (POGZ), transcript variant 3	-0.680028	0.0704486
Linker for activation of T-cells family member 1	-0.673764	0.0906718
chromosome 19 open reading frame 40 (C19orf40)	-0.671549	0.269497
pregnancy specific beta-1-glycoprotein 3 (PSG3)	-0.670981	0.00472855
E3 ubiquitin-protein ligase LRSAM1	-0.670712	0.837185
Serine/threonine-protein kinase PAK 1	-0.669819	0.63891
A-kinase anchor protein 14	-0.668763	0.209842
hematological and neurological expressed 1 (HN1), transcript variant 3	-0.666951	0.454125
BCL2-like 13 (apoptosis facilitator) (BCL2L13)	-0.665653	0.154723
Protein Daple	-0.663798	0.296286
Ubiquilin-like protein	-0.662785	0.121122
ribosomal protein S25 (RPS25)	-0.661358	0.951247
immunoglobulin heavy variable 4-31 (IGHV4-31)	-0.660734	0.0840155
chromosome 17 open reading frame 47 (C17orf47)	-0.65742	0.317759
parvin, gamma (PARVG)	-0.656948	0.246215
c-myc binding protein (MYCBP)	-0.656463	0.148327
vestigial like 4 (Drosophila) (VGLL4)	-0.655858	0.230299
UPF0549 protein C20orf43 homolog	-0.651728	0.251682
adaptor protein, phosphotyrosine interaction, PH domain and leucine zipper containing 1 (APPL1)	-0.650966	0.154631
Mediator of RNA polymerase II transcription subunit 1	-0.650575	0.0184384
Zinc finger FYVE domain-containing protein 19	-0.649653	0.309606
RAC-alpha serine/threonine-protein kinase	-0.648884	0.204536
Retinoic Acid Receptor beta, Ligand Binding Domain (RAR beta-LBD)	-0.647534	0.0207165
family with sequence similarity 128, member A (FAM128A)	-0.646417	0.146005
chromosome 14 open reading frame 119 (C14orf119)	-0.646409	0.0928654
PTK2B protein tyrosine kinase 2 beta (PTK2B)	-0.646142	0.117553
Phosphoglucomutase-2	-0.645272	0.0390379
histidine-rich glycoprotein (HRG)	-0.644324	0.039935
PREDICTED: Homo sapiens hypothetical protein FLJ34048 (FLJ34048)	-0.644103	0.175819
round spermatid basic protein 1-like (RSBN1L)	-0.643563	0.197481
mannose phosphate isomerase (MPI)	-0.641651	0.557138
prefoldin subunit 2 (PFDN2)	-0.641413	0.163634
calcium/calmodulin-dependent protein kinase (CaM kinase) II beta (CAMK2B), transcript variant 1	-0.638959	0.100469
PDZ and LIM domain 1 (elfin) (PDLIM1)	-0.63876	0.15343
Melanoma-associated antigen 3	-0.637043	0.81817
THAP domain-containing protein 3	-0.635241	0.255213
Cullin-associated NEDD8-dissociated protein 1	-0.63409	0.171829
glia maturation factor, beta (GMFB)	-0.63281	0.507919
craniofacial development protein 1 (CFDP1)	-0.628016	0.401552
myosin, light chain 6B, alkali, smooth muscle and non-muscle (MYL6B)	-0.625745	0.118741
prostaglandin E synthase 2 (PTGES2), transcript variant 2	-0.624668	0.352217
Dynein light chain roadblock-type 2	-0.623489	0.300277
cyclin-dependent kinase inhibitor 2D (p19, inhibits CDK4) (CDKN2D), transcript variant 1	-0.622531	0.0577609
chromosome 16 open reading frame 80 (C16orf80)	-0.622519	0.441848
solute carrier family 22 (organic anion transporter), member 8 (SLC22A8)	-0.621046	0.0260114
homeodomain interacting protein kinase 2	-0.62003	0.264697
Splicing factor 1	-0.619845	0.140794
Protein BEX5	-0.619409	0.375092
RAD23 homolog A (S. cerevisiae) (RAD23A)	-0.619274	0.0169788
sphingosine kinase 2 (SPHK2)	-0.619174	0.151722
BRCA2 and CDKN1A interacting protein (BCCIP)	-0.618075	0.0449805
transducin-like enhancer of split 3 (E(sp1) homolog, Drosophila) (TLE3)	-0.61762	0.153354
protein (peptidylprolyl cis/trans isomerase) NIMA-interacting, 4 (parvulin) (PIN4)	-0.617367	0.142986
Putative adenosylhomocysteinase 2	-0.61684	0.0632374
Cytochrome P450 2W1	-0.616483	0.300968
single stranded DNA binding protein 3 (SSBP3), transcript variant 2	-0.616146	0.170498
zinc finger, AN1-type domain 3 (ZFAND3)	-0.615744	0.0864521
solute carrier family 16, member 14 (monocarboxylic acid transporter 14) (SLC16A14)	-0.61453	0.356324
Bcl2 modifying factor (BMF)	-0.614043	0.291121
myogenin (myogenic factor 4) (MYOG)	-0.612511	0.260009
RAB3A interacting protein (rabin3) (RAB3IP)	-0.610866	0.494479
proteasome (prosome, macropain) 26S subunit, non-ATPase, 5 (PSMD5)	-0.609116	0.237899
RanBP-type and C3HC4-type zinc finger-containing protein 1	-0.60848	0.189315
dihydropyrimidinase-like 4 (DPYSL4)	-0.608038	0.541993
ubiquitin-activating enzyme E1-domain containing 1 (UBE1DC1), transcript variant 1	-0.607998	0.385893
nucleoredoxin-like 1 (NXNL1)	-0.607018	0.644087
dynein, cytoplasmic 1, light intermediate chain 2 (DYNC1LI2)	-0.606165	0.593217
galactokinase 1 (GALK1)	-0.604057	0.52513
angiotensin II receptor-associated protein (AGTRAP)	-0.603722	0.295465
DNA replication licensing factor MCM8	-0.603587	0.0786835
COP9 constitutive photomorphogenic homolog subunit 7B (Arabidopsis) (COPS7B)	-0.603067	0.334205
zinc finger, AN1-type domain 1 (ZFAND1)	-0.602738	0.351972
Pentatricopeptide repeat-containing protein 3, mitochondrial	-0.601143	0.0396414
Coiled-coil domain-containing protein 126	-0.600743	0.257882
Coiled-coil domain-containing protein 5	-0.599216	0.109497
Aflatoxin B1 aldehyde reductase member 2	-0.598748	0.157444
phosphoglucomutase 2-like 1 (PGM2L1)	-0.59813	0.164783
family with sequence similarity 9, member C (FAM9C)	-0.597247	0.0568125
retinoic acid receptor, beta (RARB), transcript variant 2	-0.597164	0.0479961
La ribonucleoprotein domain family, member 6 (LARP6), transcript variant 2	-0.597016	0.514538
dystrobrevin, alpha (DTNA), transcript variant 8, mRNA.	-0.595493	0.243128
tripartite motif-containing 31 (TRIM31)	-0.5944	0.259554
TNF receptor-associated factor 6 (TRAF6)	-0.593982	0.276589
prickle homolog 4 (Drosophila) (C6orf49)	-0.593368	0.099277
Ficolin-2	-0.593121	0.197434
chromosome 16 open reading frame 48 (C16orf48)	-0.59153	0.207646
p21 protein (Cdc42/Rac)-activated kinase 7	-0.590499	0.325281
WAS/WASL-interacting protein family member 1	-0.588564	0.113989
casein kinase 2, alpha prime polypeptide (CSNK2A2)	-0.588386	0.0897471
Anaphase-promoting complex subunit 4	-0.585712	0.0906991
coatomer protein complex, subunit beta 2 (beta prime) (COPB2)	-0.58538	0.120397
PRELI domain-containing protein 2	-0.585196	0.298618
zinc finger, ZZ-type containing 3 (ZZZ3)	-0.584638	0.145678
GIPC PDZ domain containing family, member 2 (GIPC2)	-0.584059	0.0920926
carbonyl reductase 4 (CBR4)	-0.584046	0.149925
quaking homolog, KH domain RNA binding (mouse) (QKI), transcript variant 4	-0.582967	0.513351
TGFB-induced factor homeobox 1 (TGIF1), transcript variant 4	-0.582692	0.1117
ubiquitin-like 4A (UBL4A)	-0.582618	0.233271
crystallin, alpha A (CRYAA)	-0.582412	0.27442
stress-induced-phosphoprotein 1 (Hsp70/Hsp90-organizing protein) (STIP1)	-0.582383	0.233208
interleukin 1 family, member 8 (eta) (IL1F8), transcript variant 2	-0.581964	0.0117252
transmembrane protease, serine 11D (TMPRSS11D)	-0.581393	0.133875
N-acetylneuraminic acid synthase (sialic acid synthase) (NANS)	-0.58111	0.0219289
G protein-coupled receptor kinase 5 (GRK5)	-0.580424	0.132633
Cytochrome b-c1 complex subunit 7	-0.579694	0.328151
general transcription factor II, i (GTF2I), transcript variant 4	-0.579561	0.288497
Tetratricopeptide repeat protein 27	-0.578877	0.843656
fibroblast growth factor receptor 2 (bacteria-expressed kinase, keratinocyte growth factor receptor, craniofacial dysostosis 1, Crouzon syndrome, Pfeiffer syndrome, Jackson-Weiss syndrome) (FGFR2), transcript variant 1	-0.576953	0.292509
anaplastic lymphoma kinase (Ki-1) (ALK)	-0.576252	0.376833
Putative elongation factor 1-delta-like protein	-0.575988	0.583287
protein kinase C, delta (PRKCD), transcript variant 1	-0.575959	0.227812
development and differentiation enhancing factor-like 1 (DDEFL1)	-0.573608	0.339772
JmjC domain-containing histone demethylation protein 3B	-0.572638	0.142924
4-hydroxyphenylpyruvate dioxygenase	-0.572259	0.383216
Twinfilin-1	-0.57091	0.0432361
ubiquitin-conjugating enzyme E2E 3 (UBC4/5 homolog, yeast) (UBE2E3), transcript variant 1	-0.568431	0.0360265
Kruppel-like factor 12 (KLF12), transcript variant 2	-0.568196	0.630557
ELK1, member of ETS oncogene family (ELK1)	-0.567985	0.133779
splicing factor, arginine/serine-rich 6 (SFRS6)	-0.567731	0.878414
coiled-coil domain containing 40 (CCDC40)	-0.566388	0.103798
glutaredoxin 5 (GLRX5)	-0.565758	0.0203361
pantothenate kinase 1 (PANK1), transcript variant beta	-0.565655	0.0517038
fms-related tyrosine kinase 4 (FLT4), transcript variant 2	-0.565012	0.239247
ring finger protein 13 (RNF13), transcript variant 3	-0.564217	0.203496
mediator of RNA polymerase II transcription, subunit 8 homolog (S. cerevisiae) (MED8), transcript variant 4	-0.563141	0.304301
BR serine/threonine kinase 2 (BRSK2)	-0.56254	0.186006
aquaporin 9 (AQP9)	-0.561124	0.0260046
pleckstrin homology domain containing, family M (with RUN domain) member 2, mRNA (cDNA clone IMAGE:5263629), complete cds.	-0.560001	0.0876887
NECAP endocytosis associated 2 (NECAP2)	-0.556824	0.815484
chemokine (C-X-C motif) ligand 5 (CXCL5)	-0.555901	0.211878
Eukaryotic translation initiation factor 3 subunit E	-0.555422	0.31799
CASP2 and RIPK1 domain containing adaptor with death domain (CRADD)	-0.554531	0.13802
translin-associated factor X interacting protein 1 (TSNAXIP1)	-0.554516	0.269006
KIAA1715 (KIAA1715)	-0.554482	0.197642
Mitogen-activated protein kinase kinase kinase 2	-0.55138	0.0578614
SUMO1 activating enzyme subunit 2 (SAE2)	-0.551065	0.0570102
diablo homolog (Drosophila) (DIABLO), nuclear gene encoding mitochondrial protein, transcript variant 2	-0.550933	0.138923
zeta-chain (TCR) associated protein kinase 70kDa (ZAP70)	-0.548946	0.267253
BH3 interacting domain death agonist (BID), transcript variant 3	-0.548806	0.0799358
mitogen-activated protein kinase kinase kinase 7 (MAP3K7), transcript variant D, mRNA.	-0.548189	0.326845
host cell factor C1 regulator 1 (XPO1 dependent) (HCFC1R1), transcript variant 3	-0.547998	0.222349
zinc finger, C3HC-type containing 1 (ZC3HC1)	-0.547426	0.471309
Glutaminyl-tRNA synthetase	-0.545848	0.158285
Proteasome subunit alpha type-1	-0.543337	0.29586
AHNAK nucleoprotein 2 (AHNAK2)	-0.541332	0.0469397
trefoil factor 2 (spasmolytic protein 1) (TFF2)	-0.540131	0.374413
Hypermethylated in cancer 2 protein	-0.538874	0.234845
misshapen-like kinase 1 (zebrafish) (MINK1), transcript variant 4	-0.538338	0.123482
MAX-like protein X (MLX), transcript variant 2	-0.538196	0.77922
sphingomyelin phosphodiesterase 3, neutral membrane (neutral sphingomyelinase II) (SMPD3)	-0.537776	0.82433
Protein FAM125B	-0.534332	0.145594
TRAF family member-associated NFKB activator (TANK), transcript variant 2	-0.533948	0.293413
Zinc finger FYVE domain-containing protein 27	-0.533887	0.0535558
Interleukin-10	-0.532938	0.88416
interleukin 1 receptor-like 1 (IL1RL1), transcript variant 2	-0.5317	0.106435
armadillo repeat containing 7 (ARMC7)	-0.531208	0.389579
v-abl Abelson murine leukemia viral oncogene homolog 1 (ABL1), transcript variant a; see catalog number for detailed information on wild-type or point mutant status	-0.530971	0.268172
tumor necrosis factor (TNF superfamily, member 2) (TNF); see catalog number for detailed information on wild-type or point mutant status	-0.530573	0.144326
mitogen-activated protein kinase kinase kinase 14 (MAP3K14)	-0.530322	0.336017
seryl-tRNA synthetase (SARS)	-0.530063	0.62362
ADP-ribosylation factor-like protein 6-interacting protein 4	-0.529888	0.439798
transgelin 2 (TAGLN2)	-0.529426	0.312352
Chronic lymphocytic leukemia deletion region gene 6 protein	-0.529184	0.277189
pim-2 oncogene (PIM2)	-0.528921	0.737883
S100 calcium binding protein A13 (S100A13), transcript variant 2	-0.527806	0.247262
RAB6B, member RAS oncogene family (RAB6B)	-0.527374	0.569287
chromosome X open reading frame 21 (CXorf21)	-0.526338	0.08509
killer cell immunoglobulin-like receptor, three domains, X1 (KIR3DX1)	-0.525319	0.604686
piccolo (presynaptic cytomatrix protein) (PCLO)	-0.525044	0.473705
minichromosome maintenance complex component 2 (MCM2)	-0.52493	0.77282
adducin 1 (alpha) (ADD1)	-0.523671	0.479991
ubiquitin carboxyl-terminal esterase L1 (ubiquitin thiolesterase) (UCHL1)	-0.522978	0.110155
Rho GTPase activating protein 17 (ARHGAP17), transcript variant 1	-0.521863	0.187398
Sperm surface protein Sp17	-0.520551	0.337445
parathymosin (PTMS)	-0.520429	0.131605
hypothetical LOC554206	-0.520361	0.355227
peptidase D (PEPD)	-0.519141	0.162411
StAR-related lipid transfer protein 4	-0.518551	0.255723
Bardet-Biedl syndrome 10 protein	-0.518485	0.803357
cytoskeleton associated protein 2 (CKAP2)	-0.51724	0.0781553
UBA domain containing 1 (UBADC1)	-0.51432	0.703383
Poly(U)-binding-splicing factor PUF60	-0.513955	0.0223558
lysyl oxidase-like 3 (LOXL3)	-0.513293	0.0754768
CWC15 homolog (S. cerevisiae) (HSPC148)	-0.512177	0.424845
hypothetical protein MGC10955 (MGC10955)	-0.51208	0.00800865
cAMP-dependent protein kinase inhibitor gamma	-0.510582	0.138362
death-associated protein (DAP)	-0.510524	0.727739
Brain-specific angiogenesis inhibitor 1-associated protein 2	-0.510273	0.38649
chromosome 13 open reading frame 27 (C13orf27)	-0.509631	0.929593
nucleosome assembly protein 1-like 5 (NAP1L5)	-0.508714	0.0504369
adducin 2 (beta) (ADD2)	-0.507515	0.304682
Titin	-0.506464	0.134775
thyroid hormone receptor interactor 10 (TRIP10)	-0.505976	0.0721203
adaptor protein, phosphotyrosine interaction, PH domain and leucine zipper containing 2 (APPL2)	-0.505444	0.22497
Mps one binder kinase activator-like 3	-0.504444	0.386745
dipeptidyl-peptidase 3 (DPP3)	-0.504364	0.0563074
SET domain, bifurcated 1 (SETDB1)	-0.504336	0.766266
hyaluronan and proteoglycan link protein 1 (HAPLN1)	-0.504092	0.500187
LAG1 homolog, ceramide synthase 6, mRNA (cDNA clone IMAGE:4396549), complete cds.	-0.503473	0.130211
PRP40 pre-mRNA processing factor 40 homolog A (S. cerevisiae) (PRPF40A)	-0.5023	0.0960413
RUN and FYVE domain containing 3 (RUFY3)	-0.501835	0.313083
biglycan (BGN)	-0.5016	0.12731
heat shock 70kDa protein 9 (mortalin) (HSPA9)	-0.50128	0.23541
coiled-coil domain containing 28A (CCDC28A)	-0.500781	0.274663
zinc finger protein 207 (ZNF207), transcript variant 2	-0.496237	0.135651
myosin, light chain 9, regulatory (MYL9), transcript variant 2, mRNA.	-0.495704	0.606406
cytidine monophosphate N-acetylneuraminic acid synthetase (CMAS)	-0.495254	0.461789
Aprataxin	-0.494775	0.35805
CDC-like kinase 2 (CLK2), transcript variant 1	-0.494112	0.0614429
Receptor tyrosine-protein kinase erbB-4	-0.493412	0.865386
sorting nexin 3 (SNX3)	-0.492437	0.0979411
CWF19-like protein 1	-0.492365	0.14053
RCSD domain containing 1 (RCSD1)	-0.491954	0.0405601
geminin, DNA replication inhibitor (GMNN)	-0.491611	0.261135
upstream transcription factor 1 (USF1), transcript variant 2	-0.490584	0.348515
acidic (leucine-rich) nuclear phosphoprotein 32 family, member E (ANP32E)	-0.489478	0.0254088
LUC7-like (S. cerevisiae) (LUC7L), transcript variant 1	-0.489273	0.106366
T-cell lymphoma invasion and metastasis 2 (TIAM2), transcript variant 2, mRNA.	-0.48821	0.363027
exocyst complex component 3 (EXOC3)	-0.486905	0.433983
nuclear receptor coactivator 4 (NCOA4)	-0.482539	0.227943
ring finger protein 34 (RNF34), transcript variant 2	-0.481193	0.424408
Transcription initiation factor TFIID subunit 8	-0.480517	0.714841
PREDICTED: Homo sapiens hypothetical protein LOC286208 (LOC286208), mRNA.	-0.479464	0.643209
E3 ubiquitin-protein ligase LRSAM1	-0.47927	0.811051
arachidonate 15-lipoxygenase, type B (ALOX15B)	-0.478127	0.144525
BMX non-receptor tyrosine kinase (BMX), transcript variant 2	-0.477764	0.161658
collagen, type IV, alpha 3 (Goodpasture antigen) binding protein (COL4A3BP), transcript variant 2	-0.477171	0.540577
Pleckstrin homology domain-containing family J member 1	-0.474888	0.194095
cleavage and polyadenylation specific factor 2, 100kDa (CPSF2)	-0.47425	0.147421
SEC13-like 1 (S. cerevisiae) (SEC13L1), transcript variant 1	-0.47317	0.106044
Kv channel interacting protein 1 (KCNIP1)	-0.472779	0.211623
glutaminyl-tRNA synthetase (QARS)	-0.470927	0.137695
calcyphosine (CAPS), transcript variant 2	-0.469774	0.211911
growth associated protein 43 (GAP43)	-0.46929	0.26247
chromosome 8 open reading frame 34 (C8orf34)	-0.469116	0.472565
thyroid hormone responsive (SPOT14 homolog, rat) (THRSP)	-0.468731	0.12181
transcription elongation factor A (SII)-like 3 (TCEAL3), transcript variant 2	-0.466453	0.205992
grainyhead-like 1 (Drosophila) (GRHL1)	-0.465415	0.838247
zinc finger, AN1-type domain 5 (ZFAND5), transcript variant c	-0.465297	0.171015
chromosome 1 open reading frame 64 (C1orf64)	-0.465032	0.796084
single-stranded DNA binding protein 2 (SSBP2)	-0.464126	0.348378
V-type proton ATPase subunit F	-0.464098	0.531118
AT rich interactive domain 3A (BRIGHT-like) (ARID3A)	-0.462826	0.121659
sirtuin (silent mating type information regulation 2 homolog) 6 (S. cerevisiae) (SIRT6)	-0.462598	0.4609
S-adenosylhomocysteine hydrolase-like 1 (AHCYL1)	-0.462499	0.272757
chromosome 14 open reading frame 45 (C14orf45)	-0.462428	0.232898
pre-B-cell colony enhancing factor 1 (PBEF1)	-0.462099	0.788636
Protein PPRC1	-0.460108	0.369183
prolyl endopeptidase (PREP)	-0.459957	0.0442561
poly (ADP-ribose) polymerase family, member 3 (PARP3)	-0.457997	0.292842
zinc finger protein 280B (SUHW2)	-0.457643	0.283525
elongation factor 1 homolog (S. cerevisiae) (ELOF1)	-0.456694	0.782029
vitamin D (1,25- dihydroxyvitamin D3) receptor (VDR), transcript variant 1	-0.456337	0.256165
Rho guanine nucleotide exchange factor 1	-0.454853	0.095481
drebrin-like (DBNL)	-0.454127	0.340794
acidic (leucine-rich) nuclear phosphoprotein 32 family, member B (ANP32B)	-0.454027	0.223375
Cytosol aminopeptidase	-0.453149	0.196763
ubiquitin domain containing 2 (UBTD2)	-0.45305	0.185405
chromosome 16 open reading frame 74 (C16orf74)	-0.450486	0.227157
replication factor C (activator 1) 4, 37kDa (RFC4), transcript variant 1	-0.450303	0.320634
hypothetical gene LOC133874 (LOC133874)	-0.450252	0.416587
Zinc finger protein 428	-0.449851	0.0710354
Nuclear protein Hcc-1	-0.449034	0.230473
sperm associated antigen 9 (SPAG9)	-0.448259	0.587423
p21 (CDKN1A)-activated kinase 3 (PAK3)	-0.447969	0.649914
phosducin-like (PDCL)	-0.447698	0.155186
WW domain binding protein 2 (WBP2)	-0.447425	0.287524
von Willebrand factor (VWF)	-0.446161	0.120755
nucleoporin 37kDa (NUP37)	-0.445127	0.600003
DNA-directed RNA polymerase II subunit RPB11-a	-0.444738	0.292668
PDZ and LIM domain protein 4	-0.444398	0.0789636
general transcription factor IIH, polypeptide 5 (GTF2H5)	-0.444053	0.363027
Serine/threonine-protein kinase 24	-0.443852	0.667643
surfeit 5 (SURF5), transcript variant a	-0.443733	0.677763
family with sequence similarity 47, member B (FAM47B)	-0.443618	0.13762
Glucocorticoid receptor	-0.443272	0.135441
aldo-keto reductase family 1, member C3 (3-alpha hydroxysteroid dehydrogenase, type II) (AKR1C3)	-0.442637	0.0460183
FK506 binding protein 5 (FKBP5)	-0.441757	0.229246
P antigen family, member 1 (prostate associated) (PAGE1)	-0.44162	0.16546
Transmembrane protein 116	-0.441595	0.633642
t-complex 10 (mouse) (TCP10)	-0.440758	0.91342
WD repeat domain 57 (U5 snRNP specific) (WDR57)	-0.4405	0.574914
YKT6 v-SNARE homolog (S. cerevisiae) (YKT6)	-0.437569	0.521253
Zinc finger FYVE domain-containing protein 27	-0.437527	0.22457
Ferritin heavy chain	-0.437339	0.820561
Kinesin light chain 1	-0.436783	0.865966
FYVE, RhoGEF and PH domain-containing protein 2	-0.436694	0.489844
Proteasome subunit alpha type-1	-0.436461	0.168014
chromosome 20 open reading frame 67 (C20orf67)	-0.436168	0.0820421
Scavenger receptor cysteine-rich domain-containing protein LOC284297	-0.436158	0.227929
serpin peptidase inhibitor, clade B (ovalbumin), member 10 (SERPINB10)	-0.435931	0.233161
dehydrodolichyl diphosphate synthase (DHDDS)	-0.435905	0.235456
tRNA isopentenyltransferase, mitochondrial	-0.435496	0.503304
tumor protein, translationally-controlled 1 (TPT1)	-0.434435	0.60393
integrin, alpha 6 (ITGA6), transcript variant 2	-0.433435	0.350977
DCN1, defective in cullin neddylation 1, domain containing 3 (S. cerevisiae) (DCUN1D3)	-0.433332	0.324715
hypothetical protein LOC51252 (LOC51252)	-0.433315	0.734139
calcium/calmodulin-dependent protein kinase IV (CAMK4)	-0.433222	0.438961
Homeobox protein TGIF2LX	-0.431393	0.336631
sialic acid binding Ig-like lectin 12 (SIGLEC12)	-0.431253	0.110649
solute carrier family 9 (sodium/hydrogen exchanger), member 3 regulator 1 (SLC9A3R1)	-0.431039	0.628625
Nuclear protein Hcc-1	-0.430756	0.162476
TOX high mobility group box family member 2 (TOX2), transcript variant 3	-0.430708	0.388641
Acyl carrier protein, mitochondrial	-0.430576	0.155682
thyroid hormone receptor interactor 6 (TRIP6)	-0.429758	0.342542
ataxin 3 (ATXN3)	-0.429561	0.713276
Wolf-Hirschhorn syndrome candidate 1 (WHSC1), transcript variant 9	-0.42901	0.898292
pyruvate kinase, muscle (PKM2)	-0.428707	0.995441
chromosome 6 open reading frame 106 (C6orf106), transcript variant 1	-0.428511	0.390507
H2A histone family, member Y (H2AFY)	-0.428319	0.193475
mitogen-activated protein kinase-activated protein kinase 3 (MAPKAPK3)	-0.428138	0.463997
Protein PPRC1	-0.428136	0.33932
Src homology 2 domain containing transforming protein D (SHD)	-0.427671	0.0849339
SFRS protein kinase 2 (SRPK2), transcript variant 2	-0.427254	0.153385
chromosome 20 open reading frame 116 (C20orf116)	-0.427137	0.262833
dynein, cytoplasmic 2, light intermediate chain 1, mRNA (cDNA clone MGC:12166 IMAGE:3828551), complete cds	-0.426286	0.580429
chromosome 9 open reading frame 78 (C9orf78)	-0.425706	0.0973851
Calcium/calmodulin-dependent protein kinase type 1	-0.425555	0.791009
SMAD family member 1 (SMAD1), transcript variant 1	-0.42514	0.156528
DR1-associated protein 1 (negative cofactor 2 alpha) (DRAP1)	-0.424846	0.310668
Putative polypeptide N-acetylgalactosaminyltransferase-like protein 3	-0.42427	0.172805
G protein-coupled receptor kinase 6	-0.424111	0.389004
component of oligomeric golgi complex 8 (COG8)	-0.422828	0.354589
transcription elongation factor A (SII)-like 5 (TCEAL5)	-0.422827	0.289576
PWWP domain-containing protein 2B	-0.422592	0.305259
Calcium-binding protein 39-like	-0.421941	0.180524
Zinc finger and SCAN domain-containing protein 2	-0.421622	0.11689
minichromosome maintenance complex component 2 (MCM2)	-0.421048	0.667365
Nedd4 family interacting protein 2 (NDFIP2)	-0.420985	0.143107
Aldose reductase	-0.420865	0.0203482
chromosome 12 open reading frame 31 (C12orf31)	-0.420359	0.867129
abhydrolase domain containing 11 (ABHD11)	-0.419966	0.0665223
integrator complex subunit 4 (INTS4)	-0.41982	0.420232
Uncharacterized protein C12orf60	-0.41915	0.839114
endothelin converting enzyme 1 (ECE1)	-0.418553	0.287496
glycogen synthase kinase 3 beta (GSK3B)	-0.418446	0.724379
p21(CDKN1A)-activated kinase 4 (PAK4), transcript variant 1	-0.418346	0.182146
mitochondrial ribosomal protein S28 (MRPS28), nuclear gene encoding mitochondrial protein	-0.417727	0.287594
FLJ43980 protein (FLJ43980)	-0.416509	0.686561
chloride intracellular channel 2 (CLIC2)	-0.415927	0.0559561
Keratinocyte growth factor	-0.41587	0.747157
Eotaxin	-0.415462	0.160424
Estrogen Related Receptor beta, Ligand Binding Domain (ERR beta-LBD)	-0.414672	0.784335
transducin-like enhancer of split 3 (E(sp1) homolog, Drosophila) (TLE3)	-0.414193	0.163527
Recombinant human Fibroblast Growth Factor 2 (basic); see catalog number for detailed information on wild-type or point mutant status	-0.414156	0.123039
Tripartite motif-containing protein 16	-0.413829	0.73865
rhotekin (RTKN), transcript variant 2	-0.413003	0.483816
ankyrin repeat and KH domain containing 1 (ANKHD1), transcript variant 3	-0.412963	0.209017
FGFR1 oncogene partner 2	-0.411795	0.128566
cell cycle exit and neuronal differentiation 1 (CEND1)	-0.41162	0.709434
zinc finger, MYM-type 3 (ZMYM3)	-0.411352	0.156057
acid phosphatase 1, soluble (ACP1), transcript variant 2	-0.410849	0.9969
uroplakin 3A (UPK3A)	-0.410252	0.171513
orthodenticle homeobox 1 (OTX1)	-0.409751	0.118328
hsp70-interacting protein (HSPBP1)	-0.409408	0.742423
BAI1-associated protein 2 (BAIAP2)	-0.409358	0.765218
N-myristoyltransferase 1 (NMT1)	-0.407776	0.915406
diazepam binding inhibitor (GABA receptor modulator, acyl-Coenzyme A binding protein) (DBI), transcript variant 1	-0.406608	0.271899
immunoglobulin heavy constant mu (IGHM)	-0.403971	0.00383451
aldehyde dehydrogenase 4 family, member A1 (ALDH4A1)	-0.40326	0.225459
RNA binding motif protein 8A (RBM8A)	-0.402867	0.239439
hypothetical LOC541471 (LOC541471)	-0.402206	0.101003
P antigen family, member 5 (prostate associated) (PAGE5)	-0.401637	0.189259
Galectin-3	-0.401488	0.149116
Casein kinase I isoform gamma-1	-0.401272	0.488068
Isocitrate dehydrogenase [NADP] cytoplasmic	-0.400786	0.547544
Pentatricopeptide repeat domain 3 (PTCD3)	-0.399647	0.162548
chromosome 4 open reading frame 18 (C4orf18)	-0.399183	0.179822
14-3-3 protein sigma	-0.398672	0.214535
family with sequence similarity 136, member A (FAM136A)	-0.39857	0.226941
Copper chaperone for superoxide dismutase	-0.398499	0.17034
family with sequence similarity 40, member B (FAM40B)	-0.398129	0.377918
Transcription factor Ovo-like 2	-0.39744	0.441298
Lyrm7 homolog (mouse) (LYRM7)	-0.396835	0.373273
proteasome (prosome, macropain) subunit, alpha type, 7 (PSMA7), transcript variant 2	-0.396494	0.15055
family with sequence similarity 38, member A (FAM38A)	-0.396442	0.598049
chromosome 20 open reading frame 160 (C20orf160)	-0.396345	0.898549
CDC42 effector protein (Rho GTPase binding) 2 (CDC42EP2)	-0.394041	0.617741
Carbonic anhydrase 3	-0.393999	0.0420657
V-type proton ATPase subunit d 1	-0.393655	0.776706
microfibrillar-associated protein 1 (MFAP1)	-0.393472	0.366929
ribosomal protein L23a (RPL23A)	-0.392449	0.691138
fatty acid binding protein 3, muscle and heart (mammary-derived growth inhibitor) (FABP3)	-0.39234	0.476062
deafness, autosomal dominant 5 (DFNA5)	-0.392108	0.289928
chromosome 1 open reading frame 213 (C1orf213)	-0.391653	0.305878
Homeodomain-only protein	-0.391125	0.0421865
stress 70 protein chaperone, microsome-associated, 60kDa (STCH)	-0.391103	0.248063
mitogen-activated protein kinase kinase kinase 7 interacting protein 2 (MAP3K7IP2), transcript variant 2	-0.390612	0.269077
chromosome X open reading frame 59 (CXorf59)	-0.389955	0.698433
tyrosine 3-monooxygenase/tryptophan 5-monooxygenase activation protein, zeta polypeptide (YWHAZ), transcript variant 1	-0.389948	0.169486
microphthalmia-associated transcription factor (MITF)	-0.389371	0.0922142
forkhead box P3 (FOXP3)	-0.38936	0.142837
electron-transfer-flavoprotein, beta polypeptide (ETFB), transcript variant 1	-0.389296	0.459193
serpin peptidase inhibitor, clade B (ovalbumin), member 3 (SERPINB3)	-0.388348	0.0590832
AMME chromosomal region gene 1-like (AMMECR1L)	-0.388235	0.757922
splicing factor, arginine/serine-rich 12 (SFRS12), transcript variant 2	-0.387322	0.743265
zinc finger protein 616 (ZNF616)	-0.387135	0.498298
stress-associated endoplasmic reticulum protein 1 (SERP1)	-0.386523	0.396367
mitogen-activated protein kinase kinase 3 (MAP2K3), transcript variant B	-0.386145	0.415601
Alpha-1-acid glycoprotein 1	-0.386062	0.969872
V-set and transmembrane domain containing 2A (VSTM2)	-0.386	0.270519
RING1 and YY1 binding protein (RYBP)	-0.385993	0.179685
Spindlin-2B	-0.385308	0.915418
chromosome 20 open reading frame 79 (C20orf79)	-0.38497	0.34961
latexin (LXN)	-0.384921	0.0724168
V-type proton ATPase subunit e 1	-0.384814	0.846995
protein kinase C, epsilon (PRKCE)	-0.384069	0.091003
Bifunctional protein NCOAT	-0.38357	0.517527
SPEG complex locus (SPEG)	-0.38298	0.387258
secretoglobin, family 2A, member 1 (SCGB2A1)	-0.382384	0.416129
hypothetical protein FLJ10246 (FLJ10246)	-0.382259	0.0567062
amphiphysin (AMPH)	-0.381802	0.273864
phosphatidic acid phosphatase type 2C (PPAP2C), transcript variant 1	-0.381793	0.393812
COP9 signalosome complex subunit 7b	-0.381781	0.508725
chromosome 20 open reading frame 116 (C20orf116)	-0.381032	0.239241
YY1 associated protein 1 (YY1AP1)	-0.380603	0.632672
phospholipase A1 member A (PLA1A)	-0.380027	0.854827
Protein FAM63B	-0.378687	0.555617
mitochondrial ribosomal protein L1 (MRPL1), nuclear gene encoding mitochondrial protein	-0.377737	0.977932
general transcription factor IIE, polypeptide 1, alpha 56kDa (GTF2E1)	-0.377696	0.969287
mitogen-activated protein kinase 8 (MAPK8), transcript variant JNK1-a1	-0.377411	0.902278
mitogen-activated protein kinase kinase kinase 8 (MAP3K8)	-0.37722	0.467946
eukaryotic translation initiation factor 4H (EIF4H), transcript variant 1	-0.376404	0.870314
cancer susceptibility candidate 4 (CASC4), transcript variant 2	-0.376083	0.518827
Recombinant human VEGF	-0.375989	0.602135
fibroblast growth factor 1 (acidic) (FGF1), transcript variant 3	-0.375521	0.323126
chromosome 9 open reading frame 78 (C9orf78)	-0.375269	0.13563
SAR1 gene homolog A (S. cerevisiae) (SAR1A)	-0.375228	0.783309
CART prepropeptide (CARTPT)	-0.37502	0.315932
Zinc finger CCHC domain-containing protein 10	-0.375002	0.409206
chromosome 11 open reading frame 16 (C11orf16)	-0.374985	0.988197
Proteasome subunit beta type-7	-0.374848	0.17426
dynein, axonemal, light intermediate chain 1 (DNALI1)	-0.374603	0.155709
TSC22 domain family, member 3 (TSC22D3), transcript variant 2	-0.374599	0.0506171
centrosomal protein 57kDa (CEP57)	-0.374448	0.133942
zinc finger and BTB domain containing 44 (ZBTB44)	-0.373966	0.998805
Smg-5 homolog, nonsense mediated mRNA decay factor (C. elegans) (SMG5)	-0.373869	0.45862
uroporphyrinogen decarboxylase (UROD)	-0.373758	0.23807
26S proteasome non-ATPase regulatory subunit 7	-0.373566	0.124363
hypothetical protein FLJ11506 (FLJ11506)	-0.373082	0.116651
ubiquitin-conjugating enzyme E2M (UBC12 homolog, yeast) (UBE2M)	-0.372486	0.36141
Serine/threonine-protein phosphatase 4 regulatory subunit 4	-0.371703	0.213199
protein kinase C, zeta (PRKCZ)	-0.37093	0.159953
Transformer-2 protein homolog	-0.370061	0.939999
pyridoxal-dependent decarboxylase domain containing 1 (PDXDC1)	-0.370052	0.217408
orosomucoid 1 (ORM1)	-0.369696	0.733634
nudix (nucleoside diphosphate linked moiety X)-type motif 9 (NUDT9), transcript variant 3	-0.368348	0.0667389
nucleolar protein 7, 27kDa (NOL7)	-0.368307	0.635638
Core histone macro-H2A.1	-0.368187	0.238544
DnaJ (Hsp40) homolog, subfamily C, member 8 (DNAJC8)	-0.367297	0.97543
kinesin family member 26A (KIF26A)	-0.366237	0.553817
secretoglobin, family 1C, member 1 (SCGB1C1)	-0.36588	0.893438
cDNA clone MGC:40177 IMAGE:5167345, complete cds	-0.365792	0.160818
ubiquitin-conjugating enzyme E2L 3 (UBE2L3), transcript variant 2	-0.364156	0.780586
calcitonin gene-related peptide-receptor component protein (RCP9)	-0.36391	0.258682
Trafficking protein particle complex subunit 6A	-0.363701	0.45562
hepatoma-derived growth factor, related protein 3 (HDGFRP3)	-0.363129	0.806268
transducer of ERBB2, 1 (TOB1)	-0.362699	0.173141
eukaryotic translation initiation factor 2B, subunit 1 alpha, 26kDa (EIF2B1)	-0.3623	0.312424
transforming growth factor, beta receptor II (70/80kDa) (TGFBR2), transcript variant 2	-0.361488	0.814733
MRG-binding protein	-0.360426	0.807031
high-mobility group nucleosomal binding domain 2 (HMGN2)	-0.36029	0.728623
neuron navigator 1 (NAV1)	-0.35988	0.459022
Histone H2B type 1-O	-0.359634	0.960464
catechol-O-methyltransferase (COMT), transcript variant S-COMT	-0.358922	0.723117
Interleukin-24	-0.358878	0.174273
Aldehyde dehydrogenase family 8 member A1	-0.358528	0.764012
CDK5 regulatory subunit-associated protein 3	-0.358245	0.337858
Copine-6	-0.358072	0.236518
transmembrane protein 51 (TMEM51)	-0.357391	0.176609
thioredoxin-like 4B (TXNL4B)	-0.357383	0.0688825
ring finger protein 11 (RNF11)	-0.357292	0.249422
zinc finger, FYVE domain containing 1 (ZFYVE1), transcript variant 1	-0.356466	0.425454
Succinyl-CoA ligase [GDP-forming] subunit alpha, mitochondrial	-0.356119	0.729783
guanine nucleotide binding protein-like 2 (nucleolar) (GNL2)	-0.355978	0.812813
annexin A2 (ANXA2)	-0.355964	0.330664
Enhancer of yellow 2 transcription factor homolog	-0.355702	0.281097
guanosine monophosphate reductase (GMPR)	-0.355595	0.286052
RAD51 associated protein 1 (RAD51AP1)	-0.355002	0.831452
Zinc finger protein 165	-0.354927	0.220347
neurensin 2 (NRSN2)	-0.354406	0.920499
Interleukin-1 receptor-associated kinase 1-binding protein 1	-0.353951	0.679376
chromosome X open reading frame 41 (CXorf41)	-0.353951	0.357197
KIAA1598 (KIAA1598)	-0.353785	0.215835
Phospholipase D1	-0.353709	0.207042
Multiple coagulation factor deficiency protein 2	-0.353495	0.782172
WD repeat domain 89 (WDR89), transcript variant 1	-0.353275	0.348247
Cytoplasmic tyrosine-protein kinase BMX	-0.352876	0.491666
RNA binding motif protein 41 (RBM41)	-0.352859	0.279562
Meis homeobox 2 (MEIS2), transcript variant f	-0.352633	0.550417
glycogenin 2 (GYG2)	-0.352372	0.326029
vacuolar protein sorting 13 homolog B (yeast) (VPS13B)	-0.352104	0.693605
nuclear cap binding protein subunit 1, 80kDa (NCBP1)	-0.35162	0.663413
filamin A interacting protein 1 (FILIP1)	-0.351445	0.146835
within bgcn homolog (Drosophila) (WIBG)	-0.351117	0.86798
coiled-coil domain containing 72 (CCDC72)	-0.350727	0.645255
immunoglobulin heavy constant mu (IGHM)	-0.350364	0.0159356
DEAD (Asp-Glu-Ala-Asp) box polypeptide 21 (DDX21)	-0.35025	0.94623
Treacher Collins-Franceschetti syndrome 1 (TCOF1), transcript variant 3	-0.349896	0.804042
FUS interacting protein (serine/arginine-rich) 1 (FUSIP1), transcript variant 2	-0.347161	0.724912
Olfactory receptor 1A1	-0.34675	0.317932
adrenergic, beta, receptor kinase 1 (ADRBK1)	-0.346638	0.432176
calcium/calmodulin-dependent protein kinase ID (CAMK1D), transcript variant 2	-0.346506	0.552924
actinin, alpha 4 (ACTN4)	-0.346498	0.893906
jagged 1 (Alagille syndrome) (JAG1)	-0.346453	0.862624
transcription elongation factor B (SIII), polypeptide 2 (18kDa, elongin B) (TCEB2), transcript variant 2	-0.346444	0.320044
cofactor of BRCA1 (COBRA1)	-0.346404	0.977204
CMP-N-acetylneuraminate-beta-1,4-galactoside alpha-2,3-sialyltransferase	-0.345781	0.498714
squamous cell carcinoma antigen recognized by T cells 3 (SART3)	-0.345331	0.316798
protein kinase C, beta 1 (PRKCB1), transcript variant 2	-0.345057	0.287537
Cas scaffolding protein family member 4	-0.344932	0.376177
potassium channel regulator (KCNRG), transcript variant 1	-0.343848	0.489409
casein kinase 1, gamma 2 (CSNK1G2)	-0.34249	0.762395
Serine/threonine-protein kinase SRPK2	-0.342449	0.643953
zinc finger, C3HC-type containing 1 (ZC3HC1)	-0.342294	0.490624
chromosome X open reading frame 48 (CXorf48)	-0.342015	0.182142
septin 4 (SEPT4), transcript variant 3	-0.34122	0.706446
variable charge, Y-linked 1B (VCY)	-0.341084	0.88947
chromosome 8 open reading frame 59 (C8orf59)	-0.340784	0.972373
platelet-activating factor acetylhydrolase, isoform Ib, beta subunit 30kDa (PAFAH1B2)	-0.340611	0.284323
histone deacetylase 4 (HDAC4)	-0.340363	0.683535
similar to RIKEN cDNA 2210021J22 (LOC150383)	-0.339894	0.992239
60S ribosomal protein L26	-0.339729	0.67713
kinesin light chain 2 (KLC2)	-0.339655	0.622487
hepatoma-derived growth factor (high-mobility group protein 1-like) (HDGF)	-0.339319	0.531311
Protein SET	-0.339118	0.269209
ferritin, heavy polypeptide 1 (FTH1)	-0.338639	0.851833
NIF3 NGG1 interacting factor 3-like 1 (S. pombe) (NIF3L1)	-0.338417	0.799185
hypothetical protein MGC24125 (MGC24125)	-0.338196	0.419659
tropomyosin 2 (beta) (TPM2)	-0.337691	0.0922307
UBX domain containing 1 (UBXD1)	-0.337351	0.672914
v-erb-b2 erythroblastic leukemia viral oncogene homolog 2, neuro/glioblastoma derived oncogene homolog (avian) (ERBB2), transcript variant 2	-0.336771	0.18039
mediator complex subunit 8 (MED8), transcript variant 3	-0.33638	0.293988
chromosome 17 open reading frame 68 (C17orf68)	-0.336352	0.267685
cytochrome P450, family 2, subfamily C, polypeptide 8 (CYP2C8)	-0.335087	0.609659
DEAD (Asp-Glu-Ala-Asp) box polypeptide 1 (DDX1)	-0.334895	0.639952
CDC42 effector protein (Rho GTPase binding) 3 (CDC42EP3)	-0.334649	0.259673
Amyotrophic lateral sclerosis 2 chromosomal region candidate gene 4 protein	-0.334476	0.564004
ADP-ribosylation factor 6 (ARF6)	-0.333868	0.22792
family with sequence similarity 134, member B (FAM134B), transcript variant 2	-0.333841	0.896666
Baculoviral IAP repeat-containing protein 7	-0.333395	0.16079
coiled-coil domain containing 43 (CCDC43)	-0.332324	0.98332
mortality factor 4 like 1, mRNA (cDNA clone MGC:87361 IMAGE:4824022), complete cds	-0.332102	0.299574
G1 to S phase transition 2 (GSPT2)	-0.332068	0.910143
pellino homolog 1 (Drosophila) (PELI1)	-0.331925	0.568262
protein kinase C, iota (PRKCI)	-0.331891	0.0522635
general transcription factor IIB (GTF2B)	-0.331679	0.899808
Leiomodin-1	-0.331512	0.396785
ribosomal protein L31 (RPL31), transcript variant 1	-0.331423	0.761398
cell division cycle associated 8 (CDCA8)	-0.330919	0.241711
fibroblast growth factor 13 (FGF13), transcript variant 1A	-0.330885	0.989813
chromosome 22 open reading frame 33 (C22orf33)	-0.330879	0.45205
Mitogen-activated protein kinase kinase kinase 2	-0.330678	0.241027
jumonji domain containing 6 (JMJD6)	-0.330191	0.199188
Polyamine-modulated factor 1	-0.329926	0.995583
STIP1 homology and U box-containing protein 1	-0.32987	0.158001
Ankyrin repeat and sterile alpha motif domain-containing protein 1B	-0.329362	0.59418
soc-2 suppressor of clear homolog (C. elegans) (SHOC2)	-0.328549	0.894151
lymphocyte cytosolic protein 2 (SH2 domain containing leukocyte protein of 76kDa) (LCP2)	-0.327718	0.308758
S100 calcium binding protein A16 (S100A16)	-0.327678	0.476527
cell division cycle associated 7 (CDCA7), transcript variant 2	-0.326772	0.831957
nuclear receptor subfamily 1, group D, member 1 (NR1D1)	-0.326728	0.381249
hippocalcin-like 1 (HPCAL1), transcript variant 1	-0.326548	0.224594
eukaryotic translation initiation factor 4E binding protein 3 (EIF4EBP3)	-0.326518	0.399955
loss of heterozygosity, 12, chromosomal region 1 (LOH12CR1)	-0.326462	0.270274
pleckstrin homology domain containing, family F (with FYVE domain) member 2 (PLEKHF2)	-0.326214	0.76235
ghrelin/obestatin preprohormone (GHRL)	-0.326132	0.451513
DNA-damage-inducible transcript 4 protein	-0.325946	0.825881
proline rich 14 (PRR14)	-0.324671	0.211449
ubiquitin-conjugating enzyme E2T (putative) (UBE2T)	-0.323865	0.688399
twinfilin, actin-binding protein, homolog 2 (Drosophila) (TWF2)	-0.323802	0.40874
Dual specificity mitogen-activated protein kinase kinase 5	-0.322375	0.97266
Dual specificity testis-specific protein kinase 2	-0.322216	0.650148
chromosome 22 open reading frame 13 (C22orf13)	-0.322051	0.895486
Spindle assembly abnormal protein 6 homolog	-0.321942	0.447172
thyroid hormone receptor interactor 6 (TRIP6)	-0.321844	0.351391
WD repeat domain 66 (WDR66)	-0.321826	0.165121
albumin (ALB)	-0.321538	0.313432
APEX nuclease (multifunctional DNA repair enzyme) 1 (APEX1), transcript variant 1	-0.321449	0.50129
Cerebellin-4	-0.321435	0.698377
EPS8-like 2 (EPS8L2)	-0.321386	0.283248
polyglutamine binding protein 1 (PQBP1), transcript variant 1	-0.321372	0.438473
aquaporin 5 (AQP5)	-0.321278	0.325683
endosulfine alpha (ENSA), transcript variant 3	-0.320929	0.171224
CDC-like kinase 3 (CLK3)	-0.320505	0.531624
regulatory factor X, 5 (influences HLA class II expression) (RFX5), transcript variant 1	-0.320337	0.483618
transgelin 3 (TAGLN3)	-0.319624	0.236861
tripartite motif-containing 44 (TRIM44)	-0.31941	0.0741858
galactokinase 2 (GALK2), transcript variant 1	-0.319387	0.155591
male sterility domain containing 2 (MLSTD2)	-0.318872	0.556122
regulator of G-protein signaling 6 (RGS6)	-0.318828	0.419369
casein kinase 1, delta (CSNK1D), transcript variant 1	-0.318742	0.268584
pleckstrin homology domain containing, family G (with RhoGef domain) member 5 (PLEKHG5), transcript variant 1	-0.318514	0.206242
family with sequence similarity 62 (C2 domain containing) member B (FAM62B)	-0.318448	0.536125
Alcohol dehydrogenase class 4 mu/sigma chain	-0.318244	0.943301
Isocitrate dehydrogenase [NADP] cytoplasmic	-0.318099	0.444899
histone deacetylase 6 (HDAC6)	-0.31805	0.277345
Obg-like ATPase 1 (GTPBP9)	-0.318027	0.124571
mitogen-activated protein kinase 12 (MAPK12)	-0.318012	0.477036
Amino-terminal enhancer of split	-0.317946	0.102125
glycyl-tRNA synthetase (GARS)	-0.317777	0.366764
protein kinase C, zeta (PRKCZ), transcript variant 1	-0.317706	0.257626
centromere protein Q (CENPQ)	-0.317494	0.679678
microfibrillar-associated protein 3-like (MFAP3L), transcript variant 2	-0.317308	0.208108
mitogen-activated protein kinase 9 (MAPK9), transcript variant JNK2-a2	-0.317169	0.151571
Interferon-induced 17 kDa protein	-0.317042	0.813409
myelin protein zero-like 1 (MPZL1), transcript variant 1	-0.316994	0.264346
serpin peptidase inhibitor, clade A (alpha-1 antiproteinase, antitrypsin), member 3 (SERPINA3)	-0.316648	0.293778
transgelin 2 (TAGLN2)	-0.316086	0.65892
Gastrotropin	-0.315671	0.0810797
sema domain, transmembrane domain (TM), and cytoplasmic domain, (semaphorin) 6D (SEMA6D), transcript variant 6	-0.315512	0.672283
chromosome 8 open reading frame 47 (C8orf47)	-0.315165	0.362286
Non-histone chromosomal protein HMG-14	-0.315014	0.99709
casein kinase 1, gamma 1 (CSNK1G1)	-0.314199	0.963941
Histone H2B type 1-H	-0.313588	0.889361
Phosphoglycerate kinase 1	-0.312901	0.0485574
TBC domain-containing protein kinase-like protein	-0.312855	0.527765
hypothetical protein FLJ30934 (FLJ30934)	-0.312663	0.408326
family with sequence similarity 111, member A (FAM111A), transcript variant 1	-0.312416	0.27412
Metastasis-associated protein MTA1	-0.312298	0.715871
Sterol-4-alpha-carboxylate 3-dehydrogenase, decarboxylating	-0.31185	0.128354
chromosome X open reading frame 48 (CXorf48), transcript variant 2	-0.311405	0.132648
sperm mitochondria-associated cysteine-rich protein (SMCP), nuclear gene encoding mitochondrial protein	-0.311199	0.214103
Cytoglobin	-0.311062	0.519553
tubulin, alpha 1c (TUBA1C)	-0.310983	0.529891
YY1 associated factor 2, mRNA (cDNA clone MGC:41856 IMAGE:5276663), complete cds	-0.31088	0.90604
adenosine deaminase domain containing 2 (ADAD2)	-0.310862	0.190983
SPANX family, member N3 (SPANXN3)	-0.310685	0.287994
PC4 and SFRS1 interacting protein 1 (PSIP1)	-0.310656	0.965579
CHK1 checkpoint homolog (S. pombe) (CHEK1)	-0.310523	0.465392
tRNA methyltransferase 6 homolog (S. cerevisiae) (TRMT6)	-0.310181	0.615978
SH3 domain protein D19, mRNA (cDNA clone MGC:105136 IMAGE:30707975), complete cds.	-0.309598	0.613352
Tetratricopeptide repeat protein 15	-0.309252	0.301297
phosphatidylinositol-4-phosphate 5-kinase, type I, alpha (PIP5K1A)	-0.309138	0.403848
zinc finger and BTB domain containing 8 opposite strand (ZBTB8OS)	-0.308629	0.810741
PDZ binding kinase (PBK)	-0.307826	0.926021
chromosome 7 open reading frame 16 (C7orf16)	-0.307667	0.0952783
ankyrin repeat and SOCS box-containing 2 (ASB2)	-0.307114	0.392222
Tripartite motif-containing protein 41	-0.30686	0.734458
parvalbumin (PVALB)	-0.306818	0.891446
Rho GTPase activating protein 24 (ARHGAP24)	-0.306242	0.732243
UPF0546 membrane protein C1orf91	-0.305919	0.145972
F-box protein 21 (FBXO21), transcript variant 2	-0.305279	0.315547
G protein-coupled receptor kinase 7 (GRK7)	-0.305163	0.506704
symplekin (SYMPK)	-0.305026	0.518319
chromosome 6 open reading frame 130 (C6orf130)	-0.304794	0.602489
eukaryotic translation initiation factor 4E family member 2 (EIF4E2)	-0.304269	0.763144
chromosome 12 open reading frame 62 (C12orf62)	-0.304208	0.756164
H2A histone family, member V (H2AFV), transcript variant 1	-0.304096	0.951557
peroxisomal biogenesis factor 19 (PEX19)	-0.303876	0.385051
Adenylate kinase isoenzyme 2, mitochondrial	-0.303669	0.507858
phosphatidylinositol glycan anchor biosynthesis, class S (PIGS)	-0.303547	0.816845
ubiquitin-conjugating enzyme E2G 1 (UBC7 homolog, yeast) (UBE2G1)	-0.303327	0.273585
ER lipid raft associated 1 (ERLIN1)	-0.302413	0.329806
GTPase, IMAP family member 6 (GIMAP6)	-0.302014	0.888344
copper metabolism (Murr1) domain containing 1 (COMMD1)	-0.301411	0.687576
chromosome 7 open reading frame 30 (C7orf30)	-0.30107	0.969212
DnaJ homolog subfamily C member 28	-0.300637	0.82642
Tripartite motif-containing protein 15	-0.30044	0.111089
heat shock 10kDa protein 1 (chaperonin 10) (HSPE1)	-0.300273	0.648424
coiled-coil domain containing 59 (CCDC59)	-0.298049	0.747052
LIM domain binding 2 (LDB2)	-0.298015	0.568966
family with sequence similarity 44, member B (FAM44B)	-0.297783	0.403147
Pleckstrin homology domain-containing family G member 6	-0.297502	0.482845
protein phosphatase 5, catalytic subunit (PPP5C)	-0.296941	0.328657
Rho guanine nucleotide exchange factor (GEF) 1 (ARHGEF1), transcript variant 2	-0.296938	0.249616
copine III (CPNE3)	-0.296689	0.144038
2prime,5prime-phosphodiesterase 12	-0.296599	0.304548
NA	-0.296142	0.217296
PRKCA-binding protein	-0.295727	0.141488
peroxiredoxin 4 (PRDX4)	-0.295469	0.908583
nucleosome assembly protein 1-like 1 (NAP1L1)	-0.295361	0.688971
alpha-2-macroglobulin (A2M)	-0.295142	0.915694
Protein phosphatase Slingshot homolog 3	-0.294639	0.206417
NA	-0.294526	0.959124
RNA-binding protein with multiple splicing	-0.294087	0.328551
SNF1-like kinase 2 (SNF1LK2)	-0.294025	0.391102
vesicle-associated membrane protein 4 (VAMP4)	-0.293764	0.545952
THUMP domain containing 1 (THUMPD1)	-0.292502	0.830578
SH3-domain GRB2-like 3 (SH3GL3)	-0.292004	0.42289
thioredoxin domain containing 17 (TXNDC17)	-0.292004	0.542466
interleukin 1 family, member 9 (IL1F9)	-0.291986	0.891569
activating transcription factor 1 (ATF1)	-0.291631	0.281748
YY1 transcription factor (YY1)	-0.291503	0.811426
translocase of inner mitochondrial membrane 8 homolog A (yeast) (TIMM8A), nuclear gene encoding mitochondrial protein	-0.29111	0.99432
tropomyosin 1 (alpha) (TPM1), transcript variant 5, mRNA.	-0.291026	0.0930102
elongation factor RNA polymerase II-like 3 (ELL3)	-0.29098	0.238147
leucine zipper and CTNNBIP1 domain containing (LZIC)	-0.290643	0.766417
chromosome 1 open reading frame 119 (C1orf119)	-0.290515	0.855731
NA	-0.290053	0.865248
C-Maf-inducing protein	-0.28979	0.590122
Calretinin	-0.289783	0.539694
YY1-associated factor 2	-0.289722	0.871361
ATG4 autophagy related 4 homolog A (S. cerevisiae) (ATG4A), transcript variant 1	-0.289515	0.333906
transglutaminase 4 (prostate) (TGM4)	-0.289417	0.334111
heparan sulfate (glucosamine) 3-O-sulfotransferase 1 (HS3ST1)	-0.289128	0.332166
peroxisomal D3,D2-enoyl-CoA isomerase (PECI), transcript variant 2	-0.2891	0.310859
PBX/knotted 1 homeobox 1 (PKNOX1)	-0.288998	0.322394
Fas (TNFRSF6) binding factor 1 (FBF1)	-0.288618	0.213563
zinc finger protein 765 (ZNF765)	-0.288471	0.965626
protein phosphatase 1A (formerly 2C), magnesium-dependent, alpha isoform (PPM1A), transcript variant 2	-0.288235	0.300071
mitogen-activated protein kinase kinase kinase 7 (MAP3K7), transcript variant B	-0.288181	0.152717
breast carcinoma amplified sequence 3 (BCAS3)	-0.287077	0.369919
aminoacylase 1 (ACY1)	-0.287018	0.297076
Nicotinamide mononucleotide adenylyltransferase 3	-0.286728	0.32701
hexamethylene bis-acetamide inducible 1 (HEXIM1)	-0.286452	0.237043
serine/threonine kinase 33 (STK33)	-0.286425	0.676051
hippocalcin (HPCA)	-0.285884	0.273222
Nuclease EXOG, mitochondrial	-0.285032	0.77595
vacuolar protein sorting 28 homolog (S. cerevisiae) (VPS28), transcript variant 1	-0.284861	0.608951
Phosphatase and actin regulator 4	-0.284118	0.304707
synaptosomal-associated protein, 91kDa homolog (mouse) (SNAP91)	-0.283826	0.284369
Ubiquinone biosynthesis protein COQ9, mitochondrial	-0.283634	0.0943661
Rho guanine nucleotide exchange factor (GEF) 5 (ARHGEF5)	-0.283294	0.59365
phosphoribosyl pyrophosphate synthetase 1 (PRPS1)	-0.282989	0.539879
leukocyte receptor cluster (LRC) member 1 (LENG1)	-0.282907	0.29424
Forkhead box protein N3	-0.282789	0.366219
thymosin-like 8 (TMSL8)	-0.282592	0.326485
family with sequence similarity 82, member C (FAM82C)	-0.282472	0.113289
UPF0566 protein	-0.282196	0.532462
ADP-ribosylhydrolase like 2 (ADPRHL2)	-0.282175	0.238344
lipocalin 1 (tear prealbumin) (LCN1)	-0.282033	0.708916
TSC22 domain family, member 4 (TSC22D4)	-0.281702	0.341136
polymerase (DNA directed), epsilon 3 (p17 subunit) (POLE3)	-0.281648	0.129079
chromosome 1 open reading frame 77 (C1orf77)	-0.281193	0.673709
protein kinase C, beta 1 (PRKCB1), transcript variant 2	-0.281078	0.601414
enoyl Coenzyme A hydratase domain containing 1 (ECHDC1)	-0.280969	0.822622
chromosome 13 open reading frame 16 (C13orf16)	-0.280749	0.583631
guanine nucleotide binding protein-like 3 (nucleolar) (GNL3), transcript variant 1	-0.280294	0.793043
NA	-0.280063	0.815969
deoxythymidylate kinase (thymidylate kinase) (DTYMK)	-0.280048	0.423268
Splicing factor, arginine/serine-rich 5	-0.280018	0.631596
CKLF-like MARVEL transmembrane domain-containing protein 1	-0.279534	0.0864647
nucleolar and spindle associated protein 1 (NUSAP1), transcript variant 2	-0.2794	0.884102
sorting nexin 4 (SNX4)	-0.279391	0.141226
zinc finger protein 3 (ZNF3)	-0.279251	0.569923
A kinase (PRKA) anchor protein 13 (AKAP13), transcript variant 3	-0.279208	0.521024
translocase of inner mitochondrial membrane 17 homolog B (yeast) (TIMM17B)	-0.279139	0.885598
septin 11 (SEPT11)	-0.279114	0.901318
hypothetical protein LOC150538 (FLJ32063)	-0.278727	0.477631
coilin (COIL)	-0.278632	0.392452
Recombinant human CTLA-4/Fc	-0.277999	5.6741e-06
General transcription factor 3C polypeptide 3	-0.277575	0.896598
hypothetical protein MGC39900 (MGC39900)	-0.276552	0.309856
Specifically androgen-regulated gene protein	-0.2764	0.301013
proline-rich protein HaeIII subfamily 1 (PRH1)	-0.275992	0.331246
chromosome 6 open reading frame 206 (C6orf206)	-0.27584	0.360421
Josephin domain containing 2 (JOSD2)	-0.275525	0.296843
chromosome X open reading frame 9 (CXorf9)	-0.275317	0.593719
Smoothelin-like protein 2	-0.275315	0.257705
dystrobrevin, beta (DTNB)	-0.275059	0.236296
ribosomal protein S12 (RPS12)	-0.274793	0.670817
chromosome 8 open reading frame 70 (C8orf70)	-0.274388	0.8092
cytoplasmic FMR1 interacting protein 2 (CYFIP2), transcript variant 3	-0.274385	0.345377
chaperonin containing TCP1, subunit 8 (theta) (CCT8)	-0.273948	0.925971
cell division cycle 2, G1 to S and G2 to M (CDC2), transcript variant 1	-0.27357	0.992389
ATP citrate lyase (ACLY)	-0.273542	0.203616
Trefoil factor 3	-0.273117	0.971717
DCN1-like protein 1	-0.273108	0.65597
Transmembrane protein 40	-0.272099	0.760628
chromosome 9 open reading frame 97 (C9orf97)	-0.271908	0.771779
methyltransferase like 9 (METTL9), transcript variant 1	-0.271868	0.968234
tachykinin receptor 1 (TACR1), transcript variant short	-0.271789	0.903946
small inducible cytokine subfamily E, member 1 (endothelial monocyte-activating) (SCYE1)	-0.271763	0.37732
Annexin A4	-0.271662	0.0782927
IKAROS family zinc finger 1 (Ikaros), mRNA (cDNA clone MGC:17055 IMAGE:4338834), complete cds	-0.271607	0.865345
jun dimerization protein 2 (JDP2)	-0.271247	0.176615
NDRG family member 4 (NDRG4)	-0.27121	0.33993
coiled-coil domain containing 5 (spindle associated) (CCDC5)	-0.27101	0.130266
Archaemetzincin-2	-0.270816	0.876178
lactation elevated 1 (LACE1)	-0.270635	0.983767
NADH dehydrogenase (ubiquinone) 1 beta subcomplex, 1, 7kDa (NDUFB1)	-0.270507	0.168458
platelet-derived growth factor receptor, alpha polypeptide (PDGFRA); see catalog number for detailed information on wild-type or point mutant status	-0.270337	0.483346
calcium binding protein 4 (CABP4)	-0.27011	0.583954
isocitrate dehydrogenase 3 (NAD+) alpha (IDH3A), nuclear gene encoding mitochondrial protein	-0.2701	0.298531
PNMA-like protein 1	-0.270052	0.575109
BMX non-receptor tyrosine kinase (BMX), transcript variant 2	-0.269687	0.495875
C-type lectin domain family 4, member D (CLEC4D)	-0.269532	0.767221
Ribosome biogenesis protein BOP1	-0.26937	0.124175
Mitogen-activated protein kinase 8	-0.26928	0.447033
alveolar soft part sarcoma chromosome region, candidate 1 (ASPSCR1)	-0.268841	0.112183
magnesium-dependent phosphatase 1 (MDP-1)	-0.268632	0.515849
ELMO/CED-12 domain containing 1 (ELMOD1)	-0.268632	0.256383
Dual specificity protein kinase CLK1	-0.268609	0.408145
septin 7 (SEPT7), transcript variant 1	-0.268121	0.289507
6-phosphofructo-2-kinase/fructose-2,6-biphosphatase 1	-0.267844	0.331844
cytochrome P450, family 4, subfamily Z, polypeptide 1 (CYP4Z1)	-0.267713	0.621899
PYD and CARD domain containing (PYCARD), transcript variant 3	-0.267561	0.583141
Parkin coregulated gene protein homolog	-0.267532	0.33762
Coiled-coil domain-containing protein 113	-0.267438	0.41179
hemoglobin, zeta (HBZ)	-0.267386	0.507422
protein tyrosine phosphatase, non-receptor type 7 (PTPN7), transcript variant 1	-0.267287	0.737334
Protein CBFA2T1	-0.266998	0.195206
mitogen-activated protein kinase kinase kinase 9 (MAP3K9)	-0.266921	0.651821
proline rich 15 (PRR15)	-0.266335	0.787325
retinitis pigmentosa 2 (X-linked recessive) (RP2)	-0.265909	0.715582
Bifunctional protein NCOAT	-0.265768	0.402856
Transmembrane inner ear expressed protein	-0.265101	0.41826
inhibitor of kappa light polypeptide gene enhancer in B-cells, kinase beta (IKBKB)	-0.264905	0.591262
suppressor of Ty 4 homolog 1 (S. cerevisiae) (SUPT4H1)	-0.264722	0.877487
RALY RNA binding protein-like (RALYL)	-0.264366	0.822547
growth arrest-specific 2 (GAS2), transcript variant 2	-0.264224	0.574466
eukaryotic translation initiation factor 2, subunit 1 alpha, 35kDa (EIF2S1)	-0.263833	0.486472
adenosine monophosphate deaminase 2 (isoform L) (AMPD2), transcript variant 2	-0.263454	0.321909
phospholipase C-like 2 (PLCL2)	-0.263446	0.454444
histidine triad nucleotide binding protein 2 (HINT2)	-0.263251	0.564361
phosphoinositide-3-kinase, catalytic, delta polypeptide and phosphoinositide-3-kinase, regulatory subunit 1 (alpha): PIK3CD and PIK3R1 sequences are seperated by -- (in the protein list file).	-0.263243	0.900651
Uncharacterized protein C7orf50	-0.262591	0.622687
ribosomal protein L35 (RPL35)	-0.262189	0.837798
DEAD (Asp-Glu-Ala-Asp) box polypeptide 55 (DDX55)	-0.262127	0.66001
pellino homolog 2 (Drosophila) (PELI2)	-0.262054	0.892279
vacuolar protein sorting 29 homolog (S. cerevisiae) (VPS29), transcript variant 1	-0.261944	0.935453
phosphatidylinositol transfer protein, membrane-associated 1 (PITPNM1)	-0.261572	0.441681
UV excision repair protein RAD23 homolog A	-0.261482	0.0980154
copine I (CPNE1), transcript variant 3	-0.261425	0.199968
tropomyosin 2 (beta) (TPM2), transcript variant 1	-0.261395	0.616902
Elongation factor 1-gamma	-0.261366	0.854261
PRP4 pre-mRNA processing factor 4 homolog (yeast) (PRPF4)	-0.260749	0.913222
Importin subunit alpha-7	-0.260726	0.345313
vacuolar protein sorting 4 homolog B (S. cerevisiae) (VPS4B)	-0.260356	0.236437
hemochromatosis (HFE), transcript variant 10	-0.260142	0.524133
chromosome 14 open reading frame 130 (C14orf130), transcript variant 2	-0.259954	0.440024
Phosphoglycerate mutase 1	-0.259558	0.712136
nucleotide binding protein 1 (MinD homolog, E. coli) (NUBP1)	-0.259164	0.932275
retinoblastoma binding protein 4 (RBBP4)	-0.259144	0.549989
Histone H2B type 1-N	-0.258981	0.883709
DnaJ (Hsp40) homolog, subfamily B, member 11 (DNAJB11)	-0.258661	0.801459
methionyl aminopeptidase 2 (METAP2)	-0.258111	0.57656
D4, zinc and double PHD fingers family 2 (DPF2)	-0.258086	0.994317
WD repeat domain 19 (WDR19)	-0.257829	0.795893
Heat shock protein HSP 90-alpha	-0.257193	0.94145
chromosome 3 open reading frame 64 (C3orf64)	-0.257033	0.816115
N-terminal kinase-like-binding protein 1	-0.256964	0.0434722
glutathione S-transferase A3 (GSTA3)	-0.256916	0.812008
golgi SNAP receptor complex member 2 (GOSR2)	-0.256834	0.331115
SH3-binding domain protein 5-like (SH3BP5L)	-0.256341	0.521382
Protein FAM133A	-0.256229	0.508598
SH3 domain binding glutamic acid-rich protein like 2 (SH3BGRL2)	-0.256128	0.174868
UDP-xylose and UDP-N-acetylglucosamine transporter	-0.255384	0.29833
testis-specific serine kinase 3 (TSSK3)	-0.255042	0.937419
matrix metallopeptidase 8 (neutrophil collagenase) (MMP8)	-0.255005	0.281184
AP2 associated kinase 1 (AAK1)	-0.254561	0.311355
CHK2 checkpoint homolog (S. pombe) (CHEK2), transcript variant 1	-0.25441	0.612702
importin 11 (IPO11)	-0.25435	0.495727
dolichol kinase (DOLK)	-0.254212	0.516267
integral membrane protein 2A (ITM2A)	-0.25415	0.866745
TCF3 fusion partner	-0.254147	0.370278
Malate dehydrogenase, cytoplasmic	-0.254012	0.258779
colony stimulating factor 1 receptor, formerly McDonough feline sarcoma viral (v-fms) oncogene homolog (CSF1R)	-0.253708	0.13511
vacuolar protein sorting 29 homolog (S. cerevisiae) (VPS29), transcript variant 2	-0.253675	0.132186
GAS2-like protein 3	-0.253515	0.908196
hypothetical protein MGC22014 (MGC22014)	-0.253487	0.969455
loss of heterozygosity, 11, chromosomal region 2, gene A (LOH11CR2A), transcript variant 1	-0.253352	0.320335
nuclear receptor coactivator 4 (NCOA4)	-0.253335	0.260542
chromosome 12 open reading frame 52 (C12orf52)	-0.253062	0.391727
cDNA clone IMAGE:4155919, complete cds	-0.25296	0.358786
Usher syndrome 1C (autosomal recessive, severe) (USH1C)	-0.252813	0.455087
chromosome 9 open reading frame 24 (C9orf24)	-0.252682	0.197688
ATG10 autophagy related 10 homolog (S. cerevisiae) (ATG10)	-0.252496	0.799004
active BCR-related gene (ABR), transcript variant 1	-0.252339	0.625502
Ataxin-7-like protein 3	-0.252246	0.638858
LYR motif containing 5 (LYRM5)	-0.252121	0.598446
HLA class I histocompatibility antigen, Cw-7 alpha chain	-0.251928	0.778985
copine V (CPNE5)	-0.251787	0.681219
Glutaminyl-tRNA synthetase	-0.251467	0.328654
gastric inhibitory polypeptide (GIP)	-0.251319	0.862926
v-erb-a erythroblastic leukemia viral oncogene homolog 4 (avian) (ERBB4), transcript variant JM-a/CVT-2	-0.251316	0.41759
histone cluster 3, H2bb (HIST3H2BB)	-0.251021	0.684652
NFKB inhibitor interacting Ras-like 1 (NKIRAS1)	-0.250806	0.901105
Kinesin light chain 3	-0.250595	0.677835
protein phosphatase 1, regulatory (inhibitor) subunit 8 (PPP1R8), transcript variant 2	-0.250572	0.795813
Glutamate--cysteine ligase catalytic subunit	-0.250469	0.411062
Golgi-associated plant pathogenesis-related protein 1	-0.250186	0.790273
KIAA1609 (KIAA1609)	-0.249843	0.10306
syntaxin 18 (STX18)	-0.249749	0.861949
calcium/calmodulin-dependent protein kinase kinase 2, beta (CAMKK2), transcript variant 4, mRNA.	-0.249281	0.720526
4-aminobutyrate aminotransferase (ABAT)	-0.249069	0.0163625
proline-rich protein BstNI subfamily 3, mRNA (cDNA clone IMAGE:40004745), complete cds.	-0.248917	0.817223
armadillo repeat containing, X-linked 2 (ARMCX2)	-0.248675	0.265451
NADH dehydrogenase (ubiquinone) 1 alpha subcomplex, 2, 8kDa (NDUFA2)	-0.248147	0.28399
Dihydropyrimidinase-related protein 5	-0.247986	0.978827
component of oligomeric golgi complex 3 (COG3)	-0.247954	0.13107
WD repeat and FYVE domain containing 1 (WDFY1)	-0.247671	0.249402
Type I inositol-1,4,5-trisphosphate 5-phosphatase	-0.247184	0.3433
dual specificity phosphatase 12 (DUSP12)	-0.246417	0.568447
Phosphoglycerate mutase 2	-0.245764	0.657469
transmembrane protein 27 (TMEM27)	-0.245543	0.797318
Protein tyrosine kinase 2 beta	-0.245499	0.465498
cyclin-dependent kinase 5 (CDK5) and p25: CDK5 and p25 sequences are seperated by -- (in protein list file).	-0.245374	0.776269
proteasome (prosome, macropain) 26S subunit, non-ATPase, 11 (PSMD11)	-0.245358	0.99607
retinoblastoma binding protein 8 (RBBP8)	-0.245125	0.385215
translocase of outer mitochondrial membrane 40 homolog (yeast)-like (TOMM40L)	-0.24508	0.287717
Huntingtin-interacting protein M	-0.244619	0.754504
Glycoprotein endo-alpha-1,2-mannosidase	-0.244348	0.380488
P antigen family, member 5 (prostate associated) (PAGE5), transcript variant 1	-0.244335	0.640626
S-phase kinase-associated protein 1A (p19A) (SKP1A), transcript variant 2	-0.244317	0.398513
coiled-coil domain containing 84 (CCDC84)	-0.244271	0.480647
hypothetical protein DKFZp761B107 (DKFZp761B107)	-0.244194	0.352226
hypothetical protein MGC10997 (MGC10997)	-0.243843	0.480961
E74-like factor 5 (ets domain transcription factor) (ELF5), transcript variant 2	-0.243499	0.320456
chorionic somatomammotropin hormone 1 (placental lactogen) (CSH1)	-0.243487	0.688021
destrin (actin depolymerizing factor) (DSTN), transcript variant 1	-0.243262	0.286181
copine II (CPNE2)	-0.243184	0.57953
high mobility group nucleosomal binding domain 3 (HMGN3), transcript variant 2	-0.243095	0.78079
ubiquitin specific protease 45 (USP45)	-0.242927	0.830257
IMP4, U3 small nucleolar ribonucleoprotein, homolog (yeast) (IMP4)	-0.242826	0.645691
glutathione S-transferase pi (GSTP1)	-0.242821	0.248143
phosphoserine aminotransferase 1 (PSAT1), transcript variant 1	-0.24272	0.45044
solute carrier family 11 (proton-coupled divalent metal ion transporters), member 1 (SLC11A1)	-0.242434	0.433534
Cas-Br-M (murine) ecotropic retroviral transforming sequence b (CBLB)	-0.242218	0.324297
regulator of G-protein signaling 5 (RGS5)	-0.24206	0.502871
myxovirus (influenza virus) resistance 1, interferon-inducible protein p78 (mouse) (MX1)	-0.241773	0.986008
BCL2-associated athanogene 2 (BAG2)	-0.24155	0.33889
calmodulin 2 (phosphorylase kinase, delta) (CALM2)	-0.241395	0.292904
Arginine/serine-rich coiled-coil protein 1	-0.241288	0.626796
vesicle-associated membrane protein 4 (VAMP4)	-0.241059	0.827755
chromosome 14 open reading frame 24 (C14orf24), transcript variant 1	-0.240978	0.587403
Homologous-pairing protein 2 homolog	-0.24092	0.973609
fibroblast growth factor 12 (FGF12)	-0.240879	0.608153
TAR DNA-binding protein 43	-0.240695	0.875886
LAG1 homolog, ceramide synthase 2 (LASS2)	-0.240661	0.559921
bruno-like 4, RNA binding protein (Drosophila) (BRUNOL4)	-0.240629	0.350759
hypothetical protein MGC16169 (MGC16169)	-0.239913	0.601662
Caspase recruitment domain-containing protein 9	-0.239871	0.790465
YY1-associated factor 2	-0.23979	0.587836
transmembrane emp24-like trafficking protein 10 (yeast) (TMED10)	-0.239702	0.664596
chromogranin B (secretogranin 1) (CHGB)	-0.239677	0.492505
Annexin-2 receptor	-0.23955	0.661406
Bifunctional purine biosynthesis protein PURH	-0.239511	0.17378
GIPC PDZ domain containing family, member 1 (GIPC1), transcript variant 1	-0.239241	0.984116
antigen p97 (melanoma associated) identified by monoclonal antibodies 133.2 and 96.5 (MFI2), transcript variant 2	-0.239218	0.957318
RecQ protein-like (DNA helicase Q1-like) (RECQL)	-0.239172	0.76336
protease, serine, 23 (PRSS23)	-0.238773	0.687291
Autophagy-related protein 16-1	-0.238708	0.899725
proteasome (prosome, macropain) 26S subunit, ATPase, 4 (PSMC4), transcript variant 1	-0.2387	0.808809
karyopherin alpha 3 (importin alpha 4) (KPNA3)	-0.238661	0.659823
chromobox homolog 3 (HP1 gamma homolog, Drosophila) (CBX3)	-0.238576	0.941778
purine-rich element binding protein G (PURG), transcript variant A	-0.238572	0.714051
calcium binding and coiled-coil domain 1 (CALCOCO1)	-0.238558	0.45699
OTU domain containing 6B (OTUD6B)	-0.238541	0.728959
synaptonemal complex central element protein 1 (SYCE1), transcript variant 2	-0.237995	0.393157
nidogen 1 (NID1)	-0.237446	0.682251
DNA fragmentation factor, 45kDa, alpha polypeptide (DFFA), transcript variant 2	-0.237426	0.546378
chromosome 21 open reading frame 2 (C21orf2)	-0.237332	0.57952
WNK lysine deficient protein kinase 2	-0.237069	0.212803
cDNA clone IMAGE:4344401, **** WARNING: chimeric clone ****	-0.237019	0.796789
Keratin, type I cytoskeletal 16	-0.236953	0.208519
E3 ubiquitin-protein ligase RNF12	-0.236751	0.253382
protein kinase C, zeta (PRKCZ), transcript variant 1	-0.236691	0.591852
RNA (guanine-9-)-methyltransferase domain-containing protein 1, mitochondrial	-0.236312	0.471267
ubiquilin 2 (UBQLN2)	-0.23584	0.3529
Jun dimerization protein p21SNFT (SNFT)	-0.235648	0.390019
Meis homeobox 2 (MEIS2), transcript variant d	-0.235491	0.364518
tRNA isopentenyltransferase 1 (TRIT1)	-0.235414	0.773371
fibroblast growth factor binding protein 1 (FGFBP1)	-0.235371	0.629256
dual specificity phosphatase 22 (DUSP22)	-0.234955	0.53318
Fc fragment of IgG, low affinity IIb, receptor (CD32) (FCGR2B), transcript variant 1	-0.234817	0.908744
prohibitin 2 (PHB2)	-0.234529	0.448793
SCY1-like protein 2	-0.234153	0.893528
origin recognition complex, subunit 3-like (yeast) (ORC3L), transcript variant 1	-0.233949	0.845036
Cytochrome c oxidase assembly protein COX19	-0.233469	0.679452
TAR (HIV-1) RNA binding protein 2 (TARBP2), transcript variant 3	-0.233427	0.655856
chromosome 3 open reading frame 1 (C3orf1)	-0.232988	0.991912
catalase (CAT)	-0.23284	0.68642
Profilin-4	-0.232738	0.73789
AT-rich interactive domain-containing protein 5A	-0.232499	0.865183
formyl peptide receptor 1 (FPR1)	-0.232311	0.52689
glycophorin C (Gerbich blood group) (GYPC), transcript variant 2	-0.232044	0.909739
NA	-0.232026	0.169359
Kruppel-like factor 12 (KLF12)	-0.231491	0.779251
RNA-binding protein with multiple splicing	-0.231333	0.397341
Inorganic pyrophosphatase 2, mitochondrial	-0.231307	0.394454
BTB/POZ domain-containing protein KCTD17	-0.231275	0.57304
homeodomain interacting protein kinase 1	-0.23097	0.715256
laminin, gamma 1 (formerly LAMB2) (LAMC1)	-0.230885	0.639061
N-glycanase 1 (NGLY1)	-0.230785	0.980157
CBF1-interacting corepressor	-0.230757	0.873457
cDNA clone IMAGE:3638747, partial cds	-0.230509	0.749146
SIX homeobox 2 (SIX2)	-0.230367	0.50915
mitochondrial ribosomal protein L55 (MRPL55), nuclear gene encoding mitochondrial protein, transcript variant 4	-0.230247	0.270891
histone cluster 1, H2bb (HIST1H2BB)	-0.230131	0.566033
transcription elongation factor A (SII), 1 (TCEA1), transcript variant 1	-0.229927	0.598631
protein kinase C, delta (PRKCD), transcript variant 1	-0.229844	0.364095
BolA-like protein 3	-0.229833	0.531556
IKAROS family zinc finger 4 (Eos) (IKZF4)	-0.229527	0.137012
dysbindin (dystrobrevin binding protein 1) domain containing 1 (DBNDD1), transcript variant 2	-0.229456	0.249206
mitogen-activated protein kinase 6 (MAPK6)	-0.22928	0.482938
cyclin-dependent kinase inhibitor 1B (p27, Kip1) (CDKN1B)	-0.229058	0.597676
high mobility group AT-hook 1 (HMGA1), transcript variant 1	-0.228821	0.741658
uridine monophosphate synthetase (UMPS), mRNA.	-0.228644	0.825564
integrin beta 1 binding protein 1 (ITGB1BP1), transcript variant 1	-0.228451	0.685374
nucleolar protein family A, member 1 (H/ACA small nucleolar RNPs) (NOLA1), transcript variant 1	-0.228362	0.904985
protein phosphatase 2, regulatory subunit B', beta isoform (PPP2R5B)	-0.227943	0.731801
pyrophosphatase (inorganic) 2 (PPA2), nuclear gene encoding mitochondrial protein, transcript variant 2	-0.227593	0.386008
CDC28 protein kinase regulatory subunit 1B (CKS1B)	-0.227505	0.538153
jub, ajuba homolog (Xenopus laevis) (JUB), transcript variant 2	-0.227355	0.99582
Lamin-A/C	-0.227314	0.561087
Ethanolamine kinase 1	-0.227263	0.516552
RNA binding motif protein 8A (RBM8A)	-0.226986	0.799616
Ran GTPase activating protein 1 (RANGAP1)	-0.226909	0.400368
Proto-oncogene tyrosine-protein kinase MER	-0.226684	0.524813
Huntingtin-interacting protein 1-related protein	-0.226474	0.302255
coiled-coil domain containing 32 (CCDC32), transcript variant 2	-0.226408	0.853187
tRNA methyltransferase 12 homolog (S. cerevisiae) (TRMT12)	-0.226159	0.496344
transmembrane protein 98 (TMEM98)	-0.225667	0.73984
hypothetical protein FLJ10781 (FLJ10781), transcript variant 1	-0.224992	0.792823
par-6 partitioning defective 6 homolog beta (C. elegans) (PARD6B)	-0.224876	0.838439
family with sequence similarity 119, member A (FAM119A)	-0.224712	0.636915
glutathione transferase zeta 1 (maleylacetoacetate isomerase) (GSTZ1), transcript variant 1	-0.224249	0.284641
Pyrroline-5-carboxylate reductase 1, mitochondrial	-0.224154	0.626416
Zinc finger protein 444	-0.224108	0.552944
exosome component 5 (EXOSC5)	-0.22408	0.489095
vesicle-associated membrane protein 5 (myobrevin) (VAMP5)	-0.224054	0.575104
mitochondrial ribosomal protein L21 (MRPL21), nuclear gene encoding mitochondrial protein, transcript variant 4	-0.223829	0.875909
chromosome 1 open reading frame 107 (C1orf107)	-0.223809	0.39415
zinc finger protein 22 (KOX 15) (ZNF22)	-0.223687	0.973393
synaptojanin 2 binding protein (SYNJ2BP)	-0.223447	0.878395
Interleukin-1 family member 6	-0.223361	0.245131
arachidonate 12-lipoxygenase (ALOX12)	-0.223237	0.187419
serine/threonine protein kinase MST4 (MST4), transcript variant 1	-0.222858	0.533529
transmembrane protein 170 (TMEM170)	-0.222771	0.289834
kinesin family member 3C (KIF3C)	-0.222609	0.554156
T-complex protein 11-like protein 2	-0.222464	0.247073
Protein quaking	-0.222431	0.675335
chromosome 2 open reading frame 34 (C2orf34)	-0.222187	0.624429
Aryl hydrocarbon receptor nuclear translocator	-0.222113	0.984394
tissue specific transplantation antigen P35B (TSTA3)	-0.222105	0.9994
amyloid beta (A4) precursor protein-binding, family A, member 2 binding protein (APBA2BP)	-0.221942	0.462951
p21(CDKN1A)-activated kinase 4 (PAK4), transcript variant 1	-0.221425	0.923256
Mitogen-activated protein kinase kinase kinase 7	-0.221294	0.773383
chromosome 11 open reading frame 74 (C11orf74)	-0.22113	0.337297
nudix (nucleoside diphosphate linked moiety X)-type motif 1 (NUDT1), transcript variant 1	-0.221086	0.216346
UPF0544 protein C5orf45 [Source:UniProtKB/Swiss-Prot;Acc:Q6NTE8]	-0.221067	0.878041
Cyclin-dependent kinase-like 2	-0.220803	0.639214
coatomer protein complex, subunit zeta 1 (COPZ1)	-0.220612	0.342325
Protein canopy homolog 3	-0.220136	0.969326
ribosomal protein L34 (RPL34), transcript variant 1	-0.220047	0.999633
proopiomelanocortin (adrenocorticotropin/ beta-lipotropin/ alpha-melanocyte stimulating hormone/ beta-melanocyte stimulating hormone/ beta-endorphin) (POMC), transcript variant 2	-0.219963	0.663643
SAR1 gene homolog B (S. cerevisiae) (SAR1B), transcript variant 2	-0.219835	0.544181
von Hippel-Lindau tumor suppressor (VHL), transcript variant 2	-0.219818	0.810945
splicing factor, arginine/serine-rich 1 (splicing factor 2, alternate splicing factor) (SFRS1), transcript variant 1	-0.219307	0.635515
glucosamine (UDP-N-acetyl)-2-epimerase/N-acetylmannosamine kinase (GNE)	-0.219174	0.943755
MAP kinase interacting serine/threonine kinase 1 (MKNK1), transcript variant 1	-0.219162	0.554371
four and a half LIM domains 5 (FHL5)	-0.219115	0.791047
RAB5C, member RAS oncogene family (RAB5C), transcript variant 2	-0.218899	0.314398
odontogenic, ameloblast asssociated (ODAM)	-0.218087	0.234778
Testis-specific Y-encoded-like protein 6	-0.217972	0.608331
transmembrane protein 43 (TMEM43)	-0.217852	0.486789
FGFR1 oncogene partner (FGFR1OP), transcript variant 1	-0.217833	0.747276
vacuolar protein sorting 33 homolog B (yeast) (VPS33B)	-0.217591	0.670259
Rho GDP dissociation inhibitor (GDI) alpha (ARHGDIA)	-0.217514	0.176874
zinc finger protein 706 (ZNF706), transcript variant 2	-0.217502	0.35707
dihydropyrimidinase-like 2 (DPYSL2)	-0.217501	0.953188
Hypoxia up-regulated protein 1	-0.217092	0.868547
Serine/threonine-protein kinase D2	-0.216736	0.682683
serpin peptidase inhibitor, clade E (nexin, plasminogen activator inhibitor type 1), member 2 (SERPINE2)	-0.216247	0.967594
hemoglobin, gamma A (HBG1)	-0.216018	0.494233
thyroid hormone receptor, alpha (erythroblastic leukemia viral (v-erb-a) oncogene homolog, avian) (THRA), transcript variant 1	-0.215988	0.942883
PDZ domain containing 3 (PDZD3)	-0.215956	0.539701
bone morphogenetic protein receptor, type IB (BMPR1B)	-0.215804	0.621987
major histocompatibility complex, class II, DQ beta 1 (HLA-DQB1)	-0.215379	0.949503
NKG2-E type II integral membrane protein	-0.215237	0.994462
zeta-chain (TCR) associated protein kinase 70kDa (ZAP70), transcript variant 2	-0.215127	0.360097
Homeobox protein BarH-like 1	-0.215	0.551631
Putative C->U-editing enzyme APOBEC-4	-0.214875	0.930975
ankyrin repeat and sterile alpha motif domain containing 3 (ANKS3)	-0.214864	0.850953
serine/threonine kinase 17a (STK17A)	-0.214228	0.621044
mortality factor 4 (MORF4), mRNA.	-0.214226	0.654529
chromosome 6 open reading frame 35 (C6orf35)	-0.213857	0.699751
transcription elongation factor B (SIII), polypeptide 2 (18kDa, elongin B) (TCEB2), transcript variant 1	-0.213824	0.239014
diacylglycerol kinase, alpha 80kDa (DGKA)	-0.213749	0.665591
ets variant gene 4 (E1A enhancer binding protein, E1AF) (ETV4)	-0.213435	0.87205
splicing factor, arginine/serine-rich 10 (transformer 2 homolog, Drosophila) (SFRS10)	-0.212887	0.910928
beta-transducin repeat containing (BTRC), transcript variant 2, mRNA.	-0.212718	0.863927
annexin A2 (ANXA2)	-0.212482	0.418515
RAB11 family interacting protein 2 (class I) (RAB11FIP2)	-0.212422	0.647695
ubiquilin 1 (UBQLN1), transcript variant 2	-0.212408	0.44396
protein phosphatase 1, regulatory (inhibitor) subunit 1C (PPP1R1C)	-0.21211	0.400945
phorbol-12-myristate-13-acetate-induced protein 1 (PMAIP1)	-0.21198	0.688537
Uncharacterized protein C8orf41	-0.211941	0.603056
spermatogenesis associated 2 (SPATA2)	-0.211924	0.60765
3-hydroxyanthranilate 3,4-dioxygenase (HAAO)	-0.211886	0.72113
chromosome 7 open reading frame 41 (C7orf41)	-0.211492	0.506597
Protein phosphatase 1 regulatory subunit 16A	-0.211373	0.249985
v-abl Abelson murine leukemia viral oncogene homolog 1 (ABL1), transcript variant a; see catalog number for detailed information on wild-type or point mutant status	-0.211173	0.301031
Src-like-adaptor 2 (SLA2), transcript variant 1	-0.21089	0.793108
ribosomal protein L26 (RPL26)	-0.210812	0.3532
mitogen-activated protein kinase organizer 1 (MORG1), transcript variant 2	-0.210383	0.946868
60S ribosomal protein L22	-0.209665	0.6067
golgi autoantigen, golgin subfamily a, 4 (GOLGA4)	-0.209639	0.746907
fibroblast growth factor receptor substrate 3 (FRS3)	-0.209447	0.906502
Mirror-image polydactyly gene 1 protein	-0.209251	0.813608
l(3)mbt-like 4 (Drosophila) (L3MBTL4)	-0.209183	0.560954
Histone deacetylase 7	-0.2089	0.985734
Protein KRI1 homolog	-0.208734	0.742567
IQ domain-containing protein D	-0.208412	0.701472
testis specific, 10 (TSGA10)	-0.20832	0.245253
spermatogenesis associated 9 (SPATA9)	-0.208298	0.852988
Syndecan-1	-0.208284	0.926534
adaptor-related protein complex 2, mu 1 subunit (AP2M1)	-0.207968	0.762629
cancer/testis CT47 family, member 11 (CT47.11)	-0.207763	0.418816
Ubiquitin D	-0.207493	0.790887
Receptor expression-enhancing protein 5	-0.207	0.944718
Ral guanine nucleotide dissociation stimulator	-0.206485	0.893579
activating transcription factor 6 (ATF6)	-0.206371	0.519854
Ephrin type-B receptor 1	-0.206326	0.310659
Kruppel-like factor 3 (basic) (KLF3)	-0.205423	0.675247
Serine/threonine-protein kinase MRCK alpha	-0.205148	0.703091
heat shock 60kDa protein 1 (chaperonin) (HSPD1), nuclear gene encoding mitochondrial protein, transcript variant 1	-0.204173	0.675747
GTPase, IMAP family member 4 (GIMAP4)	-0.204109	0.667426
adhesion regulating molecule 1 (ADRM1), transcript variant 1	-0.203746	0.586644
DnaJ (Hsp40) homolog, subfamily B, member 6 (DNAJB6)	-0.203215	0.865511
family with sequence similarity 130, member A2 (FAM130A2)	-0.20321	0.539188
Nucleoporin NUP53	-0.202968	0.895783
inositol 1,3,4,5,6-pentakisphosphate 2-kinase (IPPK)	-0.202951	0.644962
ATPase, Na+/K+ transporting, beta 3 polypeptide (ATP1B3)	-0.202883	0.726337
Serine/threonine-protein kinase SRPK2	-0.202819	0.352573
WD repeat domain 48 (WDR48)	-0.202593	0.728916
hypothetical LOC554174, mRNA (cDNA clone MGC:16743 IMAGE:4130428), complete cds	-0.202531	0.338735
nuclear distribution gene C homolog (A. nidulans) (NUDC)	-0.202461	0.496127
fibroblast growth factor 13 (FGF13), transcript variant 1B	-0.202265	0.841952
PDS5, regulator of cohesion maintenance, homolog A (S. cerevisiae) (SCC-112)	-0.202041	0.367137
methyltransferase like 1 (METTL1), transcript variant 1	-0.201974	0.726495
stathmin-like 2 (STMN2)	-0.201922	0.353245
ubiquitin-conjugating enzyme E2H (UBC8 homolog, yeast) (UBE2H), transcript variant 1	-0.201813	0.226763
PREDICTED: Homo sapiens hypothetical protein LOC285577 (LOC285577)	-0.201812	0.139911
GABA(A) receptor-associated protein like 1 (GABARAPL1)	-0.201684	0.467936
2'-5'-oligoadenylate synthetase 2, 69/71kDa (OAS2)	-0.201664	0.496975
zinc finger protein 740 (ZNF740)	-0.201538	0.80108
Phosphatidylinositol-4,5-bisphosphate 3-kinase catalytic subunit beta isoform and phosphoinositide-3-kinase, regulatory subunit 1 (alpha): PIK3CB and PIK3R1 sequences are seperated by -- (in the protein list file).	-0.201446	0.840939
coiled-coil domain containing 14 (CCDC14)	-0.201156	0.128663
arrestin domain containing 1 (ARRDC1)	-0.200861	0.846338
chromosome 10 open reading frame 118 (C10orf118)	-0.20061	0.663451
similar to envelope protein (LOC113386)	-0.200556	0.733043
four and a half LIM domains 2 (FHL2), transcript variant 1	-0.200407	0.862082
apolipoprotein B mRNA editing enzyme, catalytic polypeptide-like 3A (APOBEC3A)	-0.200269	0.218907
SH3 domain binding glutamic acid-rich protein like 3 (SH3BGRL3)	-0.200219	0.920981
TBC1 domain family member 9B	-0.200099	0.391283
chromosome 9 open reading frame 150 (C9orf150)	-0.199953	0.92295
zinc finger, FYVE domain containing 16 (ZFYVE16)	-0.19983	0.577503
ankyrin 1, erythrocytic (ANK1)	-0.199787	0.33011
protein tyrosine phosphatase, non-receptor type 5 (striatum-enriched) (PTPN5), transcript variant 2	-0.199731	0.299489
Thiamin pyrophosphokinase 1	-0.199639	0.553957
leucine rich repeat containing 49 (LRRC49)	-0.199423	0.437859
immunity-related GTPase family, cinema (IRGC)	-0.19911	0.606192
mitochondrial ribosomal protein L53 (MRPL53), nuclear gene encoding mitochondrial protein	-0.198625	0.773096
eukaryotic translation initiation factor 5A (EIF5A)	-0.198424	0.895118
RNA binding motif protein 23 (RBM23), transcript variant 2	-0.197925	0.876859
mitogen-activated protein kinase 9 (MAPK9)	-0.197479	0.240959
prostaglandin D2 synthase, hematopoietic (PGDS)	-0.197326	0.25298
insulin-like growth factor binding protein 1 (IGFBP1)	-0.197299	0.427508
integrator complex subunit 3 (INTS3)	-0.197153	0.876413
complement component 1, q subcomponent, C chain (C1QC)	-0.196897	0.586437
cyclin H (CCNH)	-0.196331	0.921365
hemoglobin, delta (HBD)	-0.196004	0.346347
phosphoribosyl transferase domain containing 1 (PRTFDC1)	-0.19598	0.818255
Serologically defined colon cancer antigen 3	-0.195498	0.881409
arginase, liver (ARG1)	-0.195334	0.79215
bromodomain adjacent to zinc finger domain, 2B, mRNA (cDNA clone IMAGE:4290975), complete cds.	-0.195207	0.660722
TIMP metallopeptidase inhibitor 4 (TIMP4)	-0.195088	0.762027
peroxisome proliferative activated receptor, delta (PPARD), transcript variant 2	-0.194858	0.800127
SFRS protein kinase 3 (SRPK3)	-0.194855	0.660804
cytochrome b5 type B (outer mitochondrial membrane) (CYB5B)	-0.194505	0.485862
DnaJ (Hsp40) homolog, subfamily C, member 12 (DNAJC12)	-0.194205	0.916044
cutC copper transporter homolog (E. coli) (CUTC)	-0.194054	0.929924
arginyl-tRNA synthetase 2, mitochondrial (RARS2)	-0.193812	0.314136
glutamic-pyruvate transaminase (alanine aminotransferase) (GPT)	-0.193791	0.775938
ELL associated factor 1 (EAF1)	-0.193648	0.294539
Transcription factor MafG	-0.1934	0.821474
Proline-rich protein 16	-0.193344	0.754142
translocase of inner mitochondrial membrane 44 homolog (yeast) (TIMM44)	-0.193204	0.967376
carboxypeptidase A5 (CPA5)	-0.192946	0.342688
Uncharacterized protein KIAA1109	-0.192869	0.853136
potassium inwardly-rectifying channel, subfamily J, member 1 (KCNJ1), transcript variant rom-k2	-0.192725	0.37535
POU class 2 homeobox 1 (POU2F1)	-0.192657	0.261171
chromosome 11 open reading frame 49 (C11orf49)	-0.192651	0.559435
protein tyrosine phosphatase, non-receptor type 1 (PTPN1)	-0.192639	0.664918
ring finger protein 20 (RNF20)	-0.19214	0.277589
RUN domain containing 3A (RUNDC3A)	-0.192088	0.396703
patatin-like phospholipase domain containing 2 (PNPLA2)	-0.191955	0.397726
metastasis associated 1 family, member 3 (MTA3)	-0.191854	0.276229
cirrhosis, autosomal recessive 1A (cirhin) (CIRH1A)	-0.191751	0.566147
Peroxisomal bifunctional enzyme	-0.190793	0.564249
WD repeat domain 73 (WDR73)	-0.190737	0.824416
family with sequence similarity 71, member F1, mRNA (cDNA clone MGC:32919 IMAGE:4829634), complete cds.	-0.190696	0.997698
crystallin, beta A1 (CRYBA1)	-0.190601	0.794914
stimulated by retinoic acid 13 homolog (mouse) (STRA13)	-0.190499	0.689042
indoleamine-pyrrole 2,3 dioxygenase (INDO)	-0.190421	0.303451
receptor (G protein-coupled) activity modifying protein 3 (RAMP3)	-0.190406	0.947059
SMAD family member 3 (SMAD3)	-0.190129	0.855517
zinc finger protein 174 (ZNF174)	-0.189766	0.871529
serine/threonine kinase 16 (STK16)	-0.189585	0.216998
Ras-related GTP-binding protein D	-0.189378	0.649736
protein disulfide isomerase family A, member 3 (PDIA3)	-0.189202	0.736486
RNA binding motif protein 34 (RBM34)	-0.188955	0.658091
Tropomyosin alpha-3 chain	-0.188509	0.321039
melanoma antigen family H, 1 (MAGEH1)	-0.188391	0.933475
hemoglobin, gamma A (HBG1)	-0.188344	0.320626
phosphomannomutase 1 (PMM1)	-0.188204	0.361192
glutathione S-transferase M4 (GSTM4), transcript variant 1	-0.188161	0.465156
DIM1 dimethyladenosine transferase 1-like (S. cerevisiae) (DIMT1L)	-0.188015	0.722232
tau tubulin kinase 2 (TTBK2)	-0.187985	0.309782
homeodomain interacting protein kinase 4 (HIPK4)	-0.187494	0.745518
DNA-directed RNA polymerase III subunit RPC9	-0.187276	0.515313
Gamma-soluble NSF attachment protein	-0.187034	0.968511
Purkinje cell protein 4 (PCP4)	-0.186963	0.283848
organic solute transporter beta (OSTbeta)	-0.186909	0.42443
Erythropoietin	-0.186801	0.661767
Ig kappa chain C region	-0.186665	0.00196126
chromosome 21 open reading frame 51 (C21orf51)	-0.186377	0.917124
Microtubule-associated serine/threonine-protein kinase 2	-0.18624	0.713229
Uncharacterized protein C15orf39	-0.186209	0.759774
FAS-associated factor 1	-0.186175	0.217259
growth arrest-specific 7 (GAS7), transcript variant b	-0.186015	0.863871
phosphate cytidylyltransferase 1, choline, beta (PCYT1B)	-0.185933	0.620101
hypothetical protein MGC15705 (MGC15705)	-0.185716	0.334215
chromosome 22 open reading frame 31 (C22orf31)	-0.185716	0.458557
signal transducing adaptor family member 1 (STAP1)	-0.18518	0.787574
follicular lymphoma variant translocation 1 (FVT1)	-0.184674	0.690137
prostaglandin E synthase 3 (cytosolic) (PTGES3)	-0.184141	0.266834
REC8 homolog (yeast) (REC8)	-0.184081	0.802438
Sorting nexin-6	-0.184028	0.970023
protein phosphatase 2 (formerly 2A), regulatory subunit B, beta isoform (PPP2R2B), transcript variant 6	-0.183943	0.950946
FK506 binding protein 3, 25kDa (FKBP3)	-0.183899	0.557516
sorting nexin 14 (SNX14), transcript variant 2	-0.183612	0.865105
SWI/SNF-related matrix-associated actin-dependent regulator of chromatin subfamily A member 5	-0.183141	0.730168
Spermatid nuclear transition protein 4	-0.182482	0.518772
Large neutral amino acids transporter small subunit 2	-0.182327	0.686667
KIAA0652 (KIAA0652)	-0.182202	0.9262
YY1 associated protein 1 (YY1AP1), transcript variant 5	-0.182149	0.812356
nuclear autoantigenic sperm protein (histone-binding) (NASP), transcript variant 2	-0.181764	0.524303
GDP-mannose 4,6 dehydratase	-0.181699	0.828023
solute carrier family 38, member 3 (SLC38A3)	-0.181504	0.935402
E2F transcription factor 4, p107/p130-binding (E2F4)	-0.181481	0.269908
SEC13-like 1 (S. cerevisiae) (SEC13L1), transcript variant 1	-0.180983	0.379679
dynein, light chain, roadblock-type 1 (DYNLRB1)	-0.180902	0.972909
Apoptosis-related protein 3	-0.180858	0.996919
KIAA0515 (KIAA0515)	-0.180748	0.54177
Staphylococcal nuclease domain-containing protein 1	-0.180146	0.971001
adenylate cyclase 6 (ADCY6), transcript variant 1	-0.180137	0.347061
phosphodiesterase 4D interacting protein (myomegalin) (PDE4DIP)	-0.180136	0.281839
Zinc finger protein castor homolog 1	-0.180064	0.64679
tescalcin (TESC)	-0.179977	0.722376
chromosome 8 open reading frame 33 (C8orf33)	-0.179974	0.553368
SMYD family member 5 (SMYD5)	-0.179843	0.323717
receptor-interacting serine-threonine kinase 2 (RIPK2)	-0.179646	0.875235
F-box only protein 22	-0.179438	0.759854
similar to FRG1 protein (FSHD region gene 1 protein) (MGC72104)	-0.179337	0.519869
N-myristoyltransferase 2 (NMT2)	-0.179298	0.604644
Fc receptor-like 4 (FCRL4)	-0.179284	0.753166
NA	-0.179091	0.801734
Rieske domain-containing protein	-0.179021	0.795423
cGMP-dependent protein kinase 1, beta isozyme	-0.178805	0.253479
tRNA-specific adenosine deaminase-like protein 3	-0.178749	0.477399
TYRO protein tyrosine kinase binding protein (TYROBP), transcript variant 1	-0.178306	0.944941
exosome component 1 (EXOSC1)	-0.178299	0.949491
D-amino-acid oxidase (DAO)	-0.178211	0.425916
phosphatidylinositol transfer protein, beta (PITPNB)	-0.178092	0.285193
leucine aminopeptidase 3 (LAP3)	-0.178045	0.796369
heat shock factor binding protein 1 (HSBP1)	-0.177725	0.463407
Vasohibin-2	-0.177698	0.63254
chromosome 20 open reading frame 18 (C20orf18), transcript variant 4	-0.177659	0.901079
Ras association domain-containing protein 3	-0.177583	0.930243
60S ribosomal protein L18	-0.177368	0.639793
bromodomain and WD repeat domain containing 1 (BRWD1), transcript variant 3	-0.177318	0.585825
chromosome 2 open reading frame 13 (C2orf13)	-0.177202	0.435843
Ropporin-1B	-0.177112	0.728873
triosephosphate isomerase 1 (TPI1)	-0.176888	0.633
aspartyl-tRNA synthetase (DARS)	-0.176825	0.369104
myotubularin related protein 1 (MTMR1)	-0.176436	0.950916
ubiquitin-conjugating enzyme E2S (UBE2S)	-0.176424	0.509472
golgi SNAP receptor complex member 2 (GOSR2), transcript variant B	-0.176386	0.723985
DNA-directed RNA polymerases I, II, and III subunit RPABC5	-0.176251	0.719266
epsin 1 (EPN1)	-0.176183	0.238363
mediator complex subunit 19 (MED19)	-0.175937	0.704921
sperm associated antigen 6 (SPAG6), transcript variant 1	-0.175796	0.707553
v-abl Abelson murine leukemia viral oncogene homolog 1 (ABL1), transcript variant a; see catalog number for detailed information on wild-type or point mutant status	-0.175699	0.236928
Kinesin-like protein KIF16B	-0.175586	0.25134
Ca2+-dependent secretion activator (CADPS)	-0.17554	0.971469
dipeptidase 2 (DPEP2)	-0.175376	0.819363
Nuclear receptor coactivator 5	-0.175298	0.657009
60S ribosomal protein L14	-0.174983	0.845762
EF-hand calcium binding domain 7, mRNA (cDNA clone MGC:9635 IMAGE:3915942), complete cds	-0.174954	0.825445
secreted phosphoprotein 1 (SPP1), transcript variant 3, mRNA.	-0.17442	0.941982
Ras-related C3 botulinum toxin substrate 1	-0.174318	0.922771
transducin (beta)-like 1X-linked (TBL1X)	-0.174223	0.816042
Notch-regulated ankyrin repeat protein (NRARP)	-0.174143	0.919021
Histone deacetylase complex subunit SAP18	-0.174016	0.856096
Coiled-coil domain-containing protein KIAA1826	-0.173513	0.26163
occludin/ELL domain containing 1 (OCEL1)	-0.173108	0.633869
serpin peptidase inhibitor, clade B (ovalbumin), member 4 (SERPINB4)	-0.172976	0.432361
Uncharacterized aarF domain-containing protein kinase 1	-0.172929	0.454799
calcium/calmodulin-dependent protein kinase ID (CAMK1D), transcript variant 1	-0.172823	0.60303
Nuclear protein NP60	-0.172691	0.658438
v-ets erythroblastosis virus E26 oncogene homolog 1 (avian) (ETS1)	-0.17218	0.737742
protein (peptidylprolyl cis/trans isomerase) NIMA-interacting, 4 (parvulin) (PIN4)	-0.172145	0.520534
zinc finger protein 364 (ZNF364)	-0.172114	0.978496
centromere protein J (CENPJ)	-0.172047	0.31048
moesin (MSN)	-0.171916	0.985888
zinc finger protein 343 (ZNF343)	-0.171756	0.403424
lectin, galactoside-binding, soluble, 8 (galectin 8) (LGALS8)	-0.171724	0.360293
ADP-ribosylation factor-like protein 6-interacting protein 4	-0.171322	0.961134
SH3 domain containing, Ysc84-like 1 (S. cerevisiae), mRNA (cDNA clone MGC:12275 IMAGE:3996120), complete cds	-0.171292	0.733299
PDZ binding kinase (PBK)	-0.171254	0.548716
REST corepressor 3 (RCOR3)	-0.170952	0.719707
RAB3A interacting protein (rabin3) (RAB3IP)	-0.170748	0.598954
zinc finger, DHHC-type containing 16 (ZDHHC16), transcript variant 3	-0.170722	0.921229
RNA guanylyltransferase and 5'-phosphatase (RNGTT)	-0.170709	0.286783
sorting nexin 7 (SNX7)	-0.170591	0.354233
Importin subunit alpha-2	-0.170245	0.674992
cDNA clone MGC:18299 IMAGE:4179890, complete cds	-0.170107	0.666387
interferon regulatory factor 3 (IRF3)	-0.170082	0.976812
chromosome 9 open reading frame 72 (C9orf72), transcript variant 1	-0.169969	0.481115
SRY (sex determining region Y)-box 5 (SOX5)	-0.169881	0.301386
decapping enzyme, scavenger (DCPS)	-0.169849	0.616274
ribosomal protein S26 (RPS26)	-0.169845	0.97358
F-box protein 11 (FBXO11), transcript variant 1	-0.169532	0.327314
tropomyosin 3 (TPM3)	-0.168728	0.237122
secretogranin III (SCG3)	-0.168645	0.720144
chromodomain helicase DNA binding protein 2 (CHD2)	-0.168613	0.778414
RAB33B, member RAS oncogene family (RAB33B)	-0.168584	0.866275
three prime histone mRNA exonuclease 1 (THEX1)	-0.168517	0.687908
Cathepsin Z	-0.168126	0.844465
BCL2/adenovirus E1B 19kD interacting protein like (BNIPL), transcript variant 2	-0.168031	0.80842
pyruvate kinase, muscle, mRNA (cDNA clone MGC:104654 IMAGE:5296639), complete cds	-0.16793	0.530403
Radial spoke head protein 3 homolog	-0.167795	0.509404
chromosome 4 open reading frame 35 (C4orf35)	-0.167749	0.344078
cystathionine-beta-synthase (CBS)	-0.167682	0.625473
thioredoxin 2 (TXN2), nuclear gene encoding mitochondrial protein	-0.167598	0.740186
chromosome 11 open reading frame 53 (C11orf53)	-0.167128	0.586204
serine/threonine kinase 3 (STE20 homolog, yeast) (STK3)	-0.167029	0.751402
protein kinase C, iota (PRKCI)	-0.166985	0.815768
aldehyde dehydrogenase 3 family, memberA1 (ALDH3A1)	-0.166836	0.554339
tRNA-yW synthesizing protein 1 homolog (S. cerevisiae) (TYW1)	-0.166832	0.405754
polymerase (RNA) II (DNA directed) polypeptide E, 25kDa (POLR2E)	-0.166829	0.827376
Proline-rich protein 16	-0.166799	0.635681
WWC family member 3 (WWC3)	-0.166704	0.820885
HNF1 homeobox B (HNF1B)	-0.166649	0.350606
RRN3 RNA polymerase I transcription factor homolog (S. cerevisiae) pseudogene (RRN3)	-0.166157	0.992624
hyaluronan and proteoglycan link protein 3 (HAPLN3)	-0.16605	0.391717
RAS p21 protein activator 3 (RASA3)	-0.165914	0.791453
Melanoregulin	-0.165905	0.370934
F-box protein 38 (FBXO38)	-0.165464	0.826527
Sialic acid-binding Ig-like lectin 9	-0.165434	0.48059
Ras-related protein M-Ras	-0.165414	0.679096
signal recognition particle 19kDa (SRP19)	-0.165387	0.505673
proprotein convertase subtilisin/kexin type 2 (PCSK2)	-0.165255	0.481146
Lactoylglutathione lyase	-0.16518	0.310149
DNA-directed RNA polymerase I subunit RPA1	-0.165131	0.600914
mitogen-activated protein kinase kinase 1 (MAP2K1); see catalog number for detailed information on wild-type or point mutant status	-0.16505	0.489356
Mammalian ependymin-related protein 1	-0.164993	0.966934
ring finger protein 32 (RNF32)	-0.164739	0.690882
MARVEL domain containing 2 (MARVELD2)	-0.164391	0.759259
coiled-coil-helix-coiled-coil-helix domain containing 2 (CHCHD2)	-0.164297	0.423417
Membrane-associated progesterone receptor component 2	-0.16428	0.288811
chromosome 12 open reading frame 41 (C12orf41)	-0.164191	0.446897
basic transcription factor 3 (BTF3), transcript variant 2	-0.164189	0.578103
Dual specificity mitogen-activated protein kinase kinase 3	-0.164091	0.812962
DNA fragmentation factor, 45kDa, alpha polypeptide (DFFA), transcript variant 1	-0.163938	0.385543
vaccinia related kinase 1 (VRK1)	-0.163745	0.503206
eukaryotic translation initiation factor 1 (EIF1)	-0.163657	0.82101
fibroblast growth factor receptor 3 (achondroplasia, thanatophoric dwarfism) (FGFR3), transcript variant 1	-0.162989	0.873408
prickle homolog 2 (Drosophila) (PRICKLE2)	-0.162904	0.737269
Lysozyme C	-0.162902	0.476426
protein tyrosine phosphatase type IVA, member 2 (PTP4A2), transcript variant 1	-0.162884	0.600641
chromosome 17 open reading frame 56 (C17orf56)	-0.162803	0.266617
TAF9B RNA polymerase II, TATA box binding protein (TBP)-associated factor, 31kDa (TAF9B)	-0.16259	0.487908
heterogeneous nuclear ribonucleoprotein K (HNRPK), transcript variant 1	-0.162296	0.420834
SERTA domain containing 1 (SERTAD1)	-0.162269	0.97688
eukaryotic translation initiation factor 2, subunit 2 beta, 38kDa (EIF2S2)	-0.162213	0.683943
Casein kinase I isoform alpha	-0.162206	0.850332
interferon, alpha-inducible protein 6 (IFI6), transcript variant 1	-0.162167	0.942735
serpin peptidase inhibitor, clade B (ovalbumin), member 2 (SERPINB2)	-0.162128	0.70406
tyrosyl-DNA phosphodiesterase 1 (TDP1)	-0.162117	0.609973
cysteinyl-tRNA synthetase (CARS)	-0.162004	0.706495
F-box/WD repeat-containing protein 11	-0.161997	0.817409
nuclear factor of kappa light polypeptide gene enhancer in B-cells inhibitor, beta (NFKBIB), transcript variant 1	-0.161974	0.322371
calbindin 1, 28kDa (CALB1)	-0.161712	0.353398
dysbindin (dystrobrevin binding protein 1) domain containing 2 (DBNDD2)	-0.161707	0.283673
WD repeat and FYVE domain containing 2 (WDFY2)	-0.16164	0.319979
retinal degeneration 3 (RD3)	-0.161523	0.849113
zinc finger protein 526 (ZNF526)	-0.161424	0.848153
leucine rich repeat (in FLII) interacting protein 2 (LRRFIP2), transcript variant 2	-0.161405	0.471214
major histocompatibility complex, class II, DR beta 1 (HLA-DRB1)	-0.161234	0.98796
ribosomal protein S6 kinase, 90kDa, polypeptide 5 (RPS6KA5), transcript variant 1	-0.161121	0.957719
Hexaprenyldihydroxybenzoate methyltransferase, mitochondrial	-0.161102	0.976687
origin recognition complex, subunit 3-like (yeast) (ORC3L)	-0.160757	0.727919
cDNA clone MGC:16614 IMAGE:4111344, complete cds	-0.160657	0.310695
glutamate receptor, ionotropic, N-methyl D-aspartate 2C (GRIN2C)	-0.160654	0.63821
FXYD domain containing ion transport regulator 7 (FXYD7)	-0.16057	0.767853
Fanconi anemia, complementation group L (FANCL)	-0.160494	0.569191
cation channel, sperm associated 2 (CATSPER2), transcript variant 1	-0.16035	0.885029
golgi transport 1 homolog B (S. cerevisiae) (GOLT1B)	-0.160223	0.326621
ring finger protein 32 (RNF32)	-0.160163	0.899581
cDNA clone MGC:17410 IMAGE:4156035, complete cds	-0.159846	0.497967
lectin, galactoside-binding, soluble, 3 (LGALS3)	-0.159625	0.422318
protein kinase C, beta 1 (PRKCB1), transcript variant 1	-0.159416	0.786715
kinesin family member 3B (KIF3B)	-0.159333	0.874026
Nuclear transcription factor Y subunit beta	-0.159332	0.727023
acyl-CoA synthetase long-chain family member 3 (ACSL3), transcript variant 1	-0.159286	0.575547
Uncharacterized protein C20orf177	-0.159272	0.955212
death inducer-obliterator 1 (DIDO1)	-0.158821	0.784468
MAP/microtubule affinity-regulating kinase 2 (MARK2), transcript variant 3	-0.158754	0.703699
prothymosin, alpha (gene sequence 28) (PTMA), transcript variant 2	-0.158728	0.268414
Phosphatidylinositol-specific phospholipase C X domain-containing protein 3	-0.158524	0.915832
suppressor of cytokine signaling 3 (SOCS3)	-0.158477	0.464846
dual specificity phosphatase 3 (vaccinia virus phosphatase VH1-related) (DUSP3)	-0.158332	0.655944
ATP binding domain 1 family, member C (ATPBD1C)	-0.158136	0.236225
methyl-CpG binding domain protein 1 (MBD1)	-0.157543	0.828267
cell division cycle associated 3 (CDCA3)	-0.157238	0.495157
H1 histone family, member 0 (H1F0)	-0.157215	0.654486
lectin, galactoside-binding, soluble, 2 (LGALS2)	-0.156921	0.595336
ubiquitin specific peptidase 28 (USP28)	-0.156848	0.39611
proline synthetase co-transcribed homolog (bacterial) (PROSC)	-0.156816	0.723186
RNA (guanine-9-)-methyltransferase domain-containing protein 3	-0.156604	0.424541
ribosomal protein S15 (RPS15)	-0.15609	0.612439
serpin peptidase inhibitor, clade I (pancpin), member 2 (SERPINI2)	-0.156045	0.40781
TBP-like 1 (TBPL1)	-0.155968	0.664931
chromosome 15 open reading frame 26 (C15orf26)	-0.155739	0.694791
ribosomal protein L36 (RPL36), transcript variant 2	-0.155725	0.51716
cell division cycle associated 7-like (CDCA7L)	-0.155558	0.772817
cyclin E2 (CCNE2)	-0.155518	0.876925
ariadne homolog 2 (Drosophila) (ARIH2)	-0.155363	0.50054
annexin A1 (ANXA1)	-0.155345	0.588656
tyrosine kinase, non-receptor, 2	-0.154833	0.68073
Gap junction alpha-10 protein	-0.154831	0.566803
dynein, axonemal, light chain 1 (DNAL1)	-0.154741	0.975286
ribosomal protein S15a (RPS15A)	-0.154693	0.690327
serine/threonine kinase 33	-0.154289	0.988303
fibronectin type III domain containing 4 (FNDC4)	-0.154254	0.612308
mitogen-activated protein kinase kinase kinase 11 (MAP3K11)	-0.154017	0.622651
Rho guanine nucleotide exchange factor 1	-0.153983	0.435475
Membrane-spanning 4-domains subfamily A member 8B	-0.153664	0.706274
60S ribosomal protein L6	-0.15363	0.957462
hypothetical LOC441178, mRNA (cDNA clone MGC:120780 IMAGE:7939590), complete cds	-0.153525	0.743679
lysine-rich coiled-coil 1 (KRCC1)	-0.15351	0.315868
hematological and neurological expressed 1 (HN1), transcript variant 1	-0.153438	0.975592
G protein-coupled receptor kinase 4	-0.152906	0.920963
proteasome (prosome, macropain) subunit, alpha type, 1 (PSMA1)	-0.152368	0.639008
histidine triad nucleotide binding protein 3 (HINT3)	-0.15213	0.899311
casein kinase 2, alpha 1 polypeptide (CSNK2A1), transcript variant 1	-0.152041	0.512684
growth arrest and DNA-damage-inducible, alpha (GADD45A)	-0.15196	0.658944
ankyrin repeat and MYND domain containing 2 (ANKMY2)	-0.151954	0.649899
Salivary acidic proline-rich phosphoprotein 1/2	-0.151798	0.805993
LysM, putative peptidoglycan-binding, domain containing 2 (LYSMD2)	-0.151791	0.269311
SNF1-like kinase 2 (SNF1LK2)	-0.151567	0.411062
UPF0547 protein C16orf87	-0.151448	0.502015
Ral GEF with PH domain and SH3 binding motif 2 (RALGPS2), transcript variant 2	-0.151384	0.843911
ATPase, H+ transporting, lysosomal 13kDa, V1 subunit G1 (ATP6V1G1)	-0.151347	0.713156
PHD finger protein 16 (PHF16), transcript variant 1	-0.151335	0.992358
p21(CDKN1A)-activated kinase 4 (PAK4)	-0.151024	0.68103
DNA repair protein XRCC4	-0.151017	0.549412
ankyrin repeat domain 17 (ANKRD17)	-0.150815	0.908349
activator of basal transcription 1 (ABT1)	-0.150604	0.719995
testis expressed 2 (TEX2)	-0.150499	0.429315
ATP synthase subunit alpha, mitochondrial	-0.150424	0.866345
heterochromatin protein 1, binding protein 3 (HP1BP3)	-0.150337	0.903114
granulysin (GNLY), transcript variant NKG5	-0.149881	0.826414
HIRA interacting protein 3 (HIRIP3)	-0.149878	0.752557
solute carrier family 38, member 2 (SLC38A2)	-0.14944	0.907339
Tesmin	-0.148927	0.658693
epidermal growth factor receptor (erythroblastic leukemia viral (v-erb-b) oncogene homolog, avian) (EGFR); see catalog number for detailed information on wild-type or point mutant status	-0.148751	0.623393
Uncharacterized protein C2orf57	-0.148573	0.41834
TM2 domain containing 1 (TM2D1)	-0.148425	0.899549
serine/arginine repetitive matrix 2 (SRRM2)	-0.148375	0.494545
death-associated protein kinase 3 (DAPK3)	-0.148308	0.842279
calcium/calmodulin-dependent protein kinase (CaM kinase) II alpha (CAMK2A)	-0.14828	0.432903
ubiquitin-conjugating enzyme E2B (RAD6 homolog) (UBE2B)	-0.148164	0.311418
chromobox homolog 5 (HP1 alpha homolog, Drosophila) (CBX5)	-0.147892	0.925857
sushi-repeat-containing protein, X-linked 2 (SRPX2)	-0.147829	0.92676
PREDICTED: Homo sapiens hypothetical protein LOC285758 (LOC285758)	-0.147267	0.857006
fibroblast growth factor (acidic) intracellular binding protein (FIBP), transcript variant 2	-0.147004	0.578107
snRNA-activating protein complex subunit 3	-0.14687	0.887765
FAD-dependent oxidoreductase domain containing 1 (FOXRED1)	-0.1467	0.773348
Fibrous sheath-interacting protein 1	-0.146596	0.614141
olfactory receptor, family 10, subfamily G, member 9 (OR10G9)	-0.146496	0.578213
Rap guanine nucleotide exchange factor (GEF) 4 (RAPGEF4)	-0.146478	0.518981
dynamin 1-like (DNM1L)	-0.146342	0.95156
leucine rich repeat containing 59 (LRRC59)	-0.146282	0.526301
interleukin 1, beta (IL1B)	-0.146177	0.981913
Angiogenic factor with G patch and FHA domains 1	-0.146152	0.971489
heat shock 70kDa protein 2 (HSPA2)	-0.145975	0.339226
adenylate kinase 1 (AK1)	-0.14578	0.414638
insulin receptor substrate 1 (IRS1)	-0.145469	0.918305
Vac14 homolog (S. cerevisiae) (VAC14)	-0.145405	0.908614
ubiquitin specific peptidase 4 (proto-oncogene) (USP4), transcript variant 1	-0.145234	0.914183
quinolinate phosphoribosyltransferase (nicotinate-nucleotide pyrophosphorylase (carboxylating)) (QPRT)	-0.145007	0.757484
hypothetical protein MGC13057 (MGC13057), transcript variant 4	-0.145	0.818272
CDC-like kinase 1 (CLK1), transcript variant 2	-0.144736	0.942628
olfactory receptor, family 2, subfamily A, member 4 (OR2A4)	-0.144519	0.345543
armadillo repeat containing 8 (ARMC8)	-0.144313	0.362082
ubiquitin specific peptidase 33 (USP33), transcript variant 2	-0.144225	0.477346
Inhibitor of growth protein 1	-0.144055	0.616408
chromosome 10 open reading frame 83 (C10orf83), transcript variant 1	-0.143988	0.550451
Beta-crystallin B3	-0.143793	0.573676
KIAA0513 (KIAA0513)	-0.143763	0.337392
leucine rich repeat and Ig domain containing 2 (LINGO2)	-0.143621	0.759284
karyopherin alpha 5 (importin alpha 6) (KPNA5)	-0.143596	0.323105
UDP-N-acetyl-alpha-D-galactosamine:polypeptide N-acetylgalactosaminyltransferase 7 (GalNAc-T7) (GALNT7)	-0.143453	0.304126
sialophorin (leukosialin, CD43) (SPN), transcript variant 2	-0.143429	0.357189
SP100 nuclear antigen (SP100)	-0.143351	0.406734
Uncharacterized protein C4orf22	-0.143311	0.592724
abhydrolase domain containing 14A (ABHD14A)	-0.142412	0.811262
serum amyloid A2, mRNA (cDNA clone MGC:23693 IMAGE:4767650), complete cds	-0.142045	0.845473
neurotrophic tyrosine kinase, receptor, type 1 (NTRK1), transcript variant 3	-0.142013	0.412249
Receptor expression-enhancing protein 1	-0.141906	0.5377
tumor necrosis factor, alpha-induced protein 8 (TNFAIP8)	-0.14185	0.372775
chromosome 19 open reading frame 33 (C19orf33)	-0.141848	0.924156
growth hormone 2 (GH2), transcript variant 1	-0.141189	0.99958
phosphodiesterase 6D, cGMP-specific, rod, delta (PDE6D), mRNA.	-0.141113	0.82071
CDC-like kinase 3 (CLK3), transcript variant phclk3/152	-0.141042	0.90635
neurogenic differentiation 1 (NEUROD1)	-0.140919	0.902745
Arginyl aminopeptidase-like 1	-0.140692	0.78762
Sin3 histone deacetylase corepressor complex component SDS3	-0.140619	0.629592
Rho GDP dissociation inhibitor (GDI) beta (ARHGDIB)	-0.140611	0.345439
GRIP and coiled-coil domain-containing protein 1	-0.140606	0.737513
ankyrin repeat domain 13 family, member D (ANKRD13D)	-0.140543	0.544886
Sodium channel subunit beta-4	-0.140464	0.449779
Probable ATP-dependent RNA helicase DDX58	-0.140136	0.97658
serpin peptidase inhibitor, clade B (ovalbumin), member 7 (SERPINB7), transcript variant 1	-0.140113	0.739204
cyclin-dependent kinase 2-interacting protein (CINP)	-0.139767	0.78586
damage-specific DNA binding protein 2, 48kDa (DDB2)	-0.139762	0.452491
Ropporin-1-like protein	-0.139395	0.660947
tubulin, beta 2C (TUBB2C)	-0.13931	0.56115
olfactory receptor, family 6, subfamily F, member 1 (OR6F1), mRNA	-0.139028	0.337017
Aquaporin-1	-0.138845	0.82408
MAGUK p55 subfamily member 5	-0.138802	0.640583
inhibitor of growth family, member 2 (ING2)	-0.138601	0.696135
Polycomb protein EZH2	-0.13845	0.518019
Coiled-coil domain-containing protein 115	-0.13838	0.320059
Tumor necrosis factor receptor superfamily member 14	-0.138318	0.789182
Troponin I, cardiac muscle	-0.138315	0.996553
adenylate kinase 2 (AK2), transcript variant AK2A	-0.138302	0.567443
NF-kappaB repressing factor (NKRF)	-0.137995	0.455591
Interleukin-1 receptor-associated kinase 1	-0.13764	0.558575
protein phosphatase 2 (formerly 2A), regulatory subunit B, gamma isoform (PPP2R2C)	-0.13746	0.698802
BCL2-like 11 (apoptosis facilitator) (BCL2L11), transcript variant 3	-0.137457	0.527225
chromosome 19 open reading frame 33 (C19orf33)	-0.137407	0.819404
proline/serine-rich coiled-coil 1 (PSRC1), transcript variant 1	-0.137334	0.913468
Calcium/calmodulin-dependent protein kinase type 1	-0.137286	0.717399
Fibronectin type III and SPRY domain-containing protein 1	-0.137188	0.986303
signal transducer and activator of transcription 1, 91kDa (STAT1)	-0.137136	0.805358
GDP dissociation inhibitor 1 (GDI1)	-0.137103	0.629912
casein kinase 2, alpha prime polypeptide (CSNK2A2)	-0.136947	0.544354
AP-3 complex subunit sigma-1	-0.136874	0.425144
Protein DDI1 homolog 1	-0.136861	0.488001
protein tyrosine phosphatase, non-receptor type 22 (lymphoid) (PTPN22)	-0.136629	0.686968
erythrocyte membrane protein band 4.1-like 2 (EPB41L2)	-0.136617	0.679047
protein tyrosine phosphatase, non-receptor type 7 (PTPN7), transcript variant 2	-0.136314	0.395579
RNA binding motif, single stranded interacting protein 2 (RBMS2)	-0.13605	0.524944
Zinc finger protein 140	-0.135827	0.662884
ADP-ribosylation factor-like 15 (ARL15)	-0.135707	0.919561
B-cell CLL/lymphoma 11A (zinc finger protein) (BCL11A), transcript variant 2	-0.135594	0.747059
pterin-4 alpha-carbinolamine dehydratase/dimerization cofactor of hepatocyte nuclear factor 1 alpha (TCF1) 2 (PCBD2)	-0.135537	0.567384
transmembrane phosphatase with tensin homology (TPTE)	-0.135453	0.798695
family with sequence similarity 21, member C (FAM21C)	-0.135423	0.793228
Heterogeneous nuclear ribonucleoproteins C	-0.135164	0.429343
baculoviral IAP repeat-containing 4 (BIRC4)	-0.13516	0.716651
DNA topoisomerase 3-beta-1	-0.134804	0.638699
kelch-like 9 (Drosophila) (KLHL9)	-0.134755	0.711078
Receptor tyrosine-protein kinase erbB-2	-0.134373	0.913059
CKLF-like MARVEL transmembrane domain containing 3 (CMTM3), transcript variant 1	-0.134373	0.698318
calpain 3, (p94) (CAPN3), transcript variant 4	-0.134323	0.801979
ubiquitin specific peptidase 14 (tRNA-guanine transglycosylase) (USP14), transcript variant 1	-0.134247	0.513607
DNA directed RNA polymerase II polypeptide J-related [Source:RefSeq peptide;Acc:NP_116581]	-0.134143	0.794111
neural precursor cell expressed, developmentally down-regulated 8 (NEDD8)	-0.133374	0.963642
doublecortin domain containing 2 (DCDC2)	-0.133299	0.330658
calpain 10 (CAPN10), transcript variant 1	-0.133221	0.799372
potassium channel tetramerisation domain containing 7 (KCTD7)	-0.133182	0.704834
14-3-3 protein zeta/delta	-0.133077	0.397336
uroplakin 3B (UPK3B), transcript variant 1	-0.133014	0.349806
Mitochondrial import inner membrane translocase subunit Tim22	-0.132918	0.800305
STAM binding protein (STAMBP), transcript variant 1	-0.1325	0.497084
mesothelin (MSLN)	-0.132474	0.528446
hypothetical protein FLJ30934 (FLJ30934)	-0.132133	0.619501
SLIT and NTRK-like family, member 1 (SLITRK1)	-0.13213	0.390914
family with sequence similarity 112, member A (FAM112A), transcript variant 1	-0.132056	0.743573
MAX-like protein X (MLX), transcript variant 1	-0.13204	0.727661
pyridine nucleotide-disulphide oxidoreductase domain 1 (PYROXD1)	-0.132014	0.740565
Rho guanine nucleotide exchange factor 16	-0.131947	0.22968
malignant T cell amplified sequence 1 (MCTS1)	-0.131941	0.651615
Thioredoxin reductase 1, cytoplasmic	-0.131937	0.72479
AFG3 ATPase family gene 3-like 1 (S. cerevisiae) (AFG3L1)	-0.131776	0.788692
adaptor-related protein complex 2, alpha 2 subunit (AP2A2)	-0.131693	0.637902
aldolase C, fructose-bisphosphate (ALDOC)	-0.131648	0.897256
HIV-1 Tat interacting protein, 60kDa (HTATIP), transcript variant 2	-0.131452	0.422242
Small ubiquitin-related modifier 4	-0.13131	0.660952
PREDICTED: Homo sapiens hypothetical LOC389415 (LOC389415)	-0.13108	0.707445
tropomodulin 2 (neuronal) (TMOD2)	-0.130895	0.77819
Potassium voltage-gated channel subfamily E member 1	-0.130656	0.755865
Na+/H+ exchanger domain containing 2 (NHEDC2)	-0.130557	0.844859
leukocyte tyrosine kinase (LTK), transcript variant 1	-0.129776	0.946039
Exocyst complex component 3	-0.129737	0.879938
pyrophosphatase (inorganic) 2 (PPA2)	-0.129619	0.407986
recoverin (RCVRN)	-0.129271	0.459294
RNA binding protein with multiple splicing (RBPMS)	-0.129029	0.424197
mitogen-activated protein kinase 14 (MAPK14), transcript variant 2	-0.128861	0.506919
zinc finger, CCHC domain containing 17 (ZCCHC17)	-0.128772	0.56136
neurofibromin 2 (bilateral acoustic neuroma) (NF2)	-0.128524	0.368105
patatin-like phospholipase domain containing 4 (PNPLA4)	-0.128433	0.487081
amyloid beta (A4) precursor protein (peptidase nexin-II, Alzheimer disease) (APP)	-0.128419	0.938741
proteasome (prosome, macropain) 26S subunit, non-ATPase, 4 (PSMD4)	-0.128295	0.802639
Paraneoplastic antigen-like protein 5	-0.12769	0.627475
glycoprotein Ib (platelet), alpha polypeptide (GP1BA)	-0.127562	0.947497
Voltage-dependent L-type calcium channel subunit beta-1	-0.127486	0.910654
Mediator of RNA polymerase II transcription subunit 29	-0.127401	0.967769
Rho guanine exchange factor (GEF) 16 (ARHGEF16)	-0.127363	0.590174
ubiquinol-cytochrome c reductase hinge protein (UQCRH)	-0.127248	0.766148
WDR45-like (WDR45L)	-0.127012	0.990773
Mediator of RNA polymerase II transcription subunit 4	-0.127003	0.627721
mitochondrial ribosomal protein L24 (MRPL24), nuclear gene encoding mitochondrial protein, transcript variant 2	-0.126712	0.468419
F-box and leucine-rich repeat protein 20 (FBXL20)	-0.126659	0.984452
Nuclear protein localization protein 4 homolog	-0.126439	0.476603
COP9 constitutive photomorphogenic homolog subunit 2 (Arabidopsis) (COPS2)	-0.126356	0.892724
polymerase (DNA directed), beta (POLB)	-0.126022	0.611277
Toll/interleukin-1 receptor domain-containing adapter protein	-0.126	0.752345
Claudin-17	-0.125856	0.33523
oxysterol binding protein-like 3 (OSBPL3), transcript variant 4, mRNA.	-0.125808	0.399167
interleukin 1 receptor-like 1 (IL1RL1), transcript variant 3	-0.125704	0.791586
Aromatic-L-amino-acid decarboxylase	-0.125693	0.638961
Transcription cofactor HES-6	-0.125318	0.867604
formin-like 1 (FMNL1)	-0.125301	0.870911
reticulon 3 (RTN3), transcript variant 1	-0.125286	0.986563
tRNA modification GTPase GTPBP3, mitochondrial	-0.125271	0.676606
chloride channel 6 (CLCN6), transcript variant ClC-6b	-0.125194	0.937158
Putative phosphatidylinositol 4-kinase alpha-like protein P2	-0.125181	0.495729
XIAP associated factor-1 (XAF1), transcript variant 2	-0.125142	0.921978
Nucleoredoxin	-0.125085	0.346593
tripartite motif-containing 11 (TRIM11)	-0.124987	0.406789
collagen, type IX, alpha 1 (COL9A1)	-0.124937	0.268534
phenylethanolamine N-methyltransferase (PNMT)	-0.12474	0.326841
immunoglobulin heavy constant gamma 1 (G1m marker) (IGHG1)	-0.124727	0.0980711
endothelial differentiation-related factor 1 (EDF1), transcript variant alpha	-0.124676	0.500485
potassium channel tetramerisation domain containing 15 (KCTD15)	-0.12428	0.927021
eukaryotic translation initiation factor 3, subunit M (EIF3M)	-0.124202	0.268533
heat shock 27kDa protein family, member 7 (cardiovascular) (HSPB7)	-0.124197	0.762416
transmembrane protein 35 (TMEM35)	-0.12417	0.568694
chromatin modifying protein 5 (CHMP5)	-0.124069	0.780224
Zinc finger protein 187	-0.123688	0.935211
RAS p21 protein activator (GTPase activating protein) 1 (RASA1), transcript variant 2	-0.123657	0.433483
heat shock protein 90kDa beta (Grp94), member 1 (HSP90B1)	-0.1236	0.953909
nuclear import 7 homolog (S. cerevisiae) (NIP7)	-0.123568	0.77177
chemokine (C-C motif) ligand 28 (CCL28), transcript variant 1	-0.123518	0.842718
mitochondrial ribosomal protein L30 (MRPL30), nuclear gene encoding mitochondrial protein, transcript variant 1	-0.12349	0.689668
germinal center expressed transcript 2 (GCET2), transcript variant 2	-0.123471	0.71051
chemokine-like factor superfamily 5 (CKLFSF5), transcript variant 2	-0.123313	0.86071
N-acetyltransferase 6 (NAT6)	-0.123036	0.410468
sialic acid binding Ig-like lectin 6 (SIGLEC6)	-0.122991	0.376153
mitochondrial ribosomal protein S31 (MRPS31)	-0.122853	0.739256
chromosome 2 open reading frame 24 (C2orf24)	-0.122704	0.166511
glyoxalase I (GLO1)	-0.122618	0.255702
NmrA-like family domain containing 1 (NMRAL1)	-0.122517	0.991585
hexokinase 1 (HK1)	-0.122366	0.428797
RAD51 associated protein 1 (RAD51AP1)	-0.122154	0.544074
LSM6 homolog, U6 small nuclear RNA associated (S. cerevisiae) (LSM6)	-0.121907	0.299554
Mdm4, transformed 3T3 cell double minute 4, p53 binding protein (mouse) (MDM4)	-0.121695	0.850814
megalencephalic leukoencephalopathy with subcortical cysts 1 (MLC1)	-0.121356	0.951698
Xg blood group, mRNA (cDNA clone MGC:118759 IMAGE:40000158), complete cds	-0.121214	0.94092
DEAH (Asp-Glu-Ala-His) box polypeptide 16 (DHX16)	-0.120904	0.4087
fucosidase, alpha-L- 1, tissue (FUCA1)	-0.120873	0.920888
RNA binding motif protein 23 (RBM23)	-0.120826	0.929211
phosphatidylcholine transfer protein (PCTP)	-0.120665	0.716712
Mitochondrial inner membrane protein COX18	-0.1206	0.469696
STE20-like kinase (yeast) (SLK)	-0.120571	0.742049
TBC1 domain family, member 9B (with GRAM domain) (TBC1D9B)	-0.120271	0.657266
crystallin, beta B2 (CRYBB2)	-0.120236	0.429155
ribosomal protein S6 kinase, 90kDa, polypeptide 2 (RPS6KA2), transcript variant 2	-0.12001	0.718792
uncoupling protein 3 (mitochondrial, proton carrier) (UCP3)	-0.120005	0.640818
potassium large conductance calcium-activated channel, subfamily M beta member 3 (KCNMB3), transcript variant 2	-0.119996	0.775322
Aminomethyltransferase, mitochondrial	-0.119993	0.707238
peroxiredoxin 5 (PRDX5), nuclear gene encoding mitochondrial protein, transcript variant 1	-0.119678	0.699233
retinoic acid induced 2 (RAI2)	-0.119358	0.972363
Coiled-coil domain-containing protein 15	-0.119067	0.967421
Myeloid cell nuclear differentiation antigen	-0.118977	0.601214
stratifin (SFN)	-0.118767	0.617858
homer homolog 3 (Drosophila) (HOMER3)	-0.118764	0.80376
Mediator of RNA polymerase II transcription subunit 22	-0.1183	0.525986
tumor protein, translationally-controlled 1 (TPT1)	-0.118163	0.573925
Oxysterol-binding protein-related protein 8	-0.118075	0.541654
guanylate binding protein family, member 6 (GBP6)	-0.117833	0.484352
Secretagogin	-0.117564	0.716447
high-mobility group 20A (HMG20A)	-0.117553	0.58212
hypothetical protein LOC348840 (LOC348840)	-0.117456	0.765087
Putative uncharacterized protein C3orf56	-0.117312	0.561605
chromosome 10 open reading frame 91 (C10orf91)	-0.117234	0.591722
origin recognition complex, subunit 4-like (yeast) (ORC4L)	-0.116936	0.837911
mitochondrial ribosomal protein S6 (MRPS6), nuclear gene encoding mitochondrial protein	-0.116771	0.558248
chromosome 19 open reading frame 23 (C19orf23)	-0.116678	0.772285
kelch-like 12 (Drosophila) (KLHL12)	-0.116424	0.283416
Growth-regulated alpha protein	-0.11631	0.445712
Kallikrein-1	-0.115911	0.609903
heat shock 70kDa protein 1-like (HSPA1L)	-0.115716	0.40997
erythrocyte membrane protein band 4.1 like 5 (EPB41L5)	-0.115692	0.524135
LIM domain only 2 (rhombotin-like 1) (LMO2)	-0.115627	0.779814
ribosomal protein L39-like (RPL39L)	-0.115586	0.591813
ROD1 regulator of differentiation 1 (S. pombe) (ROD1)	-0.115471	0.77592
damage-specific DNA binding protein 1, 127kDa (DDB1)	-0.115406	0.594158
chromosome 20 open reading frame 11 (C20orf11)	-0.115158	0.774053
integrin beta 1 binding protein 3 (ITGB1BP3)	-0.114887	0.504117
Dual specificity tyrosine-phosphorylation-regulated kinase 1A	-0.11485	0.514631
glucocorticoid modulatory element binding protein 1 (GMEB1), transcript variant 2	-0.11452	0.386406
pregnancy specific beta-1-glycoprotein 6 (PSG6)	-0.114483	0.97706
TSC22 domain family, member 1 (TSC22D1), transcript variant 2	-0.114482	0.842164
vesicle-associated membrane protein 3 (cellubrevin) (VAMP3)	-0.114445	0.903081
ring finger protein 34 (RNF34), transcript variant 1	-0.114416	0.531036
Janus kinase 2 (a protein tyrosine kinase) (JAK2) ; see catalog number for detailed information on wild-type or point mutant status	-0.114396	0.792154
methionine adenosyltransferase I, alpha (MAT1A)	-0.114375	0.55745
hypothetical LOC554201	-0.114371	0.775564
mitochondrial ribosomal protein L3 (MRPL3), nuclear gene encoding mitochondrial protein	-0.114365	0.943369
interleukin 16 (lymphocyte chemoattractant factor) (IL16)	-0.114352	0.705496
WD repeat domain 5B (WDR5B)	-0.114257	0.566709
calmodulin 3 (phosphorylase kinase, delta) (CALM3)	-0.114254	0.900827
mitochondrial ribosomal protein L43 (MRPL43)	-0.114181	0.971197
Four and a half LIM domains protein 3	-0.114066	0.90652
thioredoxin domain containing 9 (TXNDC9)	-0.114014	0.396739
regulator of G-protein signaling 1 (RGS1)	-0.113873	0.813879
egl nine homolog 3 (C. elegans) (EGLN3)	-0.113839	0.80372
protein kinase C, alpha (PRKCA); see catalog number for detailed information on wild-type or point mutant status	-0.113809	0.491348
Putative protein phosphatase inhibitor 2-like protein 3	-0.113469	0.565574
apolipoprotein B mRNA editing enzyme, catalytic polypeptide-like 3C (APOBEC3C), mRNA.	-0.113464	0.499448
choroideremia-like (Rab escort protein 2) (CHML)	-0.11345	0.970341
mitochondrial ribosomal protein L28 (MRPL28), nuclear gene encoding mitochondrial protein	-0.113347	0.979668
Nostrin	-0.113253	0.648435
microspherule protein 1 (MCRS1), transcript variant 1	-0.113186	0.840766
centromere protein O (CENPO)	-0.112978	0.903011
Phosphofurin acidic cluster sorting protein 2	-0.112927	0.395985
G patch domain containing 2 (GPATCH2)	-0.112823	0.896301
mortality factor 4 like 1 (MORF4L1), transcript variant 1	-0.112169	0.358538
pumilio homolog 2 (Drosophila) (PUM2)	-0.112106	0.84054
testis expressed 101 (TEX101)	-0.111896	0.699292
peptidylprolyl isomerase E (cyclophilin E) (PPIE), transcript variant 3	-0.111871	0.813248
immunoglobulin heavy constant mu (IGHM)	-0.111854	0.00465159
chromosome 18 open reading frame 25 (C18orf25), transcript variant 2	-0.1113	0.644015
von Hippel-Lindau binding protein 1 (VBP1)	-0.111058	0.945705
syntaxin 3 (STX3)	-0.110969	0.704921
Protein SOLO	-0.110768	0.696038
triadin (TRDN)	-0.110697	0.44834
ADP-ribosylation factor 4 (ARF4)	-0.11054	0.885315
myoglobin (MB), transcript variant 1	-0.110526	0.716046
Guanine nucleotide exchange factor for Rab3A	-0.110308	0.976472
v-akt murine thymoma viral oncogene homolog 2 (AKT2)	-0.109875	0.698663
zinc finger protein 691 (ZNF691)	-0.109625	0.812723
myelin associated glycoprotein (MAG), transcript variant 2	-0.109474	0.832032
nemo-like kinase (NLK)	-0.109463	0.496959
BR serine/threonine kinase 1	-0.109363	0.564149
proteasome (prosome, macropain) subunit, beta type, 8 (large multifunctional peptidase 7) (PSMB8), transcript variant 1	-0.109286	0.617755
cAMP-dependent protein kinase type II-beta regulatory subunit	-0.109176	0.878518
DNA fragmentation factor subunit beta	-0.109078	0.652386
hypoxia-inducible factor prolyl 4-hydroxylase (PH-4), transcript variant 3	-0.108916	0.759562
DnaJ (Hsp40) homolog, subfamily C, member 19 (DNAJC19)	-0.108861	0.850123
serine/threonine kinase 16 (STK16)	-0.10803	0.755816
MAD2 mitotic arrest deficient-like 1 (yeast) (MAD2L1)	-0.107664	0.841193
CAP, adenylate cyclase-associated protein, 2 (yeast) (CAP2)	-0.107568	0.503555
eukaryotic translation elongation factor 1 delta (guanine nucleotide exchange protein) (EEF1D)	-0.107344	0.914938
TBC1 domain family, member 21 (TBC1D21)	-0.107303	0.646556
chromosome 2 open reading frame 34 (C2orf34)	-0.107163	0.662233
NADH dehydrogenase (ubiquinone) Fe-S protein 2, 49kDa (NADH-coenzyme Q reductase) (NDUFS2)	-0.107137	0.550485
somatostatin receptor 2 (SSTR2)	-0.106787	0.72656
WW domain containing E3 ubiquitin protein ligase 2 (WWP2)	-0.106763	0.464827
chromosome 6 open reading frame 85 (C6orf85)	-0.106733	0.711681
Importin-9	-0.106594	0.821335
interferon-induced protein with tetratricopeptide repeats 2 (IFIT2)	-0.10643	0.837871
Uncharacterized protein KIAA1310	-0.105961	0.939846
G patch domain containing 3 (GPATCH3)	-0.105942	0.397932
peptidylprolyl isomerase A (cyclophilin A) (PPIA)	-0.105338	0.685287
amine oxidase, copper containing 3 (vascular adhesion protein 1) (AOC3)	-0.105334	0.33918
phospholipase C, delta 4 (PLCD4)	-0.105243	0.983215
Meiotic nuclear division protein 1 homolog	-0.104782	0.645887
GDP dissociation inhibitor 2 (GDI2)	-0.104535	0.938759
small nuclear ribonucleoprotein 35kDa (U11/U12) (SNRNP35), transcript variant 3, mRNA.	-0.104484	0.704839
ethylmalonic encephalopathy 1 (ETHE1)	-0.104448	0.723854
Proto-oncogene tyrosine-protein kinase MER	-0.104343	0.512481
zinc finger CCCH-type containing 3 (ZC3H3)	-0.104079	0.796701
ribose 5-phosphate isomerase A (ribose 5-phosphate epimerase) (RPIA)	-0.103863	0.671834
COX4 neighbor (COX4NB)	-0.103505	0.693066
PREDICTED: Homo sapiens similar to CG14853-PB (LOC285141)	-0.103194	0.88435
Procollagen-lysine,2-oxoglutarate 5-dioxygenase 2	-0.103085	0.668414
golgi reassembly stacking protein 1, 65kDa (GORASP1)	-0.102956	0.550031
dystrobrevin binding protein 1 (DTNBP1), transcript variant 3	-0.102817	0.33005
Cell differentiation protein RCD1 homolog	-0.102448	0.662535
chromosome 14 open reading frame 136 (C14orf136)	-0.1024	0.843436
protein phosphatase 6, catalytic subunit (PPP6C)	-0.102366	0.664072
annexin A2 (ANXA2), transcript variant 3	-0.102333	0.797051
ARP6 actin-related protein 6 homolog (yeast) (ACTR6)	-0.102322	0.813824
heterogeneous nuclear ribonucleoprotein A1 (HNRNPA1), transcript variant 1	-0.10203	0.528191
solute carrier family 25, member 45 (SLC25A45), transcript variant 1	-0.101766	0.748448
regulating synaptic membrane exocytosis 3 (RIMS3)	-0.101752	0.780247
mahogunin, ring finger 1 (MGRN1)	-0.101686	0.472025
hypothetical protein MGC29506 (MGC29506)	-0.101561	0.467217
chromatin accessibility complex 1 (CHRAC1)	-0.10153	0.54066
cell division cycle 42 (GTP binding protein, 25kDa) (CDC42), transcript variant 1	-0.101497	0.900884
cDNA clone MGC:17553 IMAGE:3463076, complete cds	-0.101204	0.24923
LSM14A, SCD6 homolog A (S. cerevisiae) (LSM14A)	-0.101039	0.606323
Peroxisomal Lon protease homolog 2	-0.100881	0.669539
Sorting nexin-33	-0.100842	0.37448
CDGSH iron sulfur domain 1 (CISD1)	-0.100713	0.476955
Wolf-Hirschhorn syndrome candidate 2 (WHSC2)	-0.100696	0.526371
Nogo-B receptor	-0.10037	0.661628
leucine rich repeat containing 39 (LRRC39)	-0.0998771	0.510896
Probable O-sialoglycoprotein endopeptidase 2	-0.0997284	0.998804
LIM domain-binding protein 1	-0.0995562	0.604274
RAD54 homolog B (S. cerevisiae) (RAD54B)	-0.0994948	0.980275
dynein, light chain, LC8-type 1 (DYNLL1), transcript variant 3	-0.0992011	0.999966
Mucin-20	-0.0988751	0.96787
SERPINE1 mRNA binding protein 1 (SERBP1), transcript variant 4	-0.0987384	0.723895
excision repair cross-complementing rodent repair deficiency, complementation group 1 (includes overlapping antisense sequence) (ERCC1), transcript variant 2	-0.0987071	0.792831
integrator complex subunit 12 (INTS12)	-0.0987024	0.841406
Inositol polyphosphate 5-phosphatase OCRL-1	-0.0985595	0.589778
SRY (sex determining region Y)-box 5 (SOX5), transcript variant 3	-0.0983151	0.230212
zinc finger, DHHC-type containing 15 (ZDHHC15)	-0.097969	0.988827
Glucose-fructose oxidoreductase domain-containing protein 1	-0.0979638	0.704093
chromosome 10 open reading frame 47 (C10orf47)	-0.0979231	0.666796
acireductone dioxygenase 1 (ADI1)	-0.0977736	0.995539
Carboxymethylenebutenolidase homolog	-0.0971242	0.762821
insulin-like growth factor 1 receptor (IGF1R)	-0.0971133	0.869027
myotubularin related protein 15 (MTMR15)	-0.0970817	0.996242
roundabout, axon guidance receptor, homolog 3 (Drosophila) (ROBO3)	-0.0969256	0.604934
retinol binding protein 2, cellular (RBP2)	-0.0967276	0.620672
elastase 3A, pancreatic (ELA3A)	-0.0966778	0.479404
colony stimulating factor 1 (macrophage) (CSF1), transcript variant 1	-0.096483	0.38248
Actin-related protein 2/3 complex subunit 5	-0.0964302	0.955536
propionyl Coenzyme A carboxylase, alpha polypeptide (PCCA)	-0.0962397	0.7213
ribosomal protein, large, P2 (RPLP2)	-0.096205	0.213582
Impact homolog (mouse) (IMPACT)	-0.0961219	0.629363
HIV-1 Tat interacting protein, 60kDa (HTATIP)	-0.0957278	0.633369
transmembrane protein 25 (TMEM25)	-0.095697	0.691921
cytosolic iron-sulfur protein assembly 1 homolog (S. cerevisiae) (CIAO1)	-0.0956279	0.757271
Biogenesis of lysosome-related organelles complex 1 subunit 1	-0.0955435	0.539926
potassium inwardly-rectifying channel, subfamily J, member 2 (KCNJ2)	-0.0953424	0.726506
lectin, galactoside-binding, soluble, 3 (LGALS3)	-0.0951427	0.573603
ribosomal protein S6 kinase, 70kDa, polypeptide 1 (RPS6KB1)	-0.0950545	0.628066
Neuronal membrane glycoprotein M6-a	-0.0947044	0.821787
cyclin E2 (CCNE2)	-0.094554	0.806542
dynein, axonemal, light chain 4 (DNAL4)	-0.0942921	0.503289
leucine-rich repeats and IQ motif containing 2 (LRRIQ2)	-0.0941688	0.362174
1-acylglycerol-3-phosphate O-acyltransferase 1 (lysophosphatidic acid acyltransferase, alpha), mRNA (cDNA clone IMAGE:3448169), complete cds.	-0.0940839	0.475368
carbonic anhydrase IV (CA4)	-0.0940169	0.599264
transcription elongation factor A (SII), 2 (TCEA2), transcript variant 2	-0.0939899	0.605066
RuvB-like 2 (E. coli) (RUVBL2)	-0.0939346	0.39903
dystrobrevin binding protein 1 (DTNBP1), transcript variant 1	-0.0937921	0.35649
Calcium/calmodulin-dependent protein kinase type 1B	-0.0937005	0.681074
basic transcription factor 3, pseudogene 9 (LOC503543)	-0.0936488	0.923197
WD repeat domain 55 (WDR55)	-0.0935608	0.62285
hypothetical protein MGC33212 (MGC33212)	-0.0934546	0.688155
mitochondrial ribosomal protein S2 (MRPS2), nuclear gene encoding mitochondrial protein	-0.0933482	0.707479
lectin, galactoside-binding, soluble, 7 (galectin 7) (LGALS7)	-0.0932458	0.685757
small proline-rich protein 4 (SPRR4)	-0.0931997	0.532059
Glutathione S-transferase Mu 5	-0.0931257	0.922173
mitogen-activated protein kinase 13 (MAPK13)	-0.0930297	0.896068
THO complex 3 (THOC3)	-0.0928122	0.950233
tribbles homolog 2 (Drosophila) (TRIB2)	-0.0927693	0.728961
[truncated: 7,482 more rows]

## Sheet: MMAD
Description	foldchange	rawpvalue
NA	-2.09428	0.0163425
protein kinase, cAMP-dependent, catalytic, alpha (PRKACA), transcript variant 1	-1.75556	0.00320919
Recombinant human G-CSF	-1.75418	0.078615
tumor necrosis factor (TNF superfamily, member 2) (TNF); see catalog number for detailed information on wild-type or point mutant status	-1.61234	0.00321222
Probable G-protein coupled receptor 141	-1.54095	0.712679
hypothetical protein MGC24125 (MGC24125)	-1.52616	0.000802088
ankyrin repeat and KH domain containing 1 (ANKHD1), transcript variant 3	-1.45708	2.47489e-07
interleukin 20 (IL20)	-1.43872	5.50175e-09
melanoma antigen family B, 2 (MAGEB2)	-1.43749	0.797936
p21(CDKN1A)-activated kinase 4 (PAK4), transcript variant 2	-1.434	0.294347
cyclin D1 and cyclin-dependent kinase 4 (CDK4): cyclin D1 and CDK4 sequences are seperated by -- (in the protein list file).	-1.41234	0.0223794
v-akt murine thymoma viral oncogene homolog 1 (AKT1), transcript variant 3	-1.40478	0.000362902
origin recognition complex, subunit 6 like (yeast) (ORC6L)	-1.36723	0.0335601
pterin-4 alpha-carbinolamine dehydratase/dimerization cofactor of hepatocyte nuclear factor 1 alpha (TCF1) 2 (PCBD2)	-1.31532	0.00011289
Growth-regulated alpha protein	-1.2883	0.745158
BCL2-like 13 (apoptosis facilitator) (BCL2L13)	-1.23925	1.51574e-05
fibroblast growth factor receptor 1 (fms-related tyrosine kinase 2, Pfeiffer syndrome) (FGFR1), transcript variant 7	-1.20979	0.19891
ankyrin repeat and KH domain containing 1 (ANKHD1), transcript variant 3	-1.18948	1.09473e-10
Serine/threonine-protein kinase PAK 1	-1.11232	0.304675
APEX nuclease (multifunctional DNA repair enzyme) 1 (APEX1), transcript variant 1	-1.10724	0.821442
fms-related tyrosine kinase 3 ligand (FLT3LG)	-1.09603	1.6821e-11
NIMA (never in mitosis gene a)-related kinase 3 (NEK3), transcript variant 1	-1.07654	0.0610819
elongation factor 1 homolog (S. cerevisiae) (ELOF1)	-1.06996	0.593373
kinesin light chain 4 (KLC4), transcript variant 1	-1.05177	0.997016
sperm associated antigen 16 (SPAG16)	-1.05001	0.122012
FERM domain containing 8 (FRMD8)	-1.04614	0.0145952
26S proteasome non-ATPase regulatory subunit 7	-1.03882	0.107809
ubiquitin-conjugating enzyme E2S (UBE2S)	-1.01434	0.673471
Rho-associated protein kinase 2	-1.01421	0.0546613
casein kinase 2, alpha prime polypeptide (CSNK2A2)	-0.956551	0.0304935
PRELI domain-containing protein 2	-0.945244	0.128267
ankyrin repeat domain 50 (ANKRD50)	-0.941353	0.0571255
coiled-coil domain containing 72 (CCDC72)	-0.933381	0.869083
vaccinia related kinase 1 (VRK1)	-0.930715	0.820432
fibroblast growth factor receptor 2 (bacteria-expressed kinase, keratinocyte growth factor receptor, craniofacial dysostosis 1, Crouzon syndrome, Pfeiffer syndrome, Jackson-Weiss syndrome) (FGFR2), transcript variant 1	-0.926606	0.0227688
60S ribosomal protein L22	-0.925789	0.972632
Janus kinase 2 (a protein tyrosine kinase) (JAK2) ; see catalog number for detailed information on wild-type or point mutant status	-0.923591	0.0695113
Breast carcinoma-amplified sequence 4	-0.914083	0.263496
lectin, galactoside-binding, soluble, 1 (galectin 1) (LGALS1)	-0.902688	1.11835e-08
myosin light chain kinase	-0.887957	0.0179744
ribosomal protein L23a (RPL23A)	-0.884314	0.964224
prefoldin subunit 2 (PFDN2)	-0.876108	0.0807924
chromosome 19 open reading frame 12 (C19orf12), transcript variant 2	-0.868867	0.069363
TNF receptor-associated factor 2 (TRAF2)	-0.866373	0.328014
DDI1, DNA-damage inducible 1, homolog 2 (S. cerevisiae) (DDI2)	-0.859831	0.0625307
met proto-oncogene (hepatocyte growth factor receptor) (MET); see catalog number for detailed information on wild-type or point mutant status	-0.859336	0.0115074
hypothetical protein LOC51233 (LOC51233)	-0.853885	0.0762582
MAP kinase-activated protein kinase 3	-0.853734	0.79804
additional sex combs like 1 (Drosophila) (ASXL1)	-0.841842	0.944234
phosphatidylcholine transfer protein (PCTP)	-0.825771	0.986556
cell cycle associated protein 1 (CAPRIN1), transcript variant 1	-0.816989	0.0477375
NIK and IKK{beta} binding protein (NIBP)	-0.816669	0.0919603
v-raf murine sarcoma viral oncogene homolog B1 (BRAF); see catalog number for detailed information on wild-type or point mutant status	-0.816317	0.182381
methionyl aminopeptidase 2 (METAP2)	-0.812088	0.943182
ADP-ribosylhydrolase like 2 (ADPRHL2)	-0.806932	0.0217899
hypothetical gene LOC133874 (LOC133874)	-0.797056	0.412717
C-X-C motif chemokine 10	-0.794898	0.29473
casein kinase 2, alpha prime polypeptide (CSNK2A2)	-0.793435	0.809251
Protein FAM128B	-0.791903	0.290412
tec protein tyrosine kinase (TEC)	-0.791689	0.0269298
phosducin-like (PDCL)	-0.783998	0.0895686
Calcium/calmodulin-dependent protein kinase type 1	-0.767444	0.741025
chromosome 8 open reading frame 34 (C8orf34)	-0.757144	0.238835
Putative adenylate kinase 7	-0.756633	0.200353
chromosome 6 open reading frame 130 (C6orf130)	-0.749787	0.989711
ribosomal protein L41 (RPL41), transcript variant 1	-0.745046	0.949179
Signal recognition particle 19 kDa protein	-0.735314	0.936045
Dual specificity mitogen-activated protein kinase kinase 6	-0.734491	0.0764676
family with sequence similarity 136, member A (FAM136A)	-0.733613	0.159623
Ropporin-1-like protein	-0.732574	0.860768
FK506 binding protein 3, 25kDa (FKBP3)	-0.729809	0.980487
Histone H2B type 1-O	-0.722895	0.742623
signal recognition particle 19kDa (SRP19)	-0.7217	0.87957
eukaryotic translation initiation factor 1A, Y-linked (EIF1AY)	-0.72165	0.929492
adenosine deaminase, RNA-specific, B1 (RED1 homolog rat) (ADARB1), transcript variant 2	-0.71605	0.480654
nuclear factor of kappa light polypeptide gene enhancer in B-cells inhibitor, beta (NFKBIB), transcript variant 1	-0.71204	0.0359172
Dynein light chain roadblock-type 2	-0.711031	0.385627
BR serine/threonine kinase 2 (BRSK2)	-0.706577	0.0824781
alcohol dehydrogenase 4 (class II), pi polypeptide (ADH4)	-0.706104	0.886544
adrenergic, beta, receptor kinase 1 (ADRBK1)	-0.704131	0.179649
interleukin 21 (IL21)	-0.700103	0.9588
cDNA clone MGC:17410 IMAGE:4156035, complete cds	-0.697035	0.951301
hypothetical protein BC004921 (LOC93349)	-0.696565	0.387707
hemoglobin, gamma A (HBG1)	-0.694003	0.0938544
S100 calcium binding protein A13 (S100A13), transcript variant 2	-0.688057	0.12896
fibroblast growth factor 12 (FGF12)	-0.677718	0.99003
N-myristoyltransferase 1 (NMT1)	-0.676238	0.680251
Coiled-coil domain-containing protein 28A	-0.675301	0.911998
KIAA0515 (KIAA0515)	-0.675258	0.305803
cyclin-dependent kinase 5 (CDK5) and p25: CDK5 and p25 sequences are seperated by -- (in protein list file).	-0.672484	0.423007
cytidine monophosphate N-acetylneuraminic acid synthetase (CMAS)	-0.661073	0.31024
zinc finger protein 3 (ZNF3)	-0.660306	0.310169
Huntingtin interacting protein K (HYPK)	-0.659123	0.0887237
trafficking protein particle complex 3 (TRAPPC3)	-0.656422	0.222848
Histone H2B type 1-D	-0.655731	0.999808
Golgi-associated plant pathogenesis-related protein 1	-0.64716	0.98025
misshapen-like kinase 1 (zebrafish) (MINK1), transcript variant 4	-0.640431	0.174486
fibroblast growth factor 12 (FGF12), transcript variant 1	-0.639715	0.990724
RUN and FYVE domain containing 3 (RUFY3)	-0.639149	0.235958
protein (peptidylprolyl cis/trans isomerase) NIMA-interacting, 4 (parvulin) (PIN4)	-0.633834	0.967556
LIM and senescent cell antigen-like-containing domain protein 1	-0.632122	0.00693727
single-stranded DNA binding protein 2 (SSBP2)	-0.631997	0.207799
anaplastic lymphoma kinase (Ki-1) (ALK)	-0.629747	0.872054
variable charge, Y-linked 1B (VCY)	-0.627106	0.949166
musculoskeletal, embryonic nuclear protein 1 (MUSTN1)	-0.626024	0.109306
Transketolase	-0.625002	0.152185
t-complex 10 (mouse) (TCP10)	-0.610543	0.678756
rRNA-processing protein FCF1 homolog	-0.606836	0.989551
peripheral myelin protein 2 (PMP2)	-0.600038	0.845605
Histone H2B type 1-H	-0.599321	0.700134
casein kinase 2, alpha 1 polypeptide (CSNK2A1), transcript variant 2	-0.595893	0.0638624
Peroxisomal bifunctional enzyme	-0.593499	0.839878
histone cluster 2, H2aa3 (HIST2H2AA3)	-0.59228	0.897617
centrobin, centrosomal BRCA2 interacting protein (CNTROB)	-0.591623	0.163431
peptidyl arginine deiminase, type IV (PADI4)	-0.587029	0.641049
Rho-associated, coiled-coil containing protein kinase 1 (ROCK1)	-0.584709	0.39981
Histone H2B type 1-N	-0.581127	0.920443
splicing factor, arginine/serine-rich 6 (SFRS6)	-0.579622	0.828417
homeodomain interacting protein kinase 1	-0.578147	0.2003
KIAA1598 (KIAA1598)	-0.577665	0.0627887
Fanconi anemia, complementation group I (FANCI)	-0.573438	0.127599
TAR (HIV-1) RNA binding protein 2 (TARBP2), transcript variant 3	-0.571245	0.80447
homeodomain interacting protein kinase 2	-0.5673	0.42642
myosin, light chain 6B, alkali, smooth muscle and non-muscle (MYL6B)	-0.566911	0.252437
HIRA interacting protein 3 (HIRIP3)	-0.564882	0.204792
hypothetical protein HSPC111 (HSPC111)	-0.564023	0.78511
chromosome 13 open reading frame 27 (C13orf27)	-0.561773	0.914002
chromosome 20 open reading frame 198 (C20orf198)	-0.56084	0.928248
regulator of G-protein signaling 5 (RGS5)	-0.559846	0.182251
GABA(A) receptor-associated protein (GABARAP)	-0.559556	0.830262
DNA-damage-inducible transcript 4 protein	-0.550933	0.393312
heterogeneous nuclear ribonucleoprotein A1 (HNRNPA1), transcript variant 1	-0.549687	0.571584
Sin3 histone deacetylase corepressor complex component SDS3	-0.549594	0.9157
AMME chromosomal region gene 1-like (AMMECR1L)	-0.549389	0.84754
cGMP-dependent protein kinase 1, beta isozyme	-0.548354	0.0269238
prickle homolog 4 (Drosophila) (C6orf49)	-0.546587	0.106652
Twinfilin-1	-0.545941	0.069814
transcription factor 7-like 2 (T-cell specific, HMG-box) (TCF7L2)	-0.545247	0.223467
sperm mitochondria-associated cysteine-rich protein (SMCP), nuclear gene encoding mitochondrial protein	-0.544864	0.0244896
WNK lysine deficient protein kinase 2	-0.544551	0.148822
Serine/threonine-protein kinase 16	-0.537161	0.248529
splicing factor, arginine/serine-rich 12 (SFRS12), transcript variant 2	-0.537095	0.327246
transgelin 2 (TAGLN2)	-0.534046	0.331268
Ephrin type-A receptor 2	-0.532429	0.16196
inhibitor of kappa light polypeptide gene enhancer in B-cells, kinase beta (IKBKB)	-0.529722	0.239475
mediator complex subunit 21 (MED21)	-0.52965	0.329095
Thyroid hormone receptor beta	-0.52849	0.668021
megalencephalic leukoencephalopathy with subcortical cysts 1 (MLC1)	-0.525872	0.262461
Cytoglobin	-0.522552	0.290323
protein phosphatase 6, catalytic subunit (PPP6C)	-0.5225	0.848957
Interferon-induced, double-stranded RNA-activated protein kinase	-0.519571	0.102495
malignant T cell amplified sequence 1 (MCTS1)	-0.519316	0.838046
polymerase (DNA directed), beta (POLB)	-0.517916	0.935873
ribosomal protein L26-like 1 (RPL26L1)	-0.51771	0.585576
ubiquitin carboxyl-terminal esterase L3 (ubiquitin thiolesterase) (UCHL3)	-0.516526	0.140971
seryl-tRNA synthetase (SARS)	-0.51293	0.364828
ribosomal protein S25 (RPS25)	-0.512869	0.844875
Endophilin-B2	-0.511512	0.0797784
zinc finger, DHHC-type containing 16 (ZDHHC16), transcript variant 3	-0.511092	0.393801
Kv channel interacting protein 1 (KCNIP1)	-0.50999	0.334776
WD repeat domain 5 (WDR5), transcript variant 1	-0.508785	0.916796
platelet-activating factor acetylhydrolase, isoform Ib, beta subunit 30kDa (PAFAH1B2)	-0.508565	0.164637
G protein-coupled receptor kinase 5 (GRK5)	-0.506885	0.281441
pyridoxal-dependent decarboxylase domain containing 1 (PDXDC1)	-0.506119	0.192475
cyclin-dependent kinase inhibitor 1B (p27, Kip1) (CDKN1B)	-0.49982	0.250962
mitogen-activated protein kinase kinase kinase 9 (MAP3K9)	-0.498848	0.360413
chromosome 1 open reading frame 62 (C1orf62)	-0.497112	0.302163
NA	-0.496035	0.0859151
p21 (CDKN1A)-activated kinase 2 (PAK2)	-0.495633	0.88558
lectin, galactoside-binding, soluble, 3 (LGALS3)	-0.493348	0.018596
Serine/threonine-protein kinase 6	-0.492685	0.438491
chloride intracellular channel 3 (CLIC3)	-0.491918	0.66968
mitochondrial ribosomal protein S6 (MRPS6), nuclear gene encoding mitochondrial protein	-0.487186	0.911139
pogo transposable element with ZNF domain (POGZ), transcript variant 3	-0.487117	0.119434
armadillo repeat containing 1 (ARMC1)	-0.486399	0.195596
lectin, galactoside-binding, soluble, 8 (galectin 8) (LGALS8)	-0.485437	0.104852
pleckstrin homology domain containing, family M (with RUN domain) member 2, mRNA (cDNA clone IMAGE:5263629), complete cds.	-0.483054	0.320848
RAP1, GTP-GDP dissociation stimulator 1 (RAP1GDS1), transcript variant 5, mRNA.	-0.48216	4.5622e-07
nucleolar protein 7, 27kDa (NOL7)	-0.478984	0.791269
serine/threonine kinase 17a (STK17A)	-0.477416	0.465662
Inhibitor of growth protein 4	-0.477304	0.348293
leucine-rich repeats and IQ motif containing 2 (LRRIQ2)	-0.471347	0.0632601
Casein kinase I isoform alpha	-0.469548	0.915396
glutathione S-transferase M3 (brain) (GSTM3)	-0.46594	0.186773
DnaJ homolog subfamily C member 8	-0.465006	0.700712
chromosome 8 open reading frame 33 (C8orf33)	-0.46305	0.960511
adrenergic, beta, receptor kinase 2 (ADRBK2)	-0.460792	0.1623
chromosome 17 open reading frame 47 (C17orf47)	-0.457892	0.835562
high-mobility group box 2 (HMGB2)	-0.457467	0.813154
vitamin D (1,25- dihydroxyvitamin D3) receptor (VDR), transcript variant 1	-0.455144	0.977546
ribosomal protein L39-like (RPL39L)	-0.450498	0.796528
tropomyosin 2 (beta) (TPM2)	-0.450094	0.0742055
myeloid/lymphoid or mixed-lineage leukemia (trithorax homolog, Drosophila); translocated to, 3 (MLLT3)	-0.449697	0.452485
F-box protein 21 (FBXO21), transcript variant 2	-0.449565	0.204497
fibroblast growth factor (acidic) intracellular binding protein (FIBP), transcript variant 2	-0.447508	0.800059
NA	-0.447091	0.64732
Ubiquitin D	-0.443854	0.888734
Splicing factor, arginine/serine-rich 5	-0.443136	0.843358
chemokine (C-X-C motif) ligand 5 (CXCL5)	-0.442347	0.0960971
ADP-ribosylation factor-like protein 6-interacting protein 4	-0.441276	0.411919
splicing factor, arginine/serine-rich 1 (splicing factor 2, alternate splicing factor) (SFRS1), transcript variant 1	-0.441023	0.850867
ribosomal protein L31 (RPL31), transcript variant 1	-0.438984	0.976365
small proline-rich protein 4 (SPRR4)	-0.438377	0.998108
ring finger protein 4 (RNF4)	-0.437924	0.719333
Tumor protein D52	-0.437516	0.258434
proline rich 15 (PRR15)	-0.43352	0.950065
Calpastatin	-0.430126	0.273346
solute carrier family 16, member 14 (monocarboxylic acid transporter 14) (SLC16A14)	-0.429065	0.9183
Suppressor of SWI4 1 homolog	-0.427857	0.486029
protein kinase C, delta (PRKCD), transcript variant 1	-0.425243	0.592302
Serine/threonine-protein kinase 6	-0.42361	0.485753
family with sequence similarity 128, member A (FAM128A)	-0.422728	0.277797
dynein, axonemal, light intermediate chain 1 (DNALI1)	-0.421876	0.139861
hepatoma-derived growth factor, related protein 3 (HDGFRP3)	-0.420756	0.852229
dual specificity phosphatase 6 (DUSP6), transcript variant 1	-0.420297	0.54429
interleukin 7 (IL7)	-0.418557	0.189636
GAS2-like protein 3	-0.416894	0.723808
serpin peptidase inhibitor, clade E (nexin, plasminogen activator inhibitor type 1), member 2 (SERPINE2)	-0.411824	0.516961
quaking homolog, KH domain RNA binding (mouse) (QKI), transcript variant 1	-0.411217	0.24652
lysyl oxidase-like 3 (LOXL3)	-0.410629	0.146703
hypothetical protein MGC13057 (MGC13057), transcript variant 4	-0.408551	0.521642
OTU domain containing 6B (OTUD6B)	-0.408338	0.931053
histone cluster 2, H2ac (HIST2H2AC)	-0.408297	0.893149
TAO kinase 2 (TAOK2), transcript variant 1	-0.407302	0.342588
chromosome 22 open reading frame 33 (C22orf33)	-0.40626	0.411929
Sorting nexin-33	-0.404576	0.278687
apolipoprotein B mRNA editing enzyme, catalytic polypeptide-like 3C (APOBEC3C), mRNA.	-0.400247	0.665811
cell cycle exit and neuronal differentiation 1 (CEND1)	-0.398942	0.939374
D4, zinc and double PHD fingers family 2 (DPF2)	-0.398305	0.326234
Nucleoporin NUP53	-0.39827	0.351328
Interferon-inducible double stranded RNA-dependent protein kinase activator A	-0.397493	0.855459
CDC-like kinase 3 (CLK3), transcript variant phclk3/152	-0.395725	0.737737
Parkin coregulated gene protein homolog	-0.394221	0.650949
chromosome 12 open reading frame 31 (C12orf31)	-0.3941	0.929934
Impact homolog (mouse) (IMPACT)	-0.391322	0.919828
allograft inflammatory factor 1 (AIF1), transcript variant 1	-0.389334	0.7196
toll-like receptor adaptor molecule 2 (TICAM2)	-0.388264	0.235075
fibronectin 1 (FN1)	-0.388175	0.758392
Enhancer of yellow 2 transcription factor homolog	-0.387546	0.334348
Spermatid nuclear transition protein 4	-0.386039	0.739305
DIM1 dimethyladenosine transferase 1-like (S. cerevisiae) (DIMT1L)	-0.385483	0.933005
hypothetical protein MGC15705 (MGC15705)	-0.385373	0.277389
Visinin-like protein 1	-0.384939	0.146035
Prolactin	-0.377705	0.493304
high mobility group nucleosomal binding domain 3 (HMGN3), transcript variant 2	-0.37485	0.759555
RAD51 associated protein 1 (RAD51AP1)	-0.374532	0.896369
eukaryotic translation initiation factor 2A, 65kDa (EIF2A)	-0.373519	0.702941
phosphoglucomutase 1 (PGM1)	-0.372062	0.480174
DCN1-like protein 1	-0.372042	0.828052
RNA (guanine-9-)-methyltransferase domain-containing protein 3	-0.371212	0.50978
zinc finger, MYM-type 5 (ZMYM5)	-0.367786	0.619853
electron-transfer-flavoprotein, beta polypeptide (ETFB), transcript variant 1	-0.367211	0.818787
Janus kinase 2 (a protein tyrosine kinase) (JAK2) ; see catalog number for detailed information on wild-type or point mutant status	-0.366532	0.85166
ubiquitin domain containing 2 (UBTD2)	-0.366438	0.177949
mitogen-activated protein kinase kinase kinase 7 (MAP3K7), transcript variant A	-0.365696	0.416221
coiled-coil domain containing 43 (CCDC43)	-0.363964	0.884766
eukaryotic translation initiation factor 1 (EIF1)	-0.363735	0.995133
Finkel-Biskis-Reilly murine sarcoma virus (FBR-MuSV) ubiquitously expressed (FAU)	-0.36363	0.841371
Histone H2A type 1-C	-0.362292	0.741038
insulin-like growth factor 1 receptor (IGF1R)	-0.361997	0.214241
interleukin 1, beta (IL1B)	-0.361414	0.450989
Glucocorticoid receptor	-0.359722	0.145208
Core histone macro-H2A.1	-0.358902	0.217297
F-box protein 40 (FBXO40)	-0.358726	0.183995
N-myristoyltransferase 2 (NMT2)	-0.358221	0.975175
Alpha-globin transcription factor CP2	-0.357107	0.138613
endothelial differentiation-related factor 1 (EDF1), transcript variant alpha	-0.356855	0.68455
Uncharacterized protein C7orf50	-0.356345	0.80933
FUS interacting protein (serine/arginine-rich) 1 (FUSIP1)	-0.356316	0.941112
Thymosin beta-4, Y-chromosomal	-0.355006	0.0977835
hypothetical protein FLJ10154 (FLJ10154)	-0.354521	0.825372
Beta-adrenergic receptor kinase 1	-0.353532	0.312135
v-akt murine thymoma viral oncogene homolog 2 (AKT2)	-0.351477	0.732664
cytokine induced apoptosis inhibitor 1 (CIAPIN1)	-0.350608	0.625089
tumor protein, translationally-controlled 1 (TPT1)	-0.350408	0.755314
Rap1 GTPase-GDP dissociation stimulator 1	-0.350018	0.451376
60S ribosomal protein L29	-0.34983	0.698638
Wolf-Hirschhorn syndrome candidate 1 (WHSC1), transcript variant 9	-0.349343	0.883088
phosphoinositide-3-kinase, catalytic, delta polypeptide and phosphoinositide-3-kinase, regulatory subunit 1 (alpha): PIK3CD and PIK3R1 sequences are seperated by -- (in the protein list file).	-0.349324	0.678703
cytoplasmic FMR1 interacting protein 2 (CYFIP2), transcript variant 3	-0.348925	0.973049
ubiquitin-like 4A (UBL4A)	-0.34826	0.445261
G protein-coupled receptor kinase 4 (GRK4), transcript variant 2	-0.346842	0.120076
lectin, galactoside-binding, soluble, 3 (LGALS3)	-0.345638	0.170131
Cytochrome P450 2W1	-0.344418	0.945934
epidermal growth factor receptor (erythroblastic leukemia viral (v-erb-b) oncogene homolog, avian) (EGFR); see catalog number for detailed information on wild-type or point mutant status	-0.343882	0.140758
inositol 1,3,4,5,6-pentakisphosphate 2-kinase (IPPK)	-0.343482	0.774262
ribosomal protein L36 (RPL36), transcript variant 2	-0.34067	0.980569
nucleophosmin (nucleolar phosphoprotein B23, numatrin) (NPM1)	-0.340655	0.769264
Ubiquitin-conjugating enzyme E2 E1	-0.340482	0.306907
FACT complex subunit SPT16	-0.339158	0.793347
Glycogen synthase kinase-3 beta	-0.337783	0.934025
chromosome 9 open reading frame 9 (C9orf9)	-0.335363	0.674696
mitochondrial ribosomal protein L1 (MRPL1), nuclear gene encoding mitochondrial protein	-0.331363	0.469582
DEAD (Asp-Glu-Ala-Asp) box polypeptide 21 (DDX21)	-0.329846	0.86514
cell division cycle 25 homolog A (S. pombe) (CDC25A), transcript variant 2	-0.328763	0.314491
Serine/threonine-protein kinase SRPK2	-0.326707	0.847718
cyclin B3 (CCNB3), transcript variant 2	-0.325586	0.792317
glutamate-cysteine ligase, modifier subunit (GCLM)	-0.32336	0.272934
Tripartite motif-containing protein 41	-0.323294	0.665566
branched chain ketoacid dehydrogenase kinase (BCKDK)	-0.32212	0.377504
Cas scaffolding protein family member 4	-0.320983	0.807978
Sin3 histone deacetylase corepressor complex component SDS3	-0.320196	0.335521
DEAD (Asp-Glu-Ala-Asp) box polypeptide 55 (DDX55)	-0.320159	0.862502
chromosome 8 open reading frame 53 (C8orf53)	-0.319937	0.771483
hippocalcin-like 1 (HPCAL1), transcript variant 1	-0.318345	0.246396
Interleukin-10	-0.318246	0.33536
calumenin (CALU)	-0.31368	0.345519
nucleophosmin (nucleolar phosphoprotein B23, numatrin) (NPM1)	-0.31314	0.988868
LUC7-like (S. cerevisiae) (LUC7L), transcript variant 1	-0.308154	0.647249
deoxynucleotidyltransferase, terminal (DNTT), transcript variant 1	-0.304648	0.776132
PAS domain containing serine/threonine kinase (PASK)	-0.304552	0.640563
GABA(A) receptor-associated protein-like 2 (GABARAPL2)	-0.304372	0.73006
Non-histone chromosomal protein HMG-14	-0.303057	0.930186
ectonucleoside triphosphate diphosphohydrolase 3 (ENTPD3)	-0.301637	0.251239
cytoskeleton associated protein 2 (CKAP2)	-0.301387	0.410224
aurora kinase A (AURKA), transcript variant 2	-0.300898	0.805697
casein kinase 1, gamma 1 (CSNK1G1)	-0.299464	0.835202
three prime histone mRNA exonuclease 1 (THEX1)	-0.298932	0.690347
NF-kappaB repressing factor (NKRF)	-0.298904	0.603183
cirrhosis, autosomal recessive 1A (cirhin) (CIRH1A)	-0.298883	0.844394
interferon, alpha 2 (IFNA2)	-0.297124	0.929679
S100 calcium binding protein A16 (S100A16)	-0.295511	0.673283
H2A histone family, member V (H2AFV), transcript variant 1	-0.294966	0.860246
GRIP and coiled-coil domain-containing protein 1	-0.294934	0.622793
signal transducing adaptor family member 1 (STAP1)	-0.294862	0.872281
CASP2 and RIPK1 domain containing adaptor with death domain (CRADD)	-0.294374	0.409059
RAP1, GTP-GDP dissociation stimulator 1 (RAP1GDS1), transcript variant 2	-0.291511	0.863124
vacuolar protein sorting 24 homolog (S. cerevisiae) (VPS24), transcript variant 1	-0.290863	0.329534
high-mobility group box 1 (HMGB1)	-0.290601	0.743973
transgelin 3 (TAGLN3)	-0.289327	0.159753
vestigial like 4 (Drosophila) (VGLL4)	-0.282318	0.520594
lectin, mannose-binding, 1 like (LMAN1L)	-0.282091	0.408827
tumor necrosis factor, alpha-induced protein 8 (TNFAIP8)	-0.281962	0.448545
Endothelin-3	-0.281881	0.647903
Ephrin receptor A8 (EPHA8), transcript variant 2	-0.281827	0.990432
SFRS protein kinase 2 (SRPK2), transcript variant 2	-0.280892	0.326207
SH3 domain and tetratricopeptide repeats 1 (SH3TC1)	-0.279945	0.211414
Pentatricopeptide repeat domain 3 (PTCD3)	-0.277748	0.431222
coiled-coil domain containing 75 (CCDC75)	-0.273854	0.396827
protein kinase C, zeta (PRKCZ), transcript variant 1	-0.273833	0.72231
Bcl2 modifying factor (BMF)	-0.273603	0.614122
zinc finger, C3HC-type containing 1 (ZC3HC1)	-0.273485	0.834219
p21 protein (Cdc42/Rac)-activated kinase 7	-0.272842	0.396496
regulator of chromosome condensation 1 (RCC1), transcript variant 3	-0.271873	0.150841
creatine kinase, brain (CKB)	-0.270655	0.225328
ankyrin repeat domain 17 (ANKRD17)	-0.269562	0.662017
NIMA (never in mitosis gene a)- related kinase 7 (NEK7)	-0.267454	0.921954
translocase of outer mitochondrial membrane 20 homolog (yeast) (TOMM20)	-0.266662	0.751406
Transformer-2 protein homolog	-0.266006	0.883796
SAM domain, SH3 domain and nuclear localization signals 1 (SAMSN1)	-0.265775	0.885624
histidine-rich glycoprotein (HRG)	-0.265635	0.385492
v-raf-1 murine leukemia viral oncogene homolog 1 (RAF1)	-0.264408	0.608467
potassium intermediate/small conductance calcium-activated channel, subfamily N, member 3 (KCNN3)	-0.262976	0.904604
regulator of G-protein signaling 3 (RGS3), transcript variant 4	-0.262128	0.726792
PREDICTED: Homo sapiens hypothetical LOC400600 (LOC400600)	-0.261854	0.551381
Cytosol aminopeptidase	-0.261158	0.396684
sperm associated antigen 9 (SPAG9)	-0.260374	0.421873
R3H domain-containing protein 2	-0.260264	0.32772
zinc binding alcohol dehydrogenase, domain containing 1 (ZADH1)	-0.259972	0.179006
E2F transcription factor 8 (E2F8)	-0.25895	0.519085
Basic fibroblast growth factor receptor 1	-0.256573	0.594551
Dihydropyrimidinase-related protein 5	-0.255899	0.43974
A kinase (PRKA) anchor protein 13 (AKAP13), transcript variant 3	-0.255804	0.650476
Protein FAM63B	-0.255466	0.375955
chromosome 3 open reading frame 1 (C3orf1)	-0.25442	0.350417
DEAD (Asp-Glu-Ala-Asp) box polypeptide 54 (DDX54)	-0.253649	0.713398
ribosomal protein L37 (RPL37)	-0.253552	0.929491
thymosin, beta 10 (TMSB10)	-0.253431	0.247873
chromosome 1 open reading frame 213 (C1orf213)	-0.253309	0.267691
calcium/calmodulin-dependent protein kinase (CaM kinase) II beta (CAMK2B), transcript variant 1	-0.253134	0.426247
Obg-like ATPase 1 (GTPBP9)	-0.252729	0.141134
PTK2B protein tyrosine kinase 2 beta (PTK2B)	-0.252639	0.776819
phosphatidic acid phosphatase type 2C (PPAP2C), transcript variant 1	-0.252428	0.815037
immunoglobulin (CD79A) binding protein 1 (IGBP1)	-0.251105	0.965598
Ataxin-7-like protein 3	-0.249569	0.49389
glycogen synthase kinase 3 alpha (GSK3A)	-0.249345	0.929573
biglycan (BGN)	-0.248378	0.359241
hydroxysteroid (11-beta) dehydrogenase 1 (HSD11B1), transcript variant 1	-0.248262	0.823494
Smith-Magenis syndrome chromosome region candidate gene 7 protein	-0.248134	0.852023
Aromatic-L-amino-acid decarboxylase	-0.247475	0.690925
ADP-ribosylation factor-like protein 6-interacting protein 4	-0.247348	0.580493
Ras-related protein M-Ras	-0.247214	0.73957
nucleoredoxin-like 1 (NXNL1)	-0.245814	0.85262
immunoglobulin heavy variable 4-31 (IGHV4-31)	-0.245559	0.00237824
HD domain containing 2 (HDDC2)	-0.242786	0.161318
interleukin 7 (IL7)	-0.242487	0.274624
calbindin 1, 28kDa (CALB1)	-0.24096	0.360867
Putative phosphatidylinositol 4-kinase alpha-like protein P2	-0.240623	0.801945
RAP1, GTP-GDP dissociation stimulator 1 (RAP1GDS1), transcript variant 4, mRNA.	-0.240503	0.837006
laminin, gamma 1 (formerly LAMB2) (LAMC1)	-0.239475	0.623941
soc-2 suppressor of clear homolog (C. elegans) (SHOC2)	-0.238369	0.952808
nuclear VCP-like (NVL)	-0.235351	0.264857
glutathione S-transferase A3 (GSTA3)	-0.233462	0.360541
thymopoietin (TMPO)	-0.233449	0.427742
Non-receptor tyrosine-protein kinase TYK2	-0.233095	0.776371
septin 4 (SEPT4), transcript variant 3	-0.232469	0.492485
cyclin D1 and cyclin-dependent kinase 4 (CDK4): cyclin D1 and CDK4 sequences are seperated by -- (in the protein list file).	-0.232214	0.901586
Cytoplasmic dynein 1 heavy chain 1	-0.231744	0.249009
Fas (TNFRSF6) binding factor 1 (FBF1)	-0.231515	0.256836
RNA binding motif protein 34 (RBM34)	-0.230785	0.806602
insulin receptor-related receptor (INSRR)	-0.229951	0.767713
guanine nucleotide binding protein-like 3 (nucleolar) (GNL3), transcript variant 1	-0.229919	0.827284
hypothetical protein FLJ10781 (FLJ10781), transcript variant 1	-0.229438	0.832905
Jun dimerization protein p21SNFT (SNFT)	-0.228915	0.403625
ribosomal protein S6 kinase, 90kDa, polypeptide 5 (RPS6KA5), transcript variant 1	-0.228472	0.662008
Protein asteroid homolog 1	-0.227921	0.349369
CDGSH iron sulfur domain 1 (CISD1)	-0.227669	0.393595
fms-related tyrosine kinase 3 (FLT3); see catalog number for detailed information on wild-type or point mutant status	-0.227301	0.432571
zinc finger and BTB domain containing 8 opposite strand (ZBTB8OS)	-0.226647	0.54426
coiled-coil domain containing 8 (CCDC8)	-0.226236	0.976339
transcription elongation factor A (SII), 1 (TCEA1), transcript variant 1	-0.225956	0.918874
tubulin tyrosine ligase-like family, member 7 (TTLL7)	-0.22544	0.704165
V-set and transmembrane domain containing 2A (VSTM2)	-0.224388	0.315297
mitogen-activated protein kinase 3	-0.223462	0.747962
casein kinase 2, alpha 1 polypeptide (CSNK2A1), transcript variant 2	-0.222221	0.716899
MAX-like protein X (MLX), transcript variant 2	-0.222218	0.513955
Galectin-3	-0.22128	0.568773
HSPB (heat shock 27kDa) associated protein 1, mRNA (cDNA clone IMAGE:3892258), complete cds.	-0.220125	0.521404
calcium/calmodulin-dependent protein kinase IV (CAMK4)	-0.219717	0.640307
solute carrier family 7 (cationic amino acid transporter, y+ system), member 1 (SLC7A1)	-0.219604	0.902137
poliovirus receptor-related 3 (PVRL3)	-0.218144	0.23724
CWC15 homolog (S. cerevisiae) (HSPC148)	-0.217606	0.676156
Pseudouridylate synthase 7 homolog-like protein	-0.217568	0.647891
phorbol-12-myristate-13-acetate-induced protein 1 (PMAIP1)	-0.217129	0.402391
ribosomal protein S12 (RPS12)	-0.215464	0.843713
dysbindin (dystrobrevin binding protein 1) domain containing 1 (DBNDD1), transcript variant 2	-0.215183	0.406664
endosulfine alpha (ENSA), transcript variant 3	-0.215181	0.236981
fibronectin type III domain containing 4 (FNDC4)	-0.215066	0.873975
LIM and SH3 protein 1 (LASP1)	-0.213511	0.732716
Pleckstrin homology domain-containing family G member 6	-0.212979	0.736547
intercellular adhesion molecule 4 (Landsteiner-Wiener blood group) (ICAM4), transcript variant 1	-0.212081	0.0690558
pantothenate kinase 1 (PANK1), transcript variant beta	-0.212034	0.573204
DKFZP434K028 protein (DKFZP434K028)	-0.211854	0.878986
Mitogen-activated protein kinase 8	-0.210775	0.492534
ribosomal protein L23 (RPL23)	-0.20998	0.777407
chromosome 1 open reading frame 64 (C1orf64)	-0.209775	0.917582
ribosomal protein S6 kinase, 70kDa, polypeptide 1 (RPS6KB1)	-0.209218	0.802156
ubiquitin-conjugating enzyme E2E 2 (UBC4/5 homolog, yeast) (UBE2E2)	-0.209101	0.843563
myotubularin related protein 15 (MTMR15)	-0.208358	0.863735
Interleukin-1 receptor-associated kinase 1-binding protein 1	-0.208114	0.601254
Spindlin-2B	-0.207991	0.539809
RAC-alpha serine/threonine-protein kinase	-0.207522	0.460068
AXL receptor tyrosine kinase (AXL)	-0.207128	0.26288
DNA (cytosine-5-)-methyltransferase 3 alpha (DNMT3A), transcript variant 4	-0.206934	0.715413
PHD finger protein 23	-0.206389	0.351749
heat shock 10kDa protein 1 (chaperonin 10) (HSPE1)	-0.204923	0.880367
TATA box binding protein (TBP)-associated factor, RNA polymerase I, B, 63kDa (TAF1B)	-0.204797	0.803776
quaking homolog, KH domain RNA binding (mouse) (QKI), transcript variant 4	-0.204645	0.273706
14-3-3 protein sigma	-0.204411	0.354739
developmentally regulated GTP binding protein 1 (DRG1)	-0.203382	0.888606
pim-1 oncogene (PIM1)	-0.203078	0.502892
Activin receptor type-1	-0.202553	0.36993
WNK lysine deficient protein kinase 3	-0.202367	0.6485
cDNA clone IMAGE:3946787, partial cds	-0.202127	0.353381
chloride intracellular channel 5 (CLIC5)	-0.201672	0.618367
chromosome 20 open reading frame 149 (C20orf149)	-0.201572	0.952638
chromosome 16 open reading frame 74 (C16orf74)	-0.201092	0.29293
RNA binding motif protein 8A (RBM8A)	-0.200788	0.619994
MRG-binding protein	-0.199607	0.914454
casein kinase 2, alpha 1 polypeptide (CSNK2A1), transcript variant 1	-0.199308	0.61754
lipocalin 1 (tear prealbumin) (LCN1)	-0.199237	0.848819
BCL2-associated athanogene (BAG1)	-0.199197	0.264566
Sorting nexin-9	-0.198185	0.477288
LUC7-like 2 (S. cerevisiae) (LUC7L2)	-0.196852	0.228053
Ephrin receptor B1 (EPHB1)	-0.19598	0.454711
FLJ20160 protein (FLJ20160)	-0.193435	0.683428
GIPC PDZ domain containing family, member 2 (GIPC2)	-0.193397	0.333811
NCK adaptor protein 1 (NCK1)	-0.193119	0.35315
Calcium/calmodulin-dependent protein kinase kinase 1	-0.193023	0.969828
Septin-2	-0.192216	0.248958
splicing factor, arginine/serine-rich 5 (SFRS5)	-0.191749	0.818352
Recombinant Human Fibroblast Growth Factor 8b (rhFGF-8b)	-0.191452	0.641426
chromosome 19 open reading frame 25 (C19orf25)	-0.191337	0.284126
guanine nucleotide binding protein (G protein), gamma 13 (GNG13)	-0.191124	0.161693
hypothetical protein LOC201725 (LOC201725)	-0.189759	0.498383
kelch-like 12 (Drosophila) (KLHL12)	-0.189359	0.2279
PC4 and SFRS1 interacting protein 1 (PSIP1)	-0.189184	0.782611
Hexaprenyldihydroxybenzoate methyltransferase, mitochondrial	-0.189156	0.248878
lectin, galactoside-binding, soluble, 2 (LGALS2)	-0.18902	0.495372
NFKB inhibitor interacting Ras-like 1 (NKIRAS1)	-0.187105	0.484974
fibroblast growth factor 7 (keratinocyte growth factor) (FGF7)	-0.186575	0.629167
RNA-binding protein 40	-0.186321	0.806534
Protein arginine N-methyltransferase 1	-0.186301	0.619456
POU domain, class 6, transcription factor 1	-0.186013	0.235261
v-abl Abelson murine leukemia viral oncogene homolog 1 (ABL1), transcript variant a; see catalog number for detailed information on wild-type or point mutant status	-0.185476	0.294114
pentatricopeptide repeat domain 2 (PTCD2)	-0.184727	0.596942
fibroblast growth factor 13 (FGF13), transcript variant 1A	-0.18443	0.849252
Copper chaperone for superoxide dismutase	-0.183663	0.29204
karyopherin alpha 3 (importin alpha 4) (KPNA3)	-0.183113	0.291155
tubulin, beta 2C (TUBB2C)	-0.183103	0.616535
chromosome 1 open reading frame 83 (C1orf83)	-0.183017	0.933818
interferon induced with helicase C domain 1 (IFIH1)	-0.18276	0.704948
proliferating cell nuclear antigen (PCNA), transcript variant 1	-0.182493	0.900784
Urocortin-3	-0.181853	0.923281
family with sequence similarity 107, member B (FAM107B)	-0.181631	0.922809
myosin, light chain 2, regulatory, cardiac, slow (MYL2)	-0.18149	0.556772
Eotaxin	-0.181459	0.350858
Uncharacterized protein C6orf10	-0.181149	0.504231
Nuclear protein Hcc-1	-0.180943	0.327812
UBX domain-containing protein 6	-0.176617	0.4759
THAP domain containing, apoptosis associated protein 1 (THAP1), transcript variant 1	-0.174341	0.634501
macrophage migration inhibitory factor (glycosylation-inhibiting factor) (MIF)	-0.172619	0.827512
general transcription factor IIE, polypeptide 2, beta 34kDa (GTF2E2)	-0.171778	0.745319
von Hippel-Lindau binding protein 1 (VBP1)	-0.170605	0.652483
PIK3CA is coexpressed and copurified with the regulatory subunit PI3KR1: PIK3CA and PI3KR1 sequences are seperated by -- (in protein list file).	-0.170237	0.397932
C-type lectin domain family 4, member D (CLEC4D)	-0.170078	0.510982
YY1-associated factor 2	-0.169892	0.846126
centromere protein Q (CENPQ)	-0.169613	0.894198
Rho GTPase activating protein 17 (ARHGAP17), transcript variant 1	-0.169175	0.387109
CART prepropeptide (CARTPT)	-0.168628	0.939485
translin-associated factor X interacting protein 1 (TSNAXIP1)	-0.167891	0.215176
apolipoprotein B mRNA editing enzyme, catalytic polypeptide-like 3C (APOBEC3C)	-0.167728	0.842738
COP9 signalosome complex subunit 7b	-0.166937	0.680138
H2A histone family, member Y (H2AFY)	-0.166366	0.229913
cystathionine-beta-synthase (CBS)	-0.166316	0.241174
cDNA clone MGC:18299 IMAGE:4179890, complete cds	-0.165417	0.268174
TBC1 domain family, member 21 (TBC1D21)	-0.164834	0.871931
v-erb-a erythroblastic leukemia viral oncogene homolog 4 (avian) (ERBB4), transcript variant JM-a/CVT-2	-0.164475	0.521103
tRNA isopentenyltransferase 1 (TRIT1)	-0.164412	0.669376
adaptor-related protein complex 2, mu 1 subunit (AP2M1)	-0.163311	0.530232
ubiquitin-conjugating enzyme E2T (putative) (UBE2T)	-0.163157	0.722342
myoglobin (MB), transcript variant 1	-0.161983	0.376943
DnaJ (Hsp40) homolog, subfamily C, member 8 (DNAJC8)	-0.161982	0.648862
Tyrosine-protein kinase JAK3	-0.16197	0.52212
Receptor tyrosine-protein kinase erbB-4	-0.161885	0.660702
DnaJ (Hsp40) homolog, subfamily C, member 12 (DNAJC12), transcript variant 2	-0.161861	0.86755
ribosomal protein S26 (RPS26)	-0.161691	0.723904
ribosomal protein S15 (RPS15)	-0.160521	0.308262
Chronic lymphocytic leukemia deletion region gene 6 protein	-0.160504	0.509844
JmjC domain-containing histone demethylation protein 3B	-0.160229	0.598644
Troponin I, cardiac muscle	-0.160045	0.687373
synuclein, alpha (non A4 component of amyloid precursor) (SNCA), transcript variant NACP140	-0.159696	0.680785
arginyltransferase 1 (ATE1), transcript variant 2	-0.15893	0.695077
ubiquitin specific protease 45 (USP45)	-0.158743	0.711555
piccolo (presynaptic cytomatrix protein) (PCLO)	-0.158523	0.804302
THAP domain-containing protein 3	-0.157603	0.379424
ribosomal protein L36a (RPL36A)	-0.156829	0.535194
Casein kinase II subunit alpha	-0.156608	0.464776
kelch-like 6 (Drosophila) (KLHL6)	-0.156525	0.370177
pim-2 oncogene (PIM2)	-0.156484	0.792404
Zinc finger protein ZIC 4	-0.156342	0.545458
POU domain, class 5, transcription factor 2	-0.155984	0.341093
paraneoplastic antigen MA1 (PNMA1)	-0.155602	0.54341
phosphodiesterase 4D interacting protein (myomegalin) (PDE4DIP)	-0.155586	0.519243
centrin, EF-hand protein, 1 (CETN1)	-0.155173	0.259511
Podoplanin	-0.154725	0.539042
myosin binding protein H (MYBPH)	-0.154051	0.843976
heterochromatin protein 1, binding protein 3 (HP1BP3)	-0.153067	0.677899
hypothetical protein MGC39900 (MGC39900)	-0.152919	0.512068
myosin, light chain 5, regulatory (MYL5)	-0.152897	0.496854
albumin (ALB)	-0.152376	0.499159
XIAP associated factor-1 (XAF1), transcript variant 2	-0.151813	0.789272
NIMA (never in mitosis gene a)- related kinase 7 (NEK7)	-0.151778	0.754666
mitogen-activated protein kinase kinase 2 pseudogene, mRNA (cDNA clone MGC:87051 IMAGE:5296643), complete cds.	-0.151506	0.793256
EPS8-like 2 (EPS8L2)	-0.151263	0.406651
ADP-ribosylation factor GTPase activating protein 3 (ARFGAP3)	-0.151022	0.448932
Regulator of G-protein signaling 8	-0.151003	0.293455
sterol carrier protein 2 (SCP2)	-0.150885	0.197289
v-erb-b2 erythroblastic leukemia viral oncogene homolog 3 (avian) (ERBB3)	-0.150456	0.765995
hippocalcin like 4 (HPCAL4)	-0.150216	0.974475
SFRS protein kinase 3 (SRPK3)	-0.149854	0.754983
myotubularin related protein 1 (MTMR1)	-0.149174	0.610056
TSC22 domain family, member 3 (TSC22D3), transcript variant 2	-0.149115	0.161608
LSM6 homolog, U6 small nuclear RNA associated (S. cerevisiae) (LSM6)	-0.148676	0.613661
zinc finger protein 706 (ZNF706), transcript variant 2	-0.148474	0.721513
WD repeat domain 5B (WDR5B)	-0.147969	0.633983
phosphodiesterase 8A (PDE8A), transcript variant 4	-0.14784	0.626128
uroplakin 3B (UPK3B), transcript variant 1	-0.147793	0.451125
trefoil factor 2 (spasmolytic protein 1) (TFF2)	-0.14779	0.39783
NDRG family member 4 (NDRG4)	-0.147266	0.550498
glycyl-tRNA synthetase (GARS)	-0.146933	0.602156
myogenin (myogenic factor 4) (MYOG)	-0.146389	0.493329
exonuclease 1 (EXO1), transcript variant 2	-0.146037	0.368034
ribosomal protein L34 (RPL34), transcript variant 1	-0.145951	0.879542
Glucose-fructose oxidoreductase domain-containing protein 1	-0.145021	0.699525
magnesium-dependent phosphatase 1 (MDP-1)	-0.14422	0.559963
chromosome 9 open reading frame 97 (C9orf97)	-0.142675	0.664519
CaM kinase-like vesicle-associated (CAMKV)	-0.142105	0.821344
programmed cell death 10 (PDCD10), transcript variant 1	-0.142079	0.348761
OTU domain, ubiquitin aldehyde binding 1 (OTUB1)	-0.141959	0.407509
chromosome 14 open reading frame 131 (C14orf131)	-0.141377	0.114838
Probable ATP-dependent RNA helicase DDX58	-0.141257	0.809336
mitogen-activated protein kinase-activated protein kinase 5 (MAPKAPK5), transcript variant 1	-0.140788	0.641087
chromosome 19 open reading frame 33 (C19orf33)	-0.140419	0.401815
v-ros UR2 sarcoma virus oncogene homolog 1 (avian) (ROS1)	-0.139156	0.367778
PRKCA-binding protein	-0.139115	0.251902
PREDICTED: Homo sapiens hypothetical LOC401363 (LOC401363)	-0.138903	0.481303
cDNA clone IMAGE:4476475, complete cds	-0.138794	0.274265
PHD finger protein 7 (PHF7), transcript variant 1	-0.138394	0.838732
TCF3 fusion partner	-0.137185	0.805482
lectin, galactoside-binding, soluble, 7 (galectin 7) (LGALS7)	-0.137016	0.959089
annexin A9 (ANXA9)	-0.135929	0.428191
COP9 constitutive photomorphogenic homolog subunit 7B (Arabidopsis) (COPS7B)	-0.135574	0.539794
Potassium voltage-gated channel subfamily E member 1	-0.134429	0.918995
kelch repeat and BTB (POZ) domain containing 7 (KBTBD7)	-0.134106	0.600888
AXL receptor tyrosine kinase (AXL), transcript variant 2	-0.133837	0.888405
O-linked N-acetylglucosamine (GlcNAc) transferase (UDP-N-acetylglucosamine:polypeptide-N-acetylglucosaminyl transferase) (OGT), transcript variant 3, mRNA.	-0.133817	0.353318
G protein-coupled receptor kinase 6	-0.133776	0.576005
PREDICTED: Homo sapiens hypothetical protein LOC150568 (LOC150568)	-0.133661	0.997327
NF-kappa-B inhibitor zeta	-0.133519	0.629484
Acyl carrier protein, mitochondrial	-0.133409	0.874858
Keratinocyte growth factor	-0.133405	0.381057
RIO kinase 1 (yeast) (RIOK1)	-0.133307	0.855823
Protein NOXP20	-0.132586	0.94262
inhibitor of growth family, member 2 (ING2)	-0.131837	0.824338
Mitogen-activated protein kinase 1; see catalog number for detailed information on wild-type or point mutant status	-0.13166	0.304982
TNF receptor-associated factor 6 (TRAF6)	-0.130593	0.559167
Zinc finger protein 655	-0.130395	0.590088
fms-related tyrosine kinase 4 (FLT4), transcript variant 2	-0.129957	0.790327
chromosome 7 open reading frame 30 (C7orf30)	-0.129004	0.723512
Protein BEX5	-0.128491	0.921826
Mitogen-activated protein kinase kinase kinase kinase 5	-0.128216	0.901848
succinate-CoA ligase, GDP-forming, beta subunit (SUCLG2)	-0.127387	0.992704
golgi transport 1 homolog B (S. cerevisiae) (GOLT1B)	-0.12728	0.29351
actin related protein 2/3 complex, subunit 1B, 41kDa (ARPC1B)	-0.127161	0.796983
double homeobox, 3 (DUX3)	-0.126985	0.684345
fibronectin type III domain containing 8 (FNDC8)	-0.126661	0.441125
peptidylprolyl isomerase A (cyclophilin A) (PPIA), transcript variant 2	-0.125399	0.391535
Receptor tyrosine-protein kinase erbB-2	-0.124922	0.723212
DCN1, defective in cullin neddylation 1, domain containing 3 (S. cerevisiae) (DCUN1D3)	-0.124661	0.897849
glucose-6-phosphate dehydrogenase (G6PD)	-0.124584	0.952123
Interleukin-6	-0.124551	0.864368
Annexin-2 receptor	-0.124205	0.34346
melanoma antigen family H, 1 (MAGEH1)	-0.123889	0.628239
chymotrypsinogen B1 (CTRB1)	-0.12278	0.233025
potassium channel regulator (KCNRG), transcript variant 1	-0.122563	0.860457
casein kinase 1, gamma 2 (CSNK1G2)	-0.122387	0.880647
NA	-0.122361	0.534236
MAS-related GPR, member X2 (MRGPRX2)	-0.12222	0.332011
dystrobrevin, alpha (DTNA), transcript variant 8, mRNA.	-0.122093	0.516325
Arginine/serine-rich coiled-coil protein 1	-0.121742	0.693565
secretoglobin, family 2A, member 1 (SCGB2A1)	-0.121664	0.632443
SIVA1, apoptosis-inducing factor (SIVA1), transcript variant 1	-0.120559	0.690559
cell division cycle 25 homolog A (S. pombe) (CDC25A)	-0.119706	0.28873
Aryl hydrocarbon receptor nuclear translocator	-0.119254	0.612145
synovial sarcoma translocation gene on chromosome 18-like 2 (SS18L2)	-0.118925	0.396868
Kruppel-like factor 3 (basic) (KLF3)	-0.11811	0.709402
receptor (G protein-coupled) activity modifying protein 3 (RAMP3)	-0.118082	0.664302
B-cell CLL/lymphoma 11A (zinc finger protein) (BCL11A), transcript variant 3	-0.118029	0.535701
RAN binding protein 5 (RANBP5)	-0.117706	0.527125
Ephrin type-B receptor 2	-0.117668	0.745737
Ras-related protein Rab-7a	-0.116457	0.818963
eukaryotic translation initiation factor 4E binding protein 3 (EIF4EBP3)	-0.115856	0.52419
v-ral simian leukemia viral oncogene homolog B (ras related; GTP binding protein) (RALB)	-0.115741	0.298386
Na+/H+ exchanger domain containing 2 (NHEDC2)	-0.115609	0.684503
chromosome 19 open reading frame 40 (C19orf40)	-0.115459	0.540432
pleckstrin homology domain containing, family G (with RhoGef domain) member 5 (PLEKHG5), transcript variant 1	-0.115347	0.359904
BRF1 homolog, subunit of RNA polymerase III transcription initiation factor IIIB (S. cerevisiae) (BRF1)	-0.115006	0.587595
Coiled-coil domain-containing protein 113	-0.113696	0.802445
polymerase (DNA directed), epsilon 3 (p17 subunit) (POLE3)	-0.113556	0.383003
endosulfine alpha (ENSA), transcript variant 7	-0.113225	0.404312
Early growth response protein 2	-0.113002	0.491999
dynein, cytoplasmic 2, light intermediate chain 1, mRNA (cDNA clone MGC:12166 IMAGE:3828551), complete cds	-0.112678	0.612339
vitamin D (1,25- dihydroxyvitamin D3) receptor (VDR), transcript variant 1	-0.111804	0.562133
angiotensin II receptor-associated protein (AGTRAP)	-0.111627	0.31781
serpin peptidase inhibitor, clade E (nexin, plasminogen activator inhibitor type 1), member 2 (SERPINE2)	-0.11147	0.799302
60S ribosomal protein L14	-0.111272	0.783976
casein kinase 1, gamma 3 (CSNK1G3), transcript variant 2	-0.110715	0.584952
polyglutamine binding protein 1 (PQBP1), transcript variant 1	-0.110641	0.426486
methyl-CpG binding domain protein 1 (MBD1)	-0.110569	0.874146
mitogen-activated protein kinase kinase 3 (MAP2K3), transcript variant B	-0.10962	0.652965
Interleukin-1 receptor antagonist protein	-0.109523	0.670338
PDGFA associated protein 1 (PDAP1)	-0.109372	0.530336
zinc finger, CCHC domain containing 17 (ZCCHC17)	-0.108788	0.552436
coiled-coil domain containing 59 (CCDC59)	-0.108543	0.510023
NADH dehydrogenase (ubiquinone) 1 alpha subcomplex, 2, 8kDa (NDUFA2)	-0.108374	0.387258
MAP kinase-interacting serine/threonine-protein kinase 2	-0.107523	0.910937
chromosome 7 open reading frame 27 (C7orf27)	-0.106937	0.713512
synaptosomal-associated protein, 25kDa (SNAP25), transcript variant 1	-0.106515	0.402656
Uncharacterized protein C16orf14	-0.106321	0.91401
BTB (POZ) domain containing 12 (BTBD12)	-0.106155	0.993271
Caspase recruitment domain-containing protein 9	-0.106033	0.474884
Serine/threonine-protein kinase VRK2	-0.104932	0.963352
Rho GTPase activating protein 24 (ARHGAP24), transcript variant 2	-0.104909	0.839121
mitofusin 1 (MFN1), nuclear gene encoding mitochondrial protein, transcript variant 2	-0.104892	0.624378
RAB35, member RAS oncogene family (RAB35)	-0.104541	0.850835
basic transcription factor 3 (BTF3), transcript variant 2	-0.10426	0.969327
Histone chaperone ASF1B	-0.104114	0.370706
chemokine (C-C motif) ligand 26 (CCL26)	-0.104002	0.629873
retinitis pigmentosa 2 (X-linked recessive) (RP2)	-0.103647	0.329239
Cytochrome b-c1 complex subunit 7	-0.10362	0.883649
IQ domain-containing protein D	-0.102084	0.618358
mitochondrial ribosomal protein L11 (MRPL11), nuclear gene encoding mitochondrial protein, transcript variant 1	-0.101809	0.957245
copper metabolism (Murr1) domain containing 1 (COMMD1)	-0.101712	0.447991
Huntingtin-interacting protein M	-0.101491	0.465018
Membrane-bound O-acyltransferase domain-containing protein 1	-0.100871	0.834955
PAK1 interacting protein 1 (PAK1IP1)	-0.100815	0.767464
Nostrin	-0.100786	0.982118
HBS1-like (S. cerevisiae) (HBS1L)	-0.100685	0.661402
dehydrodolichyl diphosphate synthase (DHDDS)	-0.100425	0.815288
destrin (actin depolymerizing factor) (DSTN), transcript variant 1	-0.10002	0.434507
regulating synaptic membrane exocytosis 4 (RIMS4)	-0.0998602	0.555383
v-ets erythroblastosis virus E26 oncogene homolog 1 (avian) (ETS1)	-0.0994777	0.785554
Interferon alpha-1/13	-0.0981657	0.71749
solute carrier family 38, member 2 (SLC38A2)	-0.0977375	0.640428
Activin receptor type-2A	-0.097305	0.0990242
PH domain-containing protein C10orf81	-0.0972881	0.583968
kelch domain containing 1 (KLHDC1)	-0.0972426	0.915839
olfactory marker protein (OMP)	-0.0963701	0.768727
v-abl Abelson murine leukemia viral oncogene homolog 1 (ABL1), transcript variant a; see catalog number for detailed information on wild-type or point mutant status	-0.0957959	0.700897
proteasome (prosome, macropain) subunit, alpha type, 4 (PSMA4), transcript variant 1	-0.0952173	0.565208
Recombinant human Fibroblast Growth Factor 2 (basic); see catalog number for detailed information on wild-type or point mutant status	-0.0945754	0.664995
V-type proton ATPase subunit d 1	-0.0942577	0.373974
Elongation factor 1-gamma	-0.0939449	0.664489
ribosomal protein L35 (RPL35)	-0.0936902	0.668311
helicase, lymphoid-specific (HELLS)	-0.0933229	0.988536
cyclin G associated kinase (GAK)	-0.0932265	0.615106
Kruppel-like factor 12 (KLF12), transcript variant 2	-0.0930921	0.979745
Pyruvate kinase isozymes R/L	-0.0923203	0.628582
glia maturation factor, beta (GMFB)	-0.0917159	0.452193
hyaluronan and proteoglycan link protein 3 (HAPLN3)	-0.0913076	0.47578
casein kinase 1, gamma 1 (CSNK1G1)	-0.090964	0.340331
thymic stromal lymphopoietin (TSLP), transcript variant 2	-0.0904438	0.660183
Interferon-induced 17 kDa protein	-0.0903852	0.468447
sorbitol dehydrogenase (SORD)	-0.0895498	0.325799
retinoic acid induced 14 (RAI14)	-0.089106	0.605175
hypothetical protein MGC51025 (MGC51025)	-0.088548	0.586438
Peptidyl-tRNA hydrolase 2, mitochondrial	-0.0878922	0.541952
rab and DnaJ domain containing (RBJ)	-0.0878643	0.882901
YY1 transcription factor (YY1)	-0.0876235	0.497231
S100 calcium binding protein A10 (S100A10)	-0.087524	0.403617
zinc finger protein 273 (ZNF273)	-0.0873532	0.828132
high mobility group AT-hook 1 (HMGA1), transcript variant 1	-0.0873252	0.746745
similar to RIKEN cDNA 2210021J22 (LOC150383)	-0.0873186	0.631381
RAD51 associated protein 1 (RAD51AP1)	-0.0868839	0.694834
microfibrillar-associated protein 1 (MFAP1)	-0.0867803	0.283821
mitogen-activated protein kinase 9 (MAPK9), transcript variant JNK2-a2	-0.0865529	0.317872
Homeodomain-only protein	-0.0850813	0.460791
PNMA-like 1, mRNA (cDNA clone MGC:45422 IMAGE:5246377), complete cds	-0.0850258	0.887722
integrin beta 1 binding protein 3 (ITGB1BP3)	-0.0848775	0.847354
Uncharacterized protein C15orf39	-0.0845619	0.53591
Cytochrome c oxidase assembly protein COX19	-0.0844026	0.537375
cytochrome b5 reductase 1 (CYB5R1)	-0.0841197	0.468821
hypothetical protein BC010522 (LOC149267)	-0.0834645	0.658175
high-mobility group nucleosome binding domain 1 (HMGN1)	-0.082955	0.559459
v-abl Abelson murine leukemia viral oncogene homolog 1 (ABL1), transcript variant a; see catalog number for detailed information on wild-type or point mutant status	-0.0828737	0.345099
Adenylate kinase isoenzyme 4, mitochondrial	-0.0827577	0.512062
RAS p21 protein activator 3 (RASA3)	-0.0827517	0.853214
CDC-like kinase 4 (CLK4)	-0.0827267	0.868494
cGMP-dependent protein kinase 1, beta isozyme	-0.0823703	0.471006
N-acetyltransferase 5	-0.0821019	0.559163
mitogen-activated protein kinase-activated protein kinase 3 (MAPKAPK3)	-0.0820809	0.396597
histone cluster 1, H2bb (HIST1H2BB)	-0.0815702	0.768606
GTPase, IMAP family member 4 (GIMAP4)	-0.0812528	0.208437
potassium channel, subfamily K, member 7 (KCNK7), transcript variant B	-0.0806966	0.707059
ring finger protein 13 (RNF13), transcript variant 3	-0.0795553	0.304381
FXYD domain containing ion transport regulator 7 (FXYD7)	-0.0793201	0.99049
sphingosine kinase 2 (SPHK2)	-0.0791688	0.678351
midkine (neurite growth-promoting factor 2) (MDK), transcript variant 3	-0.0788731	0.604638
Uncharacterized methyltransferase WBSCR22	-0.0788132	0.601394
RNA-binding protein with multiple splicing	-0.0784823	0.171837
Zinc finger CCHC domain-containing protein 10	-0.0780023	0.509967
Nuclear receptor coactivator 5	-0.0778974	0.777933
fibroblast growth factor receptor 3 (achondroplasia, thanatophoric dwarfism) (FGFR3), transcript variant 1	-0.0778689	0.679655
Mediator of RNA polymerase II transcription subunit 4	-0.0775975	0.915535
ribosomal protein S20 (RPS20)	-0.0772609	0.420833
TAF9B RNA polymerase II, TATA box binding protein (TBP)-associated factor, 31kDa (TAF9B)	-0.0752114	0.868167
Ras-related GTP binding D (RRAGD)	-0.0749349	0.762767
bruno-like 4, RNA binding protein (Drosophila) (BRUNOL4)	-0.0747414	0.604455
Bardet-Biedl syndrome 10 protein	-0.0746649	0.321589
small trans-membrane and glycosylated protein (LOC57228), transcript variant 2	-0.074494	0.333882
calcyphosine (CAPS), transcript variant 2	-0.0730082	0.448562
chromosome 10 open reading frame 47 (C10orf47)	-0.0725655	0.479566
hepatocyte nuclear factor 4, alpha (HNF4A), transcript variant 3	-0.0722646	0.387489
proopiomelanocortin (adrenocorticotropin/ beta-lipotropin/ alpha-melanocyte stimulating hormone/ beta-melanocyte stimulating hormone/ beta-endorphin) (POMC), transcript variant 2	-0.0718043	0.974893
nei endonuclease VIII-like 1 (E. coli) (NEIL1)	-0.0713053	0.614831
centromere protein J (CENPJ)	-0.0708947	0.357815
granulysin (GNLY), transcript variant NKG5	-0.0706208	0.85686
Pleckstrin homology domain-containing family J member 1	-0.0704823	0.949513
mediator complex subunit 8 (MED8), transcript variant 3	-0.0695483	0.952232
endothelin 3 (EDN3)	-0.0692748	0.896095
Proteasome subunit beta type-7	-0.0688791	0.828442
essential meiotic endonuclease 1 homolog 1 (S. pombe) (EME1)	-0.068858	0.822652
DNA-directed RNA polymerase II subunit RPB11-a	-0.0686039	0.843436
Annexin-2 receptor	-0.0683243	0.298722
tribbles homolog 3 (Drosophila) (TRIB3)	-0.0682356	0.662231
asparagine synthetase (ASNS), transcript variant 2	-0.0681594	0.770429
KIAA0701 protein (KIAA0701)	-0.067067	0.987749
zinc finger protein 684 (ZNF684)	-0.0667514	0.621289
chromosome 8 open reading frame 70 (C8orf70)	-0.0667487	0.972046
NIMA (never in mitosis gene a)- related kinase 9	-0.0665724	0.427498
GABA(A) receptor-associated protein like 1 (GABARAPL1)	-0.0665018	0.634984
Pumilio domain-containing protein KIAA0020	-0.0662093	0.526921
ubiquitin specific peptidase 33 (USP33), transcript variant 2	-0.0659504	0.96882
SECIS binding protein 2 (SECISBP2)	-0.0657685	0.588951
Calcium/calmodulin-dependent protein kinase type 1	-0.0656083	0.72386
ST8 alpha-N-acetyl-neuraminide alpha-2,8-sialyltransferase 4 (ST8SIA4)	-0.0652604	0.684645
inhibitor of growth family, member 5 (ING5)	-0.064801	0.944742
acid phosphatase 1, soluble (ACP1), transcript variant 2	-0.0647326	0.685509
ghrelin/obestatin preprohormone (GHRL)	-0.0639801	0.813832
JmjC domain-containing protein C2orf60	-0.0639009	0.514891
Riboflavin kinase	-0.0636549	0.757065
calcium/calmodulin-dependent protein kinase II inhibitor 2 (CAMK2N2)	-0.0633634	0.790906
guanine nucleotide binding protein (G protein), gamma transducing activity polypeptide 1 (GNGT1)	-0.0632956	0.669952
Sperm-associated antigen 11	-0.0626545	0.715071
Microtubule-associated protein 9	-0.0621306	0.716915
BCL2-associated athanogene 5 (BAG5), transcript variant 2	-0.0609145	0.604508
solute carrier family 7, (neutral amino acid transporter, y+ system) member 10 (SLC7A10)	-0.0599174	0.991534
X antigen family, member 2 (XAGE2)	-0.0598464	0.537697
DnaJ (Hsp40) homolog, subfamily B, member 7 (DNAJB7)	-0.0593609	0.594371
PREDICTED: Homo sapiens hypothetical LOC401544 (LOC401544)	-0.0588354	0.0838155
Rho GTPase activating protein 24 (ARHGAP24)	-0.0585676	0.594578
lamin A/C (LMNA), transcript variant 2	-0.0585397	0.662645
chromosome 21 open reading frame 2 (C21orf2)	-0.0584473	0.994789
Double-stranded RNA-binding protein Staufen homolog 1	-0.058175	0.958615
Protein FAM107A	-0.0568126	0.647543
AKT-interacting protein	-0.0565895	0.780411
small nuclear ribonucleoprotein polypeptide C (SNRPC)	-0.0565533	0.613823
G protein-coupled receptor 108 (GPR108)	-0.0561767	0.557065
NA	-0.0559189	0.597914
S-adenosylhomocysteine hydrolase-like 1 (AHCYL1)	-0.0558815	0.757109
asparagine-linked glycosylation 13 homolog (S. cerevisiae) (ALG13)	-0.055482	0.797392
Glycoprotein endo-alpha-1,2-mannosidase	-0.0554447	0.801976
ribosomal protein L14 (RPL14)	-0.0552918	0.673104
leucine rich repeat containing 59 (LRRC59)	-0.0549299	0.898552
zinc finger and BTB domain containing 44 (ZBTB44)	-0.054403	0.530618
chromosome X open reading frame 21 (CXorf21)	-0.0543361	0.870522
chromosome 1 open reading frame 131 (C1orf131)	-0.0539665	0.92942
mitochondrial ribosomal protein L55 (MRPL55), nuclear gene encoding mitochondrial protein, transcript variant 4	-0.0539149	0.743412
pregnancy specific beta-1-glycoprotein 3 (PSG3)	-0.0536828	0.761223
transmembrane channel-like 4 (TMC4)	-0.0531474	0.863699
Splicing factor 1	-0.0526048	0.678179
dynein, light chain, LC8-type 1 (DYNLL1), transcript variant 3	-0.0514102	0.583679
cancer/testis antigen CT45-3 (CT45-3)	-0.0513457	0.588408
peptidylprolyl isomerase E (cyclophilin E) (PPIE), transcript variant 3	-0.0511804	0.929535
glycoprotein Ib (platelet), alpha polypeptide (GP1BA)	-0.0511507	0.560867
Ubiquitin carboxyl-terminal hydrolase 6	-0.0507088	0.437302
interleukin-1 receptor-associated kinase 3 (IRAK3)	-0.0506665	0.499852
Synaptotagmin-17	-0.0503496	0.787856
pim-3 oncogene (PIM3)	-0.0503228	0.521126
chromosome 19 open reading frame 62 (HSPC142)	-0.0503136	0.891969
histone cluster 2, H2ab (HIST2H2AB)	-0.0499884	0.566435
chromosome 9 open reading frame 24 (C9orf24)	-0.0496303	0.42149
VAMP (vesicle-associated membrane protein)-associated protein A, 33kDa (VAPA), transcript variant 1	-0.0494025	0.607874
Small proline-rich protein 3	-0.0490602	0.60689
roundabout, axon guidance receptor, homolog 3 (Drosophila) (ROBO3)	-0.0490415	0.619167
proteasome (prosome, macropain) 26S subunit, non-ATPase, 5 (PSMD5)	-0.0486385	0.693565
survival of motor neuron protein interacting protein 1 (SIP1), transcript variant alpha	-0.0484478	0.722664
Protein quaking	-0.0483853	0.26714
nucleotide binding protein-like (NUBPL)	-0.0483364	0.43151
WAS protein family homolog 1	-0.0482494	0.880566
doublecortin and CaM kinase-like 2 (DCAMKL2)	-0.0479087	0.503726
interferon, alpha 1 (IFNA1)	-0.0478651	0.570977
polymerase (DNA directed), eta (POLH)	-0.0477384	0.536357
death-associated protein kinase 3 (DAPK3)	-0.0474743	0.513085
glycine receptor, alpha 2 (GLRA2)	-0.0474716	0.659669
Eukaryotic translation initiation factor 3 subunit E	-0.0474179	0.774324
ribosomal protein S10 (RPS10)	-0.0469237	0.626635
pleckstrin homology-like domain, family A, member 3 (PHLDA3)	-0.0465983	0.595354
Protein tyrosine kinase 2 beta	-0.0455352	0.677912
interleukin 4 (IL4), transcript variant 1	-0.0455126	0.487869
cAMP responsive element modulator (CREM), transcript variant 14, mRNA.	-0.0454815	0.892062
ribosomal protein L30 (RPL30)	-0.0453043	0.871923
Ribonuclease inhibitor	-0.0445399	0.558677
within bgcn homolog (Drosophila) (WIBG)	-0.044429	0.474255
peroxiredoxin 5 (PRDX5), nuclear gene encoding mitochondrial protein, transcript variant 1	-0.0441952	0.57122
GDP dissociation inhibitor 1 (GDI1)	-0.0441393	0.642693
myosin, light chain 1, alkali; skeletal, fast (MYL1), transcript variant 3f	-0.0439715	0.442877
naked cuticle homolog 2 (Drosophila) (NKD2)	-0.043932	0.594079
ATG10 autophagy related 10 homolog (S. cerevisiae) (ATG10)	-0.0433229	0.680705
transmembrane emp24-like trafficking protein 10 (yeast) (TMED10)	-0.0430354	0.969385
chromosome 19 open reading frame 42 (C19orf42)	-0.0430133	0.720729
ubiquitin-conjugating enzyme E2G 1 (UBC7 homolog, yeast) (UBE2G1)	-0.0429824	0.711881
solute carrier family 16, member 1 (monocarboxylic acid transporter 1) (SLC16A1)	-0.0429353	0.717127
CDC42 small effector 1 (CDC42SE1), transcript variant 2	-0.042889	0.534277
protein phosphatase 1H (PP2C domain containing) (PPM1H)	-0.0424431	0.417196
mitochondrial ribosomal protein L54 (MRPL54), nuclear gene encoding mitochondrial protein	-0.0420951	0.906856
La ribonucleoprotein domain family, member 6 (LARP6), transcript variant 2	-0.0418596	0.762184
mRNA similar to LOC149651 (cDNA clone MGC:39393 IMAGE:4862156), complete cds	-0.0417981	0.529355
ankyrin repeat and SOCS box-containing 2 (ASB2)	-0.0412054	0.814544
mediator of RNA polymerase II transcription, subunit 8 homolog (S. cerevisiae) (MED8), transcript variant 4	-0.0407975	0.898231
DNA replication licensing factor MCM8	-0.0407899	0.426204
cholinergic receptor, nicotinic, beta 1 (muscle) (CHRNB1)	-0.0403317	0.562615
Zinc transporter ZIP1	-0.039771	0.767269
cyclin G1 (CCNG1), transcript variant 1	-0.0383493	0.545313
zinc finger protein 747 (ZNF747)	-0.037739	0.56554
sideroflexin 3 (SFXN3)	-0.0374101	0.600719
Interferon-induced guanylate-binding protein 2	-0.0369756	0.86272
TAR DNA-binding protein 43	-0.0364362	0.68653
RD RNA binding protein (RDBP)	-0.0355004	0.540249
heterogeneous nuclear ribonucleoprotein U-like 1, mRNA (cDNA clone IMAGE:3619753), complete cds.	-0.0353782	0.83085
KIAA0652 (KIAA0652)	-0.0353606	0.563654
C1q and tumor necrosis factor related protein 6 (C1QTNF6), transcript variant 1	-0.0350447	0.752865
Protein arginine N-methyltransferase 6	-0.0345794	0.829399
pleckstrin homology, Sec7 and coiled-coil domains 1(cytohesin 1) (PSCD1), transcript variant 1	-0.0341287	0.443574
DNA fragmentation factor subunit beta	-0.0335962	0.581016
zinc finger protein 22 (KOX 15) (ZNF22)	-0.0329789	0.431002
ubiquitin-activating enzyme E1-domain containing 1 (UBE1DC1), transcript variant 1	-0.0328903	0.285256
Large neutral amino acids transporter small subunit 2	-0.0327909	0.910092
MAX-like protein X (MLX), transcript variant 1	-0.0322463	0.38952
nucleoporin like 1 (NUPL1), transcript variant 1	-0.0320391	0.574597
coiled-coil domain containing 108 (CCDC108), transcript variant 2	-0.031885	0.494209
solute carrier family 9 (sodium/hydrogen exchanger), member 3 regulator 1 (SLC9A3R1)	-0.0317606	0.923427
BCL2-like 11 (apoptosis facilitator) (BCL2L11), transcript variant 3	-0.0314848	0.813405
zinc finger and SCAN domain containing 18 (ZSCAN18)	-0.0308424	0.918673
Mitogen-activated protein kinase kinase kinase kinase 4	-0.0305439	0.376237
PREDICTED: Homo sapiens hypothetical protein FLJ34048 (FLJ34048)	-0.0303713	0.532403
Calponin-3	-0.0300278	0.405242
methyltransferase like 1 (METTL1), transcript variant 1	-0.0298134	0.579081
CHK1 checkpoint homolog (S. pombe) (CHEK1)	-0.029168	0.958779
catechol-O-methyltransferase (COMT), transcript variant S-COMT	-0.0283463	0.936046
NIMA (never in mitosis gene a)- related kinase 11	-0.0275712	0.892128
insulin-like 4 (placenta) (INSL4)	-0.0270941	0.535168
chromosome 1 open reading frame 165 (C1orf165)	-0.0270425	0.576941
farnesyl-diphosphate farnesyltransferase 1 (FDFT1)	-0.0268024	0.459594
proteasome (prosome, macropain) 26S subunit, non-ATPase, 4 (PSMD4), transcript variant 2	-0.0265515	0.404193
ATP citrate lyase (ACLY)	-0.0264117	0.352233
kinesin light chain 2 (KLC2)	-0.02628	0.967198
adducin 2 (beta) (ADD2)	-0.0262329	0.665121
adaptor protein, phosphotyrosine interaction, PH domain and leucine zipper containing 2 (APPL2)	-0.0262163	0.859815
nucleophosmin/nucleoplasmin, 3 (NPM3)	-0.025914	0.44219
IL2-inducible T-cell kinase (ITK)	-0.0258912	0.320888
SPANX family, member B1 (SPANXB1)	-0.024896	0.580133
RNA-binding protein with multiple splicing	-0.0243859	0.853554
endothelial differentiation, sphingolipid G-protein-coupled receptor, 1 (EDG1)	-0.0240408	0.656155
tumor protein D52-like 2 (TPD52L2), transcript variant 6, mRNA.	-0.0233869	0.439564
Uncharacterized protein C4orf22	-0.0226913	0.207226
prostaglandin E synthase 2 (PTGES2), transcript variant 2	-0.0223603	0.79148
coilin (COIL)	-0.0221373	0.558031
MHC class I polypeptide-related sequence A (MICA)	-0.0220562	0.657269
v-abl Abelson murine leukemia viral oncogene homolog 1 (ABL1), transcript variant a; see catalog number for detailed information on wild-type or point mutant status	-0.0219157	0.420305
similar to envelope protein (LOC113386)	-0.0215858	0.756303
alanyl (membrane) aminopeptidase (aminopeptidase N, aminopeptidase M, microsomal aminopeptidase, CD13, p150) (ANPEP)	-0.0208715	0.428667
minichromosome maintenance complex component 2 (MCM2)	-0.0205585	0.975939
Homologous-pairing protein 2 homolog	-0.0202812	0.847368
chromosome 8 open reading frame 59 (C8orf59)	-0.020057	0.584478
Meiotic nuclear division protein 1 homolog	-0.0195419	0.54369
polymerase (DNA-directed), delta 3, accessory subunit (POLD3)	-0.0185784	0.820131
Sodium channel subunit beta-4	-0.018194	0.978928
chromosome 11 open reading frame 75 (C11orf75)	-0.0171169	0.605577
Beta-galactosidase-1-like protein	-0.0169914	0.875604
kinesin family member 3B (KIF3B)	-0.0168422	0.354525
excision repair cross-complementing rodent repair deficiency, complementation group 6-like (ERCC6L)	-0.0163769	0.598546
thioredoxin 2 (TXN2), nuclear gene encoding mitochondrial protein	-0.016356	0.490579
paired box 9 (PAX9)	-0.0159231	0.770967
transmembrane protein 106B (TMEM106B)	-0.015217	0.450175
solute carrier family 11 (proton-coupled divalent metal ion transporters), member 1 (SLC11A1)	-0.0147588	0.759977
cDNA clone IMAGE:3528357, partial cds	-0.0144332	0.490678
calcium binding and coiled-coil domain 1 (CALCOCO1)	-0.0143531	0.63942
ubiquitin D (UBD)	-0.0128767	0.690551
eukaryotic translation initiation factor 2B, subunit 5 epsilon, 82kDa (EIF2B5)	-0.0123363	0.540761
single stranded DNA binding protein 3 (SSBP3), transcript variant 1	-0.0120142	0.479899
ubiquitin-conjugating enzyme E2I (UBC9 homolog, yeast) (UBE2I), transcript variant 1	-0.0109266	0.978588
WDR45-like (WDR45L)	-0.0108551	0.611695
melanoma associated antigen (mutated) 1 (MUM1)	-0.010765	0.543611
zinc finger protein 346 (ZNF346)	-0.0105763	0.660202
small inducible cytokine subfamily E, member 1 (endothelial monocyte-activating) (SCYE1)	-0.0105709	0.889639
Carnitine O-palmitoyltransferase 1, liver isoform	-0.0103665	0.644761
tubulin, beta 1 (TUBB1)	-0.00970126	0.547998
SWI/SNF-related matrix-associated actin-dependent regulator of chromatin subfamily A member 5	-0.00952144	0.722248
Interferon alpha-4	-0.0093224	0.593948
p21(CDKN1A)-activated kinase 4 (PAK4), transcript variant 1	-0.0092427	0.381762
Variable charge X-linked protein 3	-0.00902772	0.687693
Ephrin type-A receptor 4	-0.00892601	0.665429
PWWP domain-containing protein 2B	-0.00866107	0.586457
synaptotagmin XVI (SYT16)	-0.00865477	0.716499
cofactor of BRCA1 (COBRA1)	-0.00856943	0.385521
collagen and calcium binding EGF domains 1 (CCBE1)	-0.0085256	0.770951
DNA replication complex GINS protein PSF3	-0.00851184	0.637147
AE binding protein 2 (AEBP2)	-0.00837312	0.545036
neurotrophic tyrosine kinase, receptor, type 3 (NTRK3), transcript variant 3	-0.00835653	0.897245
Centromere protein R	-0.00786634	0.827321
UPF0544 protein C5orf45 [Source:UniProtKB/Swiss-Prot;Acc:Q6NTE8]	-0.00773463	0.44
UBX domain containing 1 (UBXD1)	-0.00758582	0.707028
NA	-0.00738805	0.474925
Copine-6	-0.00728048	0.491392
Gamma-interferon-inducible protein Ifi-16	-0.00715796	0.367827
general transcription factor IIB (GTF2B)	-0.00695321	0.397678
mitochondrial ribosomal protein S12 (MRPS12), nuclear gene encoding mitochondrial protein, transcript variant 1	-0.00567519	0.681988
zinc finger, AN1-type domain 5 (ZFAND5), transcript variant c	-0.00565199	0.698101
pogo transposable element with KRAB domain (POGK)	-0.00525671	0.734781
zinc finger protein 408 (ZNF408)	-0.00523516	0.495449
chromosome 21 open reading frame 51 (C21orf51)	-0.00470298	0.341495
chromosome 20 open reading frame 160 (C20orf160)	-0.00466382	0.425145
olfactory receptor, family 10, subfamily G, member 9 (OR10G9)	-0.0045157	0.930139
solute carrier family 22 (organic anion transporter), member 6 (SLC22A6), transcript variant 2	-0.00447253	0.494522
High affinity cAMP-specific and IBMX-insensitive 3prime,5prime-cyclic phosphodiesterase 8A	-0.00358643	0.743775
chromosome 10 open reading frame 84 (C10orf84)	-0.0032134	0.386798
calcium binding protein 7 (CABP7)	-0.00296209	0.503129
lectin, galactoside-binding, soluble, 8 (galectin 8) (LGALS8)	-0.00290145	0.987728
RAD54 homolog B (S. cerevisiae) (RAD54B)	-0.00283467	0.389426
chaperonin containing TCP1, subunit 8 (theta) (CCT8)	-0.00240101	0.858104
apolipoprotein H (beta-2-glycoprotein I) (APOH)	-0.00236482	0.690455
zinc finger, FYVE domain containing 21 (ZFYVE21)	-0.00217661	0.623045
septin 9 (SEPT9)	-0.00212491	0.97774
Tyrosine-protein kinase ABL2	-0.00192886	0.404372
chromosome 3 open reading frame 26 (C3orf26)	-0.00168873	0.456349
synaptojanin 2 binding protein (SYNJ2BP)	-0.00154219	0.636808
TGFB-induced factor homeobox 1 (TGIF1), transcript variant 4	-0.00136344	0.9036
sterile alpha motif and leucine zipper containing kinase AZK (ZAK), transcript variant 1	-0.00133088	0.401681
Interleukin-13	-0.00126323	0.608581
N-acetylneuraminate pyruvate lyase (dihydrodipicolinate synthase) (NPL)	-0.000402408	0.592128
WD repeat domain 61 (WDR61)	4.00413e-05	0.28694
Zinc finger protein 187	0.000101667	0.500714
Pentatricopeptide repeat-containing protein 3, mitochondrial	0.000138353	0.517093
Zinc finger protein 428	0.000447232	0.673175
protein (peptidylprolyl cis/trans isomerase) NIMA-interacting, 4 (parvulin) (PIN4)	0.000988376	0.523987
eukaryotic translation initiation factor 5 (EIF5)	0.00106025	0.487329
similar to FRG1 protein (FSHD region gene 1 protein) (MGC72104)	0.00143934	0.442741
histone cluster 1, H4i (HIST1H4I)	0.00146986	0.518269
non-metastatic cells 5, protein expressed in (nucleoside-diphosphate kinase) (NME5)	0.00182511	0.523571
fibroblast growth factor 1 (acidic) (FGF1), transcript variant 1	0.00249371	0.59973
interferon, alpha-inducible protein 6 (IFI6), transcript variant 1	0.00254305	0.858923
Metastasis-associated protein MTA1	0.00346614	0.719126
Microtubule-associated serine/threonine-protein kinase 2	0.00353343	0.74624
transcription elongation factor B (SIII), polypeptide 2 (18kDa, elongin B) (TCEB2), transcript variant 1	0.0036622	0.382302
Fc fragment of IgG, low affinity IIb, receptor (CD32) (FCGR2B), transcript variant 1	0.00385384	0.355582
Mitogen-activated protein kinase kinase kinase 2	0.00438699	0.773832
karyopherin alpha 5 (importin alpha 6) (KPNA5)	0.00446795	0.466396
chromosome 10 open reading frame 83 (C10orf83), transcript variant 1	0.00468334	0.553519
TSR2, 20S rRNA accumulation, homolog (S. cerevisiae) (TSR2)	0.00507081	0.774945
Ficolin-2	0.00519927	0.315225
protein phosphatase 1, regulatory (inhibitor) subunit 1C (PPP1R1C)	0.00553333	0.412884
chromosome 12 open reading frame 32 (C12orf32)	0.00556782	0.975801
male-specific lethal 2-like 1 (Drosophila) (MSL2L1)	0.00590021	0.372248
Uncharacterized protein C1orf109	0.00617416	0.863268
tyrosine 3-monooxygenase/tryptophan 5-monooxygenase activation protein, beta polypeptide (YWHAB), transcript variant 1	0.00647298	0.911304
serine/threonine kinase 33 (STK33)	0.007125	0.676347
Angiogenic factor with G patch and FHA domains 1	0.00717897	0.606954
high-mobility group nucleosomal binding domain 2 (HMGN2)	0.00718837	0.522718
Fibronectin type III and SPRY domain-containing protein 1	0.00726673	0.901478
olfactory receptor, family 6, subfamily N, member 2 (OR6N2), mRNA	0.00741889	0.205202
adaptor protein, phosphotyrosine interaction, PH domain and leucine zipper containing 1 (APPL1)	0.00753257	0.460018
Nuclear nucleic acid-binding protein C1D	0.00781232	0.71563
Leiomodin-1	0.00806743	0.522762
sema domain, transmembrane domain (TM), and cytoplasmic domain, (semaphorin) 6D (SEMA6D), transcript variant 6	0.00852073	0.632586
RAB6B, member RAS oncogene family (RAB6B)	0.00925093	0.661168
jub, ajuba homolog (Xenopus laevis) (JUB), transcript variant 2	0.009754	0.44827
neurensin 2 (NRSN2)	0.00976498	0.500368
SNF1-like kinase 2 (SNF1LK2)	0.00988472	0.805752
CD2 (cytoplasmic tail) binding protein 2 (CD2BP2)	0.0100102	0.530807
protein kinase C, iota (PRKCI)	0.0104455	0.494825
WWC family member 3 (WWC3)	0.010568	0.519209
serpin peptidase inhibitor, clade A (alpha-1 antiproteinase, antitrypsin), member 6 (SERPINA6)	0.0106094	0.466519
family with sequence similarity 122C (FAM122C)	0.0106465	0.935297
brix domain containing 1 (BXDC1)	0.0106849	0.95141
Mammalian ependymin-related protein 1	0.0109641	0.556786
60S ribosomal protein L18	0.011548	0.302971
intraflagellar transport 57 homolog (Chlamydomonas) (IFT57)	0.0115541	0.577658
sirtuin (silent mating type information regulation 2 homolog) 6 (S. cerevisiae) (SIRT6)	0.0118969	0.795435
glyceraldehyde-3-phosphate dehydrogenase, spermatogenic (GAPDHS)	0.0119315	0.967363
eukaryotic translation initiation factor 4H (EIF4H), transcript variant 1	0.0125282	0.617617
Eukaryotic translation initiation factor 2-alpha kinase 3	0.0126822	0.694762
NA	0.0127037	0.928497
vacuolar protein sorting 24 homolog (S. cerevisiae) (VPS24), transcript variant 2	0.0127079	0.427852
von Hippel-Lindau tumor suppressor (VHL), transcript variant 2	0.0131036	0.755801
grainyhead-like 1 (Drosophila) (GRHL1)	0.0137026	0.685324
NLR family, pyrin domain containing 2 (NLRP2)	0.0140634	0.388604
bobby sox homolog (Drosophila) (BBX)	0.0140795	0.441338
NIMA (never in mitosis gene a)-related kinase 4 (NEK4)	0.0141834	0.274627
Treacher Collins-Franceschetti syndrome 1 (TCOF1), transcript variant 3	0.0144148	0.96914
family with sequence similarity 40, member B (FAM40B)	0.0144186	0.578695
chromosome 19 open reading frame 23 (C19orf23)	0.0145089	0.424384
Mitochondrial coiled-coil domain protein 1	0.0145204	0.588
Janus kinase 1 (a protein tyrosine kinase)	0.0145389	0.343904
matrix metallopeptidase 13 (collagenase 3) (MMP13)	0.0145973	0.440456
Prostate stem cell antigen	0.0147192	0.614003
ubiquitin-conjugating enzyme E2C (UBE2C), transcript variant 4	0.0150571	0.340867
armadillo repeat containing, X-linked 3 (ARMCX3), transcript variant 1	0.0154266	0.556128
Rhombotin-1	0.0157833	0.42774
T-cell leukemia/lymphoma 1B (TCL1B)	0.0158064	0.6839
zinc finger protein 18 (ZNF18)	0.0158116	0.538741
N-terminal kinase-like-binding protein 1	0.0159447	0.897227
Cystathionine beta-synthase	0.0168474	0.416797
chromosome 2 open reading frame 49 (C2orf49)	0.0170489	0.766671
CWF19-like protein 1	0.0177863	0.571062
Succinyl-CoA ligase [GDP-forming] subunit alpha, mitochondrial	0.0180796	0.784694
cell division cycle associated 4 (CDCA4)	0.0191437	0.533853
nucleolar protein family A, member 1 (H/ACA small nucleolar RNPs) (NOLA1), transcript variant 1	0.0192185	0.628435
mitogen-activated protein kinase kinase kinase 10 (MAP3K10)	0.0199075	0.479599
protein phosphatase 1, regulatory (inhibitor) subunit 13 like (PPP1R13L)	0.0200783	0.464449
leucine rich repeat containing 49 (LRRC49)	0.0204134	0.990132
chromosome 5 open reading frame 13 (C5orf13)	0.0204838	0.642748
protein kinase C, zeta (PRKCZ)	0.0205642	0.743683
arginine vasopressin-induced 1 (AVPI1)	0.020565	0.460853
Mitogen-activated protein kinase 10	0.0210073	0.372473
histone cluster 1, H2ba (HIST1H2BA)	0.0210188	0.949966
CCR4-NOT transcription complex, subunit 7 (CNOT7)	0.0224644	0.723364
cisplatin resistance-associated overexpressed protein (CROP)	0.0225765	0.345776
eukaryotic translation initiation factor 2, subunit 2 beta, 38kDa (EIF2S2)	0.0229722	0.944399
Zinc finger FYVE domain-containing protein 27	0.0230133	0.53661
PREDICTED: Homo sapiens hypothetical LOC389415 (LOC389415)	0.023248	0.328388
Adrenodoxin-like protein, mitochondrial	0.0232657	0.513873
Mitogen-activated protein kinase kinase kinase 3	0.0236178	0.472472
neurogenic differentiation 1 (NEUROD1)	0.024095	0.763773
Putative adenosylhomocysteinase 2	0.0241158	0.754028
chromosome 16 open reading frame 30 (C16orf30)	0.0243629	0.522747
toll-interleukin 1 receptor (TIR) domain containing adaptor protein (TIRAP), transcript variant 1	0.0243724	0.432103
transgelin 2 (TAGLN2)	0.024486	0.897662
round spermatid basic protein 1-like (RSBN1L)	0.0246282	0.458114
Ring finger and transmembrane domain-containing protein 2	0.0249271	0.654177
Spermatogenesis-associated protein 4	0.0249585	0.651372
pallidin homolog (mouse) (PLDN)	0.0254111	0.574235
sphingosine kinase 2 (SPHK2)	0.0258427	0.955928
PNMA-like protein 1	0.0260148	0.766184
chromosome 10 open reading frame 65 (C10orf65)	0.0262151	0.881317
activin A receptor, type IB (ACVR1B), transcript variant 1	0.0265513	0.958187
TBP-like 1 (TBPL1)	0.0266785	0.601568
transcription elongation factor B (SIII), polypeptide 2 (18kDa, elongin B) (TCEB2), transcript variant 2	0.0267249	0.931916
T-complex protein 11-like protein 2	0.0267399	0.500379
arginase, liver (ARG1)	0.026874	0.993894
zinc finger protein 398 (ZNF398), transcript variant 2	0.0279325	0.703388
actin, alpha, cardiac muscle 1 (ACTC1)	0.0282538	0.405343
Casein kinase I isoform gamma-1	0.0285444	0.414671
chromosome 11 open reading frame 70 (C11orf70)	0.0289709	0.491574
protein kinase C, iota (PRKCI)	0.0293185	0.752944
microspherule protein 1 (MCRS1), transcript variant 1	0.0293287	0.467337
Phosphoglycerate mutase 1	0.0297401	0.891716
leucine rich repeat transmembrane neuronal 4 (LRRTM4)	0.0298691	0.218327
RanBP-type and C3HC4-type zinc finger-containing protein 1	0.0299356	0.496271
baculoviral IAP repeat-containing 7 (livin) (BIRC7)	0.0299919	0.472509
RAB10, member RAS oncogene family (RAB10)	0.0301384	0.360876
actin filament associated protein 1-like 1 (AFAP1L1)	0.0306693	0.568384
ribose 5-phosphate isomerase A (ribose 5-phosphate epimerase) (RPIA)	0.0310221	0.920343
apolipoprotein B mRNA editing enzyme, catalytic polypeptide-like 3G (APOBEC3G)	0.0311698	0.710079
PDZ domain containing 7 (PDZD7)	0.031373	0.414982
Activin receptor type-2B	0.0315093	0.261555
microphthalmia-associated transcription factor (MITF)	0.0317845	0.485846
coiled-coil domain containing 23 (CCDC23)	0.0320788	0.766999
TOM1-like protein 2	0.0321176	0.260642
NA	0.0322116	0.277656
U3 small nucleolar RNA-associated protein 18 homolog	0.0323456	0.951918
40S ribosomal protein S19-binding protein 1	0.032511	0.512228
Peroxisomal Lon protease homolog 2	0.033148	0.517773
coiled-coil domain containing 11 (CCDC11)	0.0334289	0.794689
nucleosome assembly protein 1-like 5 (NAP1L5)	0.0335574	0.476502
C-type lectin domain family 2 member B	0.0337309	0.535665
Protein phosphatase Slingshot homolog 3	0.0337372	0.261115
general transcription factor IIH, polypeptide 5 (GTF2H5)	0.0344712	0.903419
MARVEL domain containing 2 (MARVELD2)	0.0346151	0.448346
eukaryotic translation initiation factor 2B, subunit 1 alpha, 26kDa (EIF2B1)	0.0347126	0.505361
armadillo repeat containing 7 (ARMC7)	0.0348269	0.409701
Mitogen-activated protein kinase kinase kinase 7	0.0351165	0.635949
Bcl2 modifying factor (BMF)	0.0351191	0.395419
FAD-dependent oxidoreductase domain containing 1 (FOXRED1)	0.035182	0.394869
tubby like protein 2 (TULP2)	0.0351994	0.930908
C-C motif chemokine 21	0.0357048	0.531138
UTP3, small subunit (SSU) processome component, homolog (S. cerevisiae) (UTP3)	0.0358079	0.645377
chromosome 20 open reading frame 116 (C20orf116)	0.0358308	0.491594
basigin (Ok blood group) (BSG), transcript variant 1	0.0359008	0.411732
mitochondrial ribosomal protein S33 (MRPS33), nuclear gene encoding mitochondrial protein, transcript variant 1	0.0359818	0.479333
Cas-Br-M (murine) ecotropic retroviral transforming sequence b (CBLB)	0.0360884	0.629485
G patch domain and KOW motifs (GPKOW)	0.0361981	0.542808
chromosome 6 open reading frame 151 (C6orf151)	0.03642	0.559537
filamin A interacting protein 1 (FILIP1)	0.0374036	0.516205
pim-1 oncogene (PIM1)	0.0376821	0.664863
ADP-ribosylation factor related protein 1 (ARFRP1)	0.0378464	0.445491
adenosine deaminase domain containing 2 (ADAD2)	0.0379603	0.972623
serine/threonine kinase 24 (STE20 homolog, yeast) (STK24), transcript variant 2	0.0381047	0.437762
septin 1 (SEPT1)	0.0385217	0.57792
protocadherin alpha subfamily C, 2 (PCDHAC2), transcript variant 2	0.0387608	0.820552
WD repeat domain 48 (WDR48)	0.0388406	0.326527
calpain 3, (p94) (CAPN3), transcript variant 4	0.0390058	0.5856
solute carrier family 4 (anion exchanger), member 1, adaptor protein (SLC4A1AP)	0.039093	0.2348
Protein KRI1 homolog	0.0395194	0.557672
mediator complex subunit 19 (MED19)	0.0398506	0.803687
hemochromatosis (HFE), transcript variant 10	0.039907	0.421676
nuclear import 7 homolog (S. cerevisiae) (NIP7)	0.0399551	0.424282
GPI transamidase component PIG-S	0.0403874	0.938927
AP-2 complex subunit sigma-1	0.0408164	0.532356
acyl-Coenzyme A binding domain containing 6 (ACBD6)	0.0408348	0.592874
fibroblast growth factor binding protein 2 (FGFBP2)	0.0408969	0.546836
surfeit 2 (SURF2)	0.0413279	0.89506
GTF2I repeat domain containing 2 (GTF2IRD2)	0.0420033	0.809876
chromosome 11 open reading frame 49 (C11orf49)	0.0422204	0.946229
chemokine (C-C motif) ligand 3 (CCL3)	0.0423758	0.488375
SFRS protein kinase 3 (SRPK3)	0.0424828	0.450774
integrin beta 1 binding protein 1 (ITGB1BP1), transcript variant 1	0.0425852	0.393185
chromosome 11 open reading frame 63 (C11orf63)	0.0426902	0.589793
SFRS protein kinase 1 (SRPK1)	0.0427571	0.431534
vesicle-associated membrane protein 4 (VAMP4)	0.0428821	0.914542
WD repeat and FYVE domain containing 3 (WDFY3), transcript variant 3	0.0432475	0.6097
chromosome 9 open reading frame 150 (C9orf150)	0.0434582	0.468266
phosphoribosyl pyrophosphate synthetase 1 (PRPS1)	0.0438489	0.701536
Inhibitor of growth protein 1	0.0444137	0.508324
CDC42 binding protein kinase alpha (DMPK-like)	0.04469	0.814
parvin, gamma (PARVG)	0.0447894	0.607805
Neurocalcin-delta	0.0449784	0.513545
diffuse panbronchiolitis critical region 1 (DPCR1)	0.0450774	0.910134
mature T-cell proliferation 1 (MTCP1), nuclear gene encoding mitochondrial protein, transcript variant B1	0.0452238	0.646657
Type I iodothyronine deiodinase	0.04526	0.454304
heterogeneous nuclear ribonucleoprotein H3 (2H9) (HNRPH3), transcript variant 2H9A	0.0453913	0.810841
kinesin family member 3A (KIF3A)	0.0455089	0.496544
Tumor protein p53-inducible protein 13	0.0456045	0.509769
testis expressed 2 (TEX2)	0.0458991	0.899125
40S ribosomal protein S27-like protein	0.0463946	0.696681
Ras-related protein Rab-3D	0.0466234	0.896543
secretoglobin, family 1A, member 1 (uteroglobin) (SCGB1A1)	0.0475631	0.15898
mitochondrial ribosomal protein L27 (MRPL27), nuclear gene encoding mitochondrial protein, transcript variant 2	0.0477549	0.446813
family with sequence similarity 116, member B (FAM116B)	0.0484333	0.426302
RUN domain containing 3B (RPIB9)	0.0487376	0.501052
Nascent polypeptide-associated complex subunit alpha-2	0.0492469	0.422219
CKLF-like MARVEL transmembrane domain-containing protein 4	0.0492477	0.378525
AT rich interactive domain 3B (BRIGHT-like) (ARID3B)	0.0492808	0.736073
zinc finger protein 695 (ZNF695)	0.049319	0.760214
Cyclin-dependent kinase-like 2	0.049383	0.403115
Uncharacterized protein C6orf81	0.0497185	0.646455
peroxisome proliferator-activated receptor alpha (PPARA)	0.0500927	0.396908
Protein FAM71D	0.0501617	0.450549
Granulocyte-macrophage colony-stimulating factor	0.0504066	0.529227
exosome component 5 (EXOSC5)	0.0506311	0.77372
centrosome and spindle pole associated protein 1 (CSPP1), transcript variant 2	0.051188	0.705177
BarH-like 1 homeobox protein	0.0515273	0.320342
histidine triad nucleotide binding protein 3 (HINT3)	0.0517601	0.544338
patatin-like phospholipase domain containing 2 (PNPLA2)	0.0518151	0.702278
retinoic acid receptor, beta (RARB), transcript variant 2	0.0523539	0.543
pleckstrin homology domain containing, family G (with RhoGef domain) member 5 (PLEKHG5)	0.0530436	0.732242
Protein FAM76B	0.0532996	0.794814
structure specific recognition protein 1 (SSRP1)	0.0534054	0.491896
cullin 3 (CUL3)	0.0536749	0.387333
TRM1 tRNA methyltransferase 1 homolog (S. cerevisiae) (TRMT1)	0.0537305	0.586149
chromosome 7 open reading frame 16 (C7orf16)	0.0538	0.570701
Parkinson disease (autosomal recessive, early onset) 7 (PARK7)	0.0542987	0.83807
coiled-coil domain containing 33 (CCDC33), transcript variant 1	0.0544926	0.769554
aspartoacylase (aminocyclase) 3 (ACY3)	0.05467	0.792755
Protein canopy homolog 3	0.0549584	0.439665
nucleophosmin (nucleolar phosphoprotein B23, numatrin) (NPM1)	0.0553454	0.537203
ankyrin repeat and MYND domain containing 2 (ANKMY2)	0.0555387	0.633727
dynein, light chain, roadblock-type 1 (DYNLRB1)	0.0556104	0.418157
interleukin 22 (IL22)	0.0561632	0.755463
Coiled-coil domain-containing protein 126	0.0562462	0.660441
STE20-like kinase (yeast) (SLK)	0.0566658	0.559739
signal transducing adaptor molecule (SH3 domain and ITAM motif) 1 (STAM)	0.0570342	0.411357
Polyamine-modulated factor 1	0.0578999	0.41231
REST corepressor 3 (RCOR3)	0.0583415	0.895632
Taste receptor type 2 member 60	0.0588444	0.233933
WD repeat domain 57 (U5 snRNP specific) (WDR57)	0.0590625	0.30086
interferon, alpha 21 (IFNA21)	0.059602	0.512608
thioredoxin domain containing 17 (TXNDC17)	0.0596124	0.964816
zinc finger, C3HC-type containing 1 (ZC3HC1)	0.0596211	0.999366
Kanadaptin	0.0598743	0.315875
chromosome X open reading frame 48 (CXorf48), transcript variant 2	0.0600059	0.696797
FXYD domain containing ion transport regulator 1 (phospholemman) (FXYD1), transcript variant a	0.0604926	0.540122
eukaryotic translation initiation factor 5A2 (EIF5A2)	0.0605588	0.706288
SMT3 suppressor of mif two 3 homolog 1 (S. cerevisiae) (SUMO1), transcript variant 1	0.0606335	0.597355
interferon stimulated exonuclease gene 20kDa (ISG20)	0.0612198	0.557051
Zinc finger protein 323	0.0614014	0.344859
T-cell lymphoma invasion and metastasis 2 (TIAM2), transcript variant 2, mRNA.	0.0618241	0.803534
zinc finger, AN1-type domain 1 (ZFAND1)	0.0619178	0.680918
H2A histone family, member Y2 (H2AFY2)	0.0619485	0.459483
hsp70-interacting protein (HSPBP1)	0.0621485	0.818354
RAB33A, member RAS oncogene family (RAB33A)	0.0625898	0.873364
aldolase B, fructose-bisphosphate (ALDOB)	0.0628208	0.888939
aurora kinase C (AURKC), transcript variant 1	0.0630179	0.390933
interferon, alpha 5 (IFNA5)	0.0632013	0.374572
mortality factor 4 like 1 (MORF4L1), transcript variant 1	0.0634936	0.722007
chromosome 11 open reading frame 16 (C11orf16)	0.0636402	0.400785
calmodulin 2 (phosphorylase kinase, delta) (CALM2)	0.063652	0.483164
interferon regulatory factor 6 (IRF6)	0.0637441	0.328913
v-abl Abelson murine leukemia viral oncogene homolog 1 (ABL1), transcript variant a; see catalog number for detailed information on wild-type or point mutant status	0.063852	0.41487
metallothionein 1M (MT1M)	0.0646382	0.447203
TYRO3 protein tyrosine kinase (TYRO3)	0.0647137	0.850056
Elongation factor 1-alpha 1	0.0647593	0.652056
chromobox homolog 5 (HP1 alpha homolog, Drosophila) (CBX5)	0.0647903	0.845511
Putative S-adenosyl-L-methionine-dependent methyltransferase METT5D2	0.0648226	0.652719
Histone deacetylase complex subunit SAP18	0.0648527	0.437646
solute carrier family 2 (facilitated glucose transporter), member 4 (SLC2A4)	0.0648562	0.40644
APAF1 interacting protein (APIP)	0.065044	0.889154
pleckstrin homology, Sec7 and coiled-coil domains 4 (PSCD4)	0.0652696	0.533707
tRNA isopentenyltransferase, mitochondrial	0.0653418	0.543313
chromosome 18 open reading frame 22 (C18orf22)	0.0654882	0.474466
phospholipase C, delta 4 (PLCD4)	0.0655966	0.899715
G protein-coupled receptor kinase 4	0.0656331	0.515064
zinc finger, MYND-type containing 19 (ZMYND19)	0.0658376	0.426853
nuclear cap binding protein subunit 1, 80kDa (NCBP1)	0.0658518	0.438867
RAB33B, member RAS oncogene family (RAB33B)	0.0660995	0.782252
Thyroid receptor-interacting protein 11	0.0661261	0.928176
family with sequence similarity 21, member C (FAM21C)	0.0661359	0.565543
SH3-domain GRB2-like 3 (SH3GL3)	0.0661456	0.871235
lactate dehydrogenase A (LDHA)	0.066206	0.763109
family with sequence similarity 82, member C (FAM82C)	0.0663079	0.866097
estrogen receptor binding site associated, antigen, 9 (EBAG9), transcript variant 1	0.0663629	0.980621
CDC-like kinase 2 (CLK2), transcript variant 1	0.0664787	0.427332
Protein SET	0.0665064	0.782327
vacuolar protein sorting 26 homolog A (S. pombe) (VPS26A), transcript variant 1	0.066759	0.950493
phosphoribosyl transferase domain containing 1 (PRTFDC1)	0.0672614	0.965105
phosphoserine aminotransferase 1 (PSAT1), transcript variant 1	0.0673392	0.750857
Myosin light chain 2, lymphocyte-specific	0.0682848	0.457954
apoptosis-inducing, TAF9-like domain 1 (APITD1), transcript variant A	0.0683879	0.774887
zinc finger CCCH-type containing 3 (ZC3H3)	0.068528	0.576827
origin recognition complex, subunit 3-like (yeast) (ORC3L)	0.0687351	0.715966
RAD18 homolog (S. cerevisiae) (RAD18)	0.0691485	0.729132
small nuclear ribonucleoprotein 70kDa polypeptide (RNP antigen) (SNRP70)	0.069193	0.429553
ribosomal protein S19 (RPS19)	0.0694096	0.416233
arginine/serine-rich coiled-coil 2 (RSRC2)	0.069621	0.702512
ring finger protein 32 (RNF32)	0.0700898	0.721487
sphingosine-1-phosphate lyase 1 (SGPL1)	0.0701412	0.281482
ribosomal protein S6 kinase, 90kDa, polypeptide 5 (RPS6KA5), transcript variant 1	0.0701889	0.899073
survival of motor neuron 2, centromeric (SMN2), transcript variant d	0.0702422	0.968935
mitogen-activated protein kinase 14 (MAPK14), transcript variant 2	0.0702434	0.216249
tropomodulin 4 (muscle) (TMOD4)	0.070361	0.971233
RAB5C, member RAS oncogene family (RAB5C), transcript variant 2	0.0704711	0.671684
S100 calcium binding protein A3 (S100A3)	0.0705444	0.453962
Splicing factor 45	0.070748	0.402079
craniofacial development protein 1 (CFDP1)	0.0710588	0.799182
keratin 4 (KRT4)	0.0713008	0.680259
Transcription elongation factor A protein-like 1	0.0716031	0.505695
cold inducible RNA binding protein (CIRBP)	0.0716202	0.49113
fibroblast growth factor receptor substrate 3 (FRS3)	0.0717081	0.194265
RNA binding motif protein 8A (RBM8A)	0.0717193	0.646871
proteasome (prosome, macropain) 26S subunit, non-ATPase, 4 (PSMD4)	0.0717235	0.264362
tetraspanin 5 (TSPAN5)	0.0717961	0.432757
cyclin M1 (CNNM1)	0.0718459	0.293131
FLJ43980 protein (FLJ43980)	0.071977	0.304716
chromosome 11 open reading frame 82 (C11orf82)	0.072093	0.434071
Bifunctional protein NCOAT	0.0721672	0.814842
receptor-interacting serine-threonine kinase 2 (RIPK2)	0.0723256	0.427306
chromosome 16 open reading frame 80 (C16orf80)	0.0723859	0.500605
39S ribosomal protein L12, mitochondrial	0.0724687	0.370181
lectin, galactoside-binding, soluble, 8 (galectin 8) (LGALS8)	0.0725502	0.420206
Polycomb protein EZH2	0.072601	0.305061
protein kinase, X-linked (PRKX)	0.0727108	0.71303
lipoyltransferase 1 (LIPT1), transcript variant 1	0.0728749	0.479522
AHNAK nucleoprotein (AHNAK), transcript variant 2	0.0733581	0.537502
hypothetical protein MGC52110 (MGC52110)	0.0734513	0.443825
small nuclear ribonucleoprotein polypeptides B and B1 (SNRPB), transcript variant 1, mRNA.	0.0734713	0.641457
YY1 associated protein 1 (YY1AP1)	0.0735747	0.642386
tumor protein, translationally-controlled 1 (TPT1)	0.0737462	0.706925
protein phosphatase 1A (formerly 2C), magnesium-dependent, alpha isoform (PPM1A), transcript variant 2	0.0737721	0.380285
Ig kappa chain C region	0.0740449	0.143012
transmembrane protein 35 (TMEM35)	0.0747256	0.49088
calcium/calmodulin-dependent protein kinase kinase 2, beta (CAMKK2), transcript variant 4, mRNA.	0.0751723	0.345247
chromosome 11 open reading frame 65 (C11orf65)	0.0754522	0.367371
Era G-protein-like 1 (E. coli) (ERAL1)	0.0754865	0.527204
retinol binding protein 2, cellular (RBP2)	0.0756652	0.844033
CDK5 regulatory subunit-associated protein 3	0.0756983	0.989021
Hydroxysteroid dehydrogenase-like protein 1	0.0759468	0.394527
Ras-related C3 botulinum toxin substrate 1	0.0761316	0.47452
Unknown (protein for MGC:16479)	0.0763049	0.481871
Mammaglobin-A	0.0765678	0.344815
mitochondrial ribosomal protein L35 (MRPL35)	0.0766321	0.366642
a serine/threonione kinase	0.0766863	0.697101
moesin (MSN)	0.0767497	0.848167
thymidine kinase 1, soluble (TK1)	0.076929	0.393175
ankyrin repeat and sterile alpha motif domain containing 3 (ANKS3)	0.0773136	0.431842
zinc finger protein 710 (ZNF710)	0.0773367	0.400302
cDNA clone MGC:15427 IMAGE:2822641, complete cds	0.0775491	0.628223
Delta(3,5)-Delta(2,4)-dienoyl-CoA isomerase, mitochondrial	0.0776473	0.666301
F-box only protein 22	0.077723	0.978225
EF-hand calcium binding domain 7, mRNA (cDNA clone MGC:9635 IMAGE:3915942), complete cds	0.0777443	0.932445
ubiquitin carboxyl-terminal esterase L1 (ubiquitin thiolesterase) (UCHL1)	0.0777529	0.607974
poly(A) binding protein, cytoplasmic 3 (PABPC3)	0.0779784	0.272493
Eukaryotic translation initiation factor 2C 1	0.0781906	0.393755
UPF0417 protein FAM163A	0.0782614	0.478465
PREDICTED: Homo sapiens hypothetical LOC285307 (LOC285307)	0.0786483	0.601524
neuroblastoma breakpoint family, member 22 (pseudogene) (NBPF22P)	0.0787508	0.320877
Keratin, type I cytoskeletal 16	0.0790888	0.826138
core-binding factor, runt domain, alpha subunit 2; translocated to, 2 (CBFA2T2)	0.0793622	0.418058
ribosomal protein S6 kinase, 70kDa, polypeptide 1 (RPS6KB1)	0.0793722	0.73388
mannose phosphate isomerase (MPI)	0.0793851	0.322318
myelin-associated oligodendrocyte basic protein (MOBP)	0.0793994	0.448352
DNA fragmentation factor, 40kDa, beta polypeptide (caspase-activated DNase) (DFFB), transcript variant 3	0.0794464	0.440149
Dual specificity tyrosine-phosphorylation-regulated kinase 1A	0.0794489	0.374757
follicular lymphoma variant translocation 1 (FVT1)	0.0794798	0.69747
leucine rich repeat containing 6 (LRRC6)	0.0794798	0.663356
Protein ZNF365	0.0796602	0.464154
hypothetical protein MGC24103 (MGC24103)	0.079766	0.483409
transmembrane protein 126B (TMEM126B)	0.0804503	0.729343
glycosyltransferase-like domain containing 1 (GTDC1)	0.0804504	0.652446
FK506 binding protein 1A, 12kDa (FKBP1A), transcript variant 12B	0.0804903	0.420537
activator of basal transcription 1 (ABT1)	0.0806438	0.49842
SCY1-like protein 2	0.080899	0.769448
nucleophosmin (nucleolar phosphoprotein B23, numatrin) (NPM1)	0.0809028	0.552232
occludin/ELL domain containing 1 (OCEL1)	0.0810416	0.708397
phosphorylase kinase, gamma 2 (testis)	0.0816166	0.828382
fms-related tyrosine kinase 1 (vascular endothelial growth factor/vascular permeability factor receptor) (FLT1)	0.0816654	0.627222
histone cluster 3, H2bb (HIST3H2BB)	0.0817542	0.394317
ribosomal protein S16 (RPS16)	0.0818929	0.480804
peptidylprolyl isomerase D (cyclophilin D) (PPID)	0.0825456	0.916817
eukaryotic translation initiation factor 4E family member 2 (EIF4E2)	0.0828262	0.708791
Transcription factor Ovo-like 2	0.0837306	0.273802
Unconventional prefoldin RPB5 interactor	0.0843479	0.583395
BCL2-associated athanogene 5 (BAG5)	0.0845343	0.795555
histatin 3 (HTN3)	0.084608	0.610646
Phosphoglucomutase-2	0.0848146	0.483053
family with sequence similarity 38, member A (FAM38A)	0.0849317	0.374706
eukaryotic translation initiation factor 2, subunit 2 beta, 38kDa (EIF2S2)	0.0853112	0.701146
protein kinase C, alpha (PRKCA); see catalog number for detailed information on wild-type or point mutant status	0.0853462	0.658031
chromosome 3 open reading frame 36 (C3orf36)	0.0854971	0.482477
F-box and leucine-rich repeat protein 7 (FBXL7)	0.0856643	0.732692
BH3 interacting domain death agonist (BID), transcript variant 3	0.0857044	0.852883
somatostatin receptor 2 (SSTR2)	0.0858513	0.412165
Cytochrome P450 2B6	0.0861646	0.598222
KRR1, small subunit (SSU) processome component, homolog (yeast) (KRR1)	0.0864782	0.537879
protein kinase C, beta 1 (PRKCB1), transcript variant 2	0.0865089	0.799968
Ephrin type-A receptor 7	0.0869199	0.483742
sialophorin (leukosialin, CD43) (SPN), transcript variant 2	0.0872272	0.964049
twinfilin, actin-binding protein, homolog 1 (Drosophila) (TWF1)	0.087363	0.945603
ubiquitin specific peptidase 5 (isopeptidase T) (USP5)	0.0875086	0.502274
MRS2-like, magnesium homeostasis factor (S. cerevisiae) (MRS2L)	0.087614	0.517491
Adipophilin	0.087705	0.636237
Collagenase 3	0.0877389	0.395142
Podoplanin	0.0883518	0.308221
carbonyl reductase 4 (CBR4)	0.0885454	0.577492
proline-rich nuclear receptor coactivator 2 (PNRC2)	0.0887995	0.771737
Proline-rich protein 16	0.088943	0.845375
hypothetical protein MGC14407 (MGC14407)	0.0889922	0.711524
mediator complex subunit 28 (MED28)	0.0891206	0.602793
TCF3 (E2A) fusion partner (in childhood Leukemia) (TFPT)	0.0891446	0.423034
prefoldin subunit 1 (PFDN1)	0.0893937	0.351415
Putative uncharacterized protein FLJ45256	0.0898099	0.718461
casein kinase 1, delta (CSNK1D), transcript variant 1	0.0900192	0.393786
Protein phosphatase Slingshot homolog 3	0.090165	0.204959
src kinase associated phosphoprotein 1 (SKAP1)	0.0903087	0.586142
chromosome 8 open reading frame 76 (C8orf76)	0.0903312	0.460298
Leiomodin-1	0.0903628	0.745856
Spermine synthase	0.0904205	0.359611
ER lipid raft associated 1 (ERLIN1)	0.0907469	0.788703
coiled-coil domain containing 12 (CCDC12)	0.0908132	0.629716
forkhead box A3 (FOXA3)	0.0911131	0.787976
serpin peptidase inhibitor, clade F (alpha-2 antiplasmin, pigment epithelium derived factor), member 1 (SERPINF1)	0.0912582	0.494025
cutC copper transporter homolog (E. coli) (CUTC)	0.0914813	0.434393
Ras suppressor protein 1	0.091554	0.635234
Uncharacterized protein C8orf41	0.0917847	0.604111
cDNA clone IMAGE:4155919, complete cds	0.0918778	0.590099
Ribosome biogenesis protein BOP1	0.092006	0.846746
Potassium voltage-gated channel subfamily V member 1	0.0920141	0.667442
ATP-binding cassette, sub-family F (GCN20), member 3 (ABCF3)	0.0921731	0.73915
RNA-binding protein 39	0.0922765	0.391313
FGFR1 oncogene partner (FGFR1OP), transcript variant 1	0.0925191	0.570645
troponin T type 2 (cardiac) (TNNT2), transcript variant 1	0.0928377	0.269952
Titin	0.0929805	0.507493
progesterone receptor membrane component 1 (PGRMC1)	0.0930714	0.910167
ADP-ribosylation factor-like 6 interacting protein 1 (ARL6IP1)	0.0933372	0.224298
cortactin (CTTN), transcript variant 2	0.0937004	0.727901
S-phase kinase-associated protein 1A (p19A) (SKP1A), transcript variant 2	0.0938908	0.637854
coatomer protein complex, subunit zeta 1 (COPZ1)	0.0942523	0.7969
Mediator of RNA polymerase II transcription subunit 22	0.0943411	0.415745
thyroid hormone receptor, alpha (erythroblastic leukemia viral (v-erb-a) oncogene homolog, avian) (THRA), transcript variant 1	0.0951072	0.415803
thyroid hormone responsive (SPOT14 homolog, rat) (THRSP)	0.0951982	0.557071
TRAF family member-associated NFKB activator (TANK), transcript variant 2	0.095353	0.914211
cytochrome c oxidase subunit IV isoform 1 (COX4I1)	0.0954701	0.357802
SET domain containing 3 (SETD3), transcript variant 2	0.0955055	0.599163
nudix (nucleoside diphosphate linked moiety X)-type motif 9 (NUDT9), transcript variant 3	0.0955177	0.88024
guanine nucleotide binding protein-like 3 (nucleolar)-like (GNL3L)	0.0958242	0.437003
Spindle assembly abnormal protein 6 homolog	0.0958407	0.757913
1-acylglycerol-3-phosphate O-acyltransferase 3 (AGPAT3)	0.0958898	0.353938
Mediator of RNA polymerase II transcription subunit 29	0.0961725	0.69462
septin 11 (SEPT11)	0.0969211	0.508199
serpin peptidase inhibitor, clade A (alpha-1 antiproteinase, antitrypsin), member 3 (SERPINA3)	0.0972052	0.709928
TAO kinase 3 (TAOK3)	0.0974482	0.654343
Dual specificity tyrosine-phosphorylation-regulated kinase 2	0.0976963	0.402898
zinc finger protein 622 (ZNF622)	0.0979317	0.372463
IKAROS family zinc finger 1 (Ikaros), mRNA (cDNA clone MGC:17055 IMAGE:4338834), complete cds	0.0979422	0.685571
bromodomain and WD repeat domain containing 1 (BRWD1), transcript variant 3	0.0984947	0.661071
JmjC domain-containing histone demethylation protein 1A	0.0985381	0.664006
component of oligomeric golgi complex 8 (COG8)	0.0987126	0.93611
F-box protein 9 (FBXO9), transcript variant 3	0.0993358	0.797541
chromosome 14 open reading frame 130 (C14orf130), transcript variant 2	0.0996109	0.377054
kinesin heavy chain member 2A (KIF2A)	0.0996651	0.357941
ELK3, ETS-domain protein (SRF accessory protein 2) (ELK3)	0.100142	0.852928
Ficolin-1	0.101166	0.552002
Neuronal membrane glycoprotein M6-a	0.101405	0.482202
chromosome 21 open reading frame 33 (C21orf33), nuclear gene encoding mitochondrial protein, transcript variant 1	0.101485	0.629064
chromosome 2 open reading frame 47 (C2orf47)	0.101518	0.0486723
Zinc finger FYVE domain-containing protein 19	0.101863	0.478153
Lamin-A/C	0.102122	0.529115
arginyl-tRNA synthetase 2, mitochondrial (RARS2)	0.102138	0.960856
Malate dehydrogenase, cytoplasmic	0.102256	0.46163
immunity-related GTPase family, cinema (IRGC)	0.102478	0.577022
L-asparaginase	0.102643	0.494604
60S ribosomal protein L26	0.10303	0.475866
protein arginine methyltransferase 7 (PRMT7)	0.103125	0.292863
Dixin	0.103666	0.599908
zinc finger protein 280B (SUHW2)	0.103817	0.768884
retinal degeneration 3 (RD3)	0.104287	0.29001
peptidyl-tRNA hydrolase 2 (PTRH2), nuclear gene encoding mitochondrial protein	0.104336	0.36537
cystatin F (leukocystatin) (CST7)	0.104395	0.853621
chromosome 19 open reading frame 33 (C19orf33)	0.104529	0.844017
ariadne homolog 2 (Drosophila) (ARIH2)	0.104883	0.451798
growth arrest-specific 2 (GAS2), transcript variant 2	0.10553	0.873651
G protein-coupled receptor 45 (GPR45)	0.105627	0.518861
cytochrome P450, family 2, subfamily C, polypeptide 8 (CYP2C8)	0.105645	0.269417
family with sequence similarity 9, member C (FAM9C)	0.105819	0.400969
methylthioadenosine phosphorylase (MTAP)	0.106178	0.676891
Peripheral plasma membrane protein CASK	0.106672	0.535349
DR1-associated protein 1 (negative cofactor 2 alpha) (DRAP1)	0.107308	0.325145
jun dimerization protein 2 (JDP2)	0.107327	0.718214
Kinesin-like protein KIF26B	0.107421	0.643122
Nuclear protein NP60	0.107555	0.596512
ectonucleotide pyrophosphatase/phosphodiesterase 1 (ENPP1)	0.107639	0.532957
forkhead box P1 (FOXP1)	0.10767	0.551428
immunoglobin superfamily, member 21 (IGSF21)	0.107672	0.838713
lactate dehydrogenase A-like 6B (LDHAL6B)	0.108694	0.665035
nuclear receptor subfamily 1, group D, member 1 (NR1D1)	0.108791	0.528362
interferon, alpha 6 (IFNA6)	0.10912	0.47607
Selenoprotein H	0.109128	0.354245
ring finger protein 32 (RNF32)	0.109156	0.520522
histone deacetylase 1 (HDAC1)	0.109238	0.312902
ASF1 anti-silencing function 1 homolog A (S. cerevisiae) (ASF1A)	0.109308	0.445888
chromosome 9 open reading frame 82 (C9orf82)	0.109459	0.312581
Membrane-associated progesterone receptor component 2	0.109512	0.337221
nuclear cap binding protein subunit 2, 20kDa (NCBP2), transcript variant 1	0.109693	0.501808
testis specific, 10 (TSGA10)	0.10973	0.603627
tandem C2 domains, nuclear (TC2N)	0.109741	0.631405
chromosome 13 open reading frame 16 (C13orf16)	0.109779	0.718548
ribosomal protein S21 (RPS21)	0.109919	0.949294
colony stimulating factor 1 receptor, formerly McDonough feline sarcoma viral (v-fms) oncogene homolog (CSF1R)	0.110307	0.873511
alpha-2-macroglobulin (A2M)	0.110373	0.343893
cutC copper transporter homolog (E. coli) (CUTC)	0.110585	0.570972
p21 (CDKN1A)-activated kinase 3 (PAK3)	0.110757	0.728981
interleukin 2 receptor, gamma (severe combined immunodeficiency) (IL2RG)	0.110956	0.584344
phosphatidic acid phosphatase type 2 domain containing 3 (PPAPDC3)	0.11102	0.756727
transmembrane protein 55A (TMEM55A)	0.111099	0.6199
heat shock 70kDa protein 8 (HSPA8), transcript variant 1	0.111178	0.527291
nicotinamide nucleotide adenylyltransferase 2 (NMNAT2), transcript variant 1	0.111184	0.72273
tropomodulin 2 (neuronal) (TMOD2)	0.111365	0.411881
serum amyloid A2, mRNA (cDNA clone MGC:23693 IMAGE:4767650), complete cds	0.111384	0.483649
cDNA clone MGC:16614 IMAGE:4111344, complete cds	0.111447	0.409171
nucleosome assembly protein 1-like 3 (NAP1L3)	0.111454	0.305808
HLA class II histocompatibility antigen, DQ(5) alpha chain	0.11165	0.729462
claudin 15 (CLDN15)	0.111769	0.722901
Uncharacterized protein C9orf114	0.112016	0.523751
TAR (HIV-1) RNA binding protein 2 (TARBP2), transcript variant 1	0.112599	0.891092
selenophosphate synthetase 1 (SEPHS1)	0.112682	0.523085
late cornified envelope 3D (LCE3D)	0.112916	0.499347
chromosome 15 open reading frame 15 (C15orf15)	0.113059	0.470251
synaptotagmin IX (SYT9)	0.113082	0.721771
biogenesis of lysosome-related organelles complex-1, subunit 2 (BLOC1S2), transcript variant 1	0.113284	0.290863
A kinase (PRKA) anchor protein 1 (AKAP1)	0.113294	0.541233
hypothetical protein LOC51233, mRNA (cDNA clone MGC:75009 IMAGE:5170001), complete cds.	0.113472	0.524064
NEDD8-activating enzyme E1 regulatory subunit	0.113552	0.392157
breast cancer anti-estrogen resistance 3 (BCAR3)	0.113861	0.865881
TIMP metallopeptidase inhibitor 1 (TIMP1)	0.113971	0.560033
G protein-coupled receptor kinase 4	0.114037	0.405026
oligonucleotide/oligosaccharide-binding fold containing 2B (OBFC2B)	0.114326	0.678063
protein kinase C, beta 1 (PRKCB1), transcript variant 1	0.114617	0.475392
nucleolar protein family A, member 2 (H/ACA small nucleolar RNPs) (NOLA2), transcript variant 1	0.114871	0.348414
methyltransferase like 9 (METTL9), transcript variant 1	0.114934	0.932732
cAMP responsive element binding protein 1 (CREB1), transcript variant B	0.115088	0.617401
cyclin E2 (CCNE2)	0.115556	0.481006
vacuolar protein sorting 25 homolog (S. cerevisiae) (VPS25)	0.115578	0.611727
gamma-aminobutyric acid (GABA) A receptor, alpha 3 (GABRA3)	0.115664	0.35212
NADH dehydrogenase (ubiquinone) 1 beta subcomplex, 10, 22kDa (NDUFB10)	0.115784	0.433712
MAP kinase interacting serine/threonine kinase 1 (MKNK1), transcript variant 1	0.116109	0.249621
C-X-C motif chemokine 9	0.116219	0.139124
hypothetical protein MGC26641 (MGC26641)	0.116417	0.364677
Casein kinase I isoform gamma-2	0.116418	0.429653
Toll/interleukin-1 receptor domain-containing adapter protein	0.116518	0.917987
DIRAS family, GTP-binding RAS-like 1 (DIRAS1)	0.116634	0.678177
Amino-terminal enhancer of split	0.116799	0.874517
AKT interacting protein (AKTIP), transcript variant 2	0.116883	0.933736
Melanoregulin	0.116943	0.372375
Protein transport protein Sec61 subunit alpha isoform 1	0.117143	0.447385
Zinc finger protein castor homolog 1	0.11743	0.283721
coiled-coil domain containing 28B (CCDC28B)	0.118058	0.389982
RNA binding motif protein 4 (RBM4)	0.118155	0.46698
golgi membrane protein 1 (GOLPH2)	0.118283	0.740592
M-phase phosphoprotein 6 (MPHOSPH6)	0.118784	0.877552
butyrobetaine (gamma), 2-oxoglutarate dioxygenase (gamma-butyrobetaine hydroxylase) 1 (BBOX1)	0.119233	0.388064
receptor accessory protein 2 (REEP2)	0.11993	0.651242
chromosome 1 open reading frame 115 (C1orf115)	0.119952	0.495544
ATPase, H+ transporting, lysosomal 13kDa, V1 subunit G1 (ATP6V1G1)	0.120032	0.685905
WD repeat and FYVE domain containing 1 (WDFY1)	0.120181	0.334991
Mitogen-activated protein kinase kinase kinase 2	0.120227	0.977784
ADP-ribosylation factor-like 3 (ARL3)	0.120367	0.697292
peptidylprolyl isomerase (cyclophilin)-like 2 (PPIL2), transcript variant 3	0.120509	0.682758
eukaryotic translation initiation factor 2, subunit 1 alpha, 35kDa (EIF2S1)	0.120603	0.421774
prolyl endopeptidase (PREP)	0.12062	0.839075
epidermal growth factor receptor (erythroblastic leukemia viral (v-erb-b) oncogene homolog, avian) (EGFR); see catalog number for detailed information on wild-type or point mutant status	0.120672	0.977206
Protein arginine N-methyltransferase 8	0.120675	0.398245
serine/threonine kinase 10 (STK10)	0.120742	0.338324
transglutaminase 2 (C polypeptide, protein-glutamine-gamma-glutamyltransferase) (TGM2)	0.121176	0.286578
Myelin protein zero-like protein 1	0.121276	0.317539
phosphodiesterase 6H, cGMP-specific, cone, gamma (PDE6H)	0.121927	0.435072
interleukin 26 (IL26)	0.122196	0.442661
TNF receptor-associated factor 7 (TRAF7)	0.122287	0.648151
symplekin (SYMPK)	0.122457	0.690235
cyclin K and cyclin-dependent kinase 9 (CDC2-related kinase) (CDK9): cyclin K and CDK9 sequences are seperated by -- (in the protein list file).	0.122792	0.458635
p21(CDKN1A)-activated kinase 4 (PAK4), transcript variant 1	0.123122	0.784204
Four and a half LIM domains protein 3	0.123141	0.401841
chromosome 6 open reading frame 118 (C6orf118)	0.123305	0.562832
sterile alpha motif domain containing 3 (SAMD3), transcript variant 2	0.123342	0.764831
leucine zipper and CTNNBIP1 domain containing (LZIC)	0.123393	0.936666
twinfilin, actin-binding protein, homolog 1 (Drosophila) (TWF1)	0.123549	0.546717
solute carrier family 25, member 33 (SLC25A33)	0.123767	0.223358
interleukin 1 receptor-like 1 (IL1RL1), transcript variant 3	0.123911	0.691518
cAMP-dependent protein kinase type II-beta regulatory subunit	0.124167	0.275635
mitochondrial ribosomal protein L43 (MRPL43)	0.124173	0.485561
B melanoma antigen 3	0.124547	0.670812
Proline-rich protein 16	0.124564	0.636414
ankyrin repeat and MYND domain containing 1 (ANKMY1)	0.12462	0.451115
ATP synthase subunit alpha, mitochondrial	0.125587	0.451109
Putative polypeptide N-acetylgalactosaminyltransferase-like protein 3	0.12565	0.424046
Paraneoplastic antigen-like protein 5	0.125835	0.438987
chromosome 12 open reading frame 62 (C12orf62)	0.125893	0.395917
anillin, actin binding protein (ANLN)	0.125995	0.383107
solute carrier family 22 (organic anion transporter), member 8 (SLC22A8)	0.126039	0.56187
beta-transducin repeat containing (BTRC), transcript variant 2, mRNA.	0.126051	0.427737
NA	0.126689	0.987412
alcohol dehydrogenase 5 (class III), chi polypeptide (ADH5)	0.126984	0.453407
Cullin-associated NEDD8-dissociated protein 1	0.127086	0.454792
PTK6 protein tyrosine kinase 6 (PTK6)	0.127421	0.861025
Notch-regulated ankyrin repeat protein (NRARP)	0.127549	0.762738
syndecan 4 (SDC4)	0.127557	0.376479
NudC domain-containing protein 1	0.12767	0.214321
interferon regulatory factor 3 (IRF3)	0.12802	0.717533
V-type proton ATPase subunit F	0.128105	0.428463
Interleukin-2	0.128431	0.334202
enoyl Coenzyme A hydratase domain containing 1 (ECHDC1)	0.128608	0.358959
histone cluster 1, H2ai (HIST1H2AI)	0.128884	0.347927
acetyl-Coenzyme A acyltransferase 2 (mitochondrial 3-oxoacyl-Coenzyme A thiolase) (ACAA2)	0.129103	0.87466
Rab geranylgeranyltransferase, beta subunit (RABGGTB)	0.129237	0.273777
leukocyte specific transcript 1 (LST1), transcript variant 5	0.129609	0.330181
synaptotagmin VI (SYT6)	0.129662	0.407206
glutathione transferase zeta 1 (maleylacetoacetate isomerase) (GSTZ1), transcript variant 1	0.12983	0.678811
Bruton agammaglobulinemia tyrosine kinase (BTK)	0.130249	0.41894
UCHL5 interacting protein (UCHL5IP)	0.130449	0.817892
RNA-binding protein with multiple splicing	0.130746	0.249471
orthodenticle homeobox 1 (OTX1)	0.130905	0.559817
glutathione S-transferase pi (GSTP1)	0.130951	0.888743
polymerase (DNA directed), lambda (POLL)	0.131251	0.529549
Rieske domain-containing protein	0.131691	0.654064
protein phosphatase 1, regulatory (inhibitor) subunit 16B (PPP1R16B)	0.131833	0.334344
BTG family, member 2 (BTG2)	0.132028	0.40941
Membrane-spanning 4-domains subfamily A member 8B	0.132043	0.58029
NA	0.132101	0.576059
piggyBac transposable element derived 1 (PGBD1)	0.132348	0.746629
leucine aminopeptidase 3 (LAP3)	0.132804	0.497728
chromosome 14 open reading frame 118 (C14orf118)	0.132846	0.267299
lin-7 homolog B (C. elegans) (LIN7B)	0.132846	0.736282
nucleotide binding protein 1 (MinD homolog, E. coli) (NUBP1)	0.132886	0.97293
tubulin, alpha 1c (TUBA1C)	0.133005	0.327525
glucosamine (UDP-N-acetyl)-2-epimerase/N-acetylmannosamine kinase (GNE)	0.133328	0.472655
Programmed cell death protein 7	0.133478	0.435345
CKLF-like MARVEL transmembrane domain containing 2 (CMTM2)	0.133702	0.600956
Zinc finger matrin-type protein 4	0.134004	0.320423
tRNA methyltransferase 6 homolog (S. cerevisiae) (TRMT6)	0.134227	0.57568
deoxythymidylate kinase (thymidylate kinase) (DTYMK)	0.134354	0.38998
S100 calcium binding protein A14 (S100A14)	0.134371	0.51799
PREDICTED: Homo sapiens hypothetical LOC387974 (LOC387974)	0.13445	0.361642
v-akt murine thymoma viral oncogene homolog 3 (protein kinase B, gamma) (AKT3), transcript variant 1	0.134538	0.268084
Small proline-rich protein 2G	0.134562	0.183397
Serine/threonine-protein kinase N1	0.134881	0.79164
hypothetical protein LOC51252 (LOC51252)	0.134951	0.775676
DEAH (Asp-Glu-Ala-His) box polypeptide 16 (DHX16)	0.135077	0.894026
CDC28 protein kinase regulatory subunit 1B (CKS1B)	0.135179	0.908757
Protein FAM122C	0.135759	0.388991
Dual specificity mitogen-activated protein kinase kinase 5	0.135806	0.318099
Nuclear protein Hcc-1	0.135979	0.421535
testis specific protein, Y-linked 2 (TSPY2)	0.136078	0.740709
mitogen-activated protein kinase 12 (MAPK12)	0.136115	0.544067
processing of precursor 5, ribonuclease P/MRP subunit (S. cerevisiae) (POP5), transcript variant 1	0.136264	0.318988
Trafficking protein particle complex subunit 6A	0.136344	0.427889
chromosome 7 open reading frame 41 (C7orf41)	0.136413	0.390276
myogenic factor 6 (herculin) (MYF6)	0.136915	0.419074
hypothetical LOC541471 (LOC541471)	0.136957	0.4474
Ubiquitin-conjugating enzyme E2 D3	0.137005	0.616934
PREDICTED: Homo sapiens hypothetical LOC399920 (LOC399920)	0.137049	0.376053
Cyclin-J	0.137525	0.353296
interferon responsive gene 15 (IFRG15)	0.137573	0.920227
olfactomedin 3 (OLFM3)	0.13764	0.400669
chromosome 5 open reading frame 5 (C5orf5)	0.137829	0.490824
TIMELESS interacting protein (TIPIN)	0.138043	0.394079
protein kinase C, zeta (PRKCZ), transcript variant 1	0.138768	0.287528
chorionic somatomammotropin hormone 1 (placental lactogen) (CSH1)	0.139119	0.316478
collagen, type IV, alpha 3 (Goodpasture antigen) binding protein (COL4A3BP), transcript variant 2	0.139177	0.161457
thymosin-like 8 (TMSL8)	0.139239	0.345365
mitochondrial ribosomal protein L30 (MRPL30), nuclear gene encoding mitochondrial protein, transcript variant 1	0.139286	0.328933
vacuolar protein sorting 16 homolog (S. cerevisiae) (VPS16), transcript variant 2	0.139408	0.778321
ATG12 autophagy related 12 homolog (S. cerevisiae) (ATG12)	0.139559	0.554905
NF-kappa-B-activating protein	0.139664	0.263062
aurora kinase A (AURKA), transcript variant 2	0.139711	0.470562
DMRT-like family C1 (DMRTC1)	0.139797	0.866709
parvin, alpha (PARVA)	0.140092	0.688335
zinc finger protein 574 (ZNF574)	0.140525	0.413243
polybromo 1 (PBRM1)	0.140682	0.943605
heat shock 70kDa protein 9 (mortalin) (HSPA9)	0.14086	0.585799
E74-like factor 5 (ets domain transcription factor) (ELF5), transcript variant 2	0.141257	0.526868
t-complex 11 (mouse) (TCP11), transcript variant 2	0.14149	0.626383
zinc ribbon domain containing 1 (ZNRD1), transcript variant b	0.141576	0.344238
Transmembrane inner ear expressed protein	0.142067	0.724664
guanine nucleotide binding protein-like 2 (nucleolar) (GNL2)	0.142276	0.38645
NA	0.142551	0.234328
v-Ki-ras2 Kirsten rat sarcoma viral oncogene homolog (KRAS), transcript variant a	0.142638	0.476012
Voltage-dependent L-type calcium channel subunit beta-1	0.142665	0.750551
casein kinase 1, gamma 3 (CSNK1G3)	0.14273	0.856369
KIAA1143 (KIAA1143)	0.142837	0.553084
ubiquitin specific peptidase 14 (tRNA-guanine transglycosylase) (USP14), transcript variant 1	0.142952	0.667403
H3 histone, family 3B (H3.3B) (H3F3B)	0.143012	0.242117
PAS domain containing 1 (PASD1)	0.143098	0.408966
Putative C->U-editing enzyme APOBEC-4	0.143591	0.549824
chemokine (C-X-C motif) ligand 12 (stromal cell-derived factor 1) (CXCL12), transcript variant 2	0.143803	0.281189
chromosome 10 open reading frame 63 (C10orf63)	0.144892	0.686088
transmembrane protein 140 (TMEM140)	0.144935	0.449396
aarF domain containing kinase 1 (ADCK1)	0.145081	0.933027
PREDICTED: Homo sapiens hypothetical LOC389081 (LOC389081)	0.145302	0.648859
solute carrier family 7 (cationic amino acid transporter, y+ system), member 1 (SLC7A1)	0.145309	0.546079
stromal membrane-associated protein 1 (SMAP1)	0.145391	0.439521
DnaJ (Hsp40) homolog, subfamily B, member 11 (DNAJB11)	0.145438	0.60544
armadillo repeat containing, X-linked 2 (ARMCX2)	0.145514	0.349095
Ras suppressor protein 1 (RSU1), transcript variant 1	0.145841	0.61122
chromosome 1 open reading frame 174 (C1orf174)	0.146246	0.536293
mortality factor 4 like 1, mRNA (cDNA clone MGC:87361 IMAGE:4824022), complete cds	0.146267	0.653412
Phospholipase A2	0.146316	0.75951
squamous cell carcinoma antigen recognized by T cells 3 (SART3)	0.146512	0.457788
THO complex 3 (THOC3)	0.146737	0.436031
ALS2 C-terminal like (ALS2CL), transcript variant 3	0.146784	0.962926
MIT, microtubule interacting and transport, domain containing 1 (MITD1)	0.147171	0.664679
spermatogenesis associated 17 (SPATA17)	0.147556	0.498069
Receptor-interacting serine/threonine-protein kinase 3	0.14762	0.976402
carbonic anhydrase XIV (CA14)	0.147666	0.396154
chromatin modifying protein 2B (CHMP2B)	0.147847	0.345205
coronin, actin binding protein, 1C (CORO1C), transcript variant 1	0.147938	0.565302
TGFB1-induced anti-apoptotic factor 1 (TIAF1)	0.148298	0.390752
signal sequence receptor, gamma (translocon-associated protein gamma) (SSR3)	0.148648	0.827422
nucleolar and spindle associated protein 1 (NUSAP1), transcript variant 2	0.148952	0.434126
apoptosis-inducing factor, mitochondrion-associated, 3 (AIFM3)	0.149228	0.361946
coiled-coil domain containing 40 (CCDC40)	0.149799	0.566594
60S ribosomal protein L6	0.149872	0.448778
pyrophosphatase (inorganic) 2 (PPA2)	0.149872	0.623523
chromosome 22 open reading frame 31 (C22orf31)	0.150039	0.793888
Probetacellulin	0.150051	0.333302
ribosomal RNA processing 15 homolog (S. cerevisiae) (RRP15)	0.150125	0.463114
coenzyme Q3 homolog, methyltransferase (S. cerevisiae) (COQ3)	0.150175	0.784087
Uncharacterized protein C1orf74	0.150298	0.374912
mitochondrial ribosomal protein S14 (MRPS14), nuclear gene encoding mitochondrial protein	0.150341	0.3908
mitogen-activated protein kinase kinase kinase kinase 2 (MAP4K2)	0.150369	0.194536
tripartite motif-containing 32 (TRIM32)	0.15052	0.947331
dynein, axonemal, light chain 1 (DNAL1)	0.150607	0.741916
mitochondrial ribosomal protein L34 (MRPL34), nuclear gene encoding mitochondrial protein	0.150725	0.4052
TP53RK binding protein (TPRKB)	0.150744	0.397664
WW domain binding protein 2 (WBP2)	0.150751	0.752703
general transcription factor II, i (GTF2I), transcript variant 4	0.150801	0.550972
androgen-induced 1 (AIG1)	0.150877	0.949844
ring finger protein 34 (RNF34), transcript variant 2	0.151322	0.666964
dihydrouridine synthase 3-like (S. cerevisiae) (DUS3L)	0.151583	0.4575
CHK1 checkpoint homolog (S. pombe) (CHEK1)	0.152486	0.35228
ribosomal protein L38 (RPL38), transcript variant 1	0.152655	0.420927
platelet factor 4 variant 1 (PF4V1)	0.152721	0.315275
Spermatogenesis- and oogenesis-specific basic helix-loop-helix-containing protein 2	0.152731	0.347171
ring finger protein 128 (RNF128), transcript variant 1	0.152786	0.832345
deoxyguanosine kinase (DGUOK), nuclear gene encoding mitochondrial protein, transcript variant 1	0.152799	0.708191
tubulin polymerization promoting protein (TPPP)	0.152838	0.607731
CBF1-interacting corepressor	0.152974	0.34028
family with sequence similarity 44, member B (FAM44B)	0.153002	0.26412
phosphodiesterase 7B (PDE7B)	0.153017	0.329318
testis expressed 101 (TEX101)	0.153132	0.441616
insulin receptor substrate 1 (IRS1)	0.153165	0.422284
TRAF and TNF receptor associated protein (TTRAP)	0.153167	0.320206
Gap junction alpha-10 protein	0.153186	0.432192
aquaporin 5 (AQP5)	0.153244	0.667161
BAI1-associated protein 2 (BAIAP2)	0.153305	0.434106
ribulose-5-phosphate-3-epimerase (RPE)	0.153663	0.878786
chromosome 3 open reading frame 64 (C3orf64)	0.153708	0.354156
chromosome 21 open reading frame 84 (C21orf84)	0.153802	0.406391
Rhophilin-1	0.154325	0.34673
Extracellular sulfatase Sulf-1	0.154573	0.530354
syntaxin 18 (STX18)	0.155007	0.32543
lymphocyte cytosolic protein 2 (SH2 domain containing leukocyte protein of 76kDa) (LCP2)	0.155347	0.961039
hepatoma-derived growth factor (high-mobility group protein 1-like) (HDGF)	0.155698	0.705903
adenylate kinase 1 (AK1)	0.15574	0.320831
corticotropin releasing hormone receptor 2 (CRHR2)	0.156112	0.436214
cation channel, sperm associated 2 (CATSPER2)	0.156156	0.468489
Ras-related protein Rab-9B	0.156509	0.610994
Tyrosine-protein kinase receptor UFO	0.156801	0.25789
nerve growth factor receptor (TNFRSF16) associated protein 1 (NGFRAP1), transcript variant 1	0.156812	0.549671
Zinc finger protein 654	0.156944	0.522172
regulating synaptic membrane exocytosis 3 (RIMS3)	0.15707	0.416829
DNA-directed RNA polymerase III subunit RPC9	0.157159	0.894647
chromosome 7 open reading frame 41 (C7orf41)	0.157188	0.310146
Glucose-6-phosphate 1-dehydrogenase	0.157375	0.98835
Angiopoietin-1 receptor	0.15761	0.719135
Ropporin-1B	0.15772	0.131764
nucleosome assembly protein 1-like 1 (NAP1L1)	0.157767	0.264895
spermatogenesis associated 5 (SPATA5)	0.158831	0.327401
PBX/knotted 1 homeobox 1 (PKNOX1)	0.158832	0.506955
ubiquitin specific peptidase 3 (USP3)	0.159109	0.564932
1-acylglycerol-3-phosphate O-acyltransferase 1 (lysophosphatidic acid acyltransferase, alpha), mRNA (cDNA clone IMAGE:3448169), complete cds.	0.159182	0.447596
serine/threonine protein kinase MST4 (MST4), transcript variant 3	0.159453	0.30453
syntaxin binding protein 5 (tomosyn) (STXBP5)	0.159546	0.7442
Peptidase inhibitor 16	0.159839	0.70987
Proteasome subunit beta type-2	0.159906	0.299936
IKAROS family zinc finger 3 (Aiolos) (IKZF3), transcript variant 1	0.160059	0.560323
sushi-repeat-containing protein, X-linked (SRPX)	0.16043	0.841726
mitogen-activated protein kinase 9 (MAPK9)	0.160453	0.532963
family with sequence similarity 134, member B (FAM134B), transcript variant 2	0.160592	0.606852
interleukin 20 receptor beta (IL20RB)	0.160634	0.550051
histidine triad nucleotide binding protein 2 (HINT2)	0.160684	0.67291
transmembrane protein 98 (TMEM98)	0.160913	0.242263
vacuolar protein sorting 13 homolog B (yeast) (VPS13B)	0.160972	0.239941
gastric inhibitory polypeptide (GIP)	0.16103	0.504267
SH3 domain binding glutamic acid-rich protein like 2 (SH3BGRL2)	0.161065	0.431157
nudix (nucleoside diphosphate linked moiety X)-type motif 12 (NUDT12)	0.161431	0.892455
basic leucine zipper nuclear factor 1 (JEM-1) (BLZF1)	0.161478	0.646806
zinc finger protein 533 (ZNF533)	0.161578	0.654238
Interferon gamma	0.161948	0.233133
arrestin domain containing 1 (ARRDC1)	0.162105	0.0333857
CKLF-like MARVEL transmembrane domain-containing protein 1	0.162261	0.383956
ubiquitin-conjugating enzyme E2C (UBE2C), transcript variant 1	0.162277	0.963545
Arginyl-tRNA--protein transferase 1	0.162305	0.213205
armadillo repeat containing, X-linked 5 (ARMCX5)	0.162372	0.50255
breast cancer metastasis suppressor 1 (BRMS1), transcript variant 1	0.162505	0.568319
mitochondrial ribosomal protein L43 (MRPL43), nuclear gene encoding mitochondrial protein, transcript variant 2	0.163116	0.579695
chromosome 12 open reading frame 23 (C12orf23)	0.163409	0.849459
reticulon 4 (RTN4), transcript variant 3	0.163516	0.292459
cDNA clone IMAGE:4623222, partial cds	0.163526	0.979855
high-mobility group 20B (HMG20B)	0.163648	0.380351
Activin receptor type-2B	0.16403	0.295821
serine/threonine kinase 3 (STE20 homolog, yeast) (STK3)	0.164204	0.619529
Nuclear transcription factor Y subunit beta	0.164243	0.513215
WD repeat-containing protein 26	0.164392	0.433546
PREDICTED: Homo sapiens hypothetical protein LOC286208 (LOC286208), mRNA.	0.164397	0.549085
intercellular adhesion molecule 3 (ICAM3)	0.164441	0.359806
Phosphatase and actin regulator 4	0.164548	0.538896
HRAS-like suppressor family, member 5 (HRASLS5)	0.164549	0.692822
glycogen synthase 1 (muscle) (GYS1)	0.164598	0.279445
transmembrane protein 139 (TMEM139)	0.164602	0.233141
cyclin K and cyclin-dependent kinase 9 (CDC2-related kinase) (CDK9): cyclin K and CDK9 sequences are seperated by -- (in the protein list file).	0.164645	0.584711
SUMO/sentrin specific peptidase family member 8 (SENP8)	0.164658	0.485204
TR4 orphan receptor associated protein TRA16 (TRA16)	0.164824	0.221569
hypothetical LOC402573 (LOC402573)	0.16484	0.618477
hypothetical protein FLJ11184 (FLJ11184)	0.164909	0.433065
protein kinase C, gamma (PRKCG)	0.165482	0.955882
Putative uncharacterized protein ENSP00000341502	0.165747	0.361795
DEAD (Asp-Glu-Ala-Asp) box polypeptide 1 (DDX1)	0.165795	0.262711
chromosome 18 open reading frame 45 (C18orf45)	0.165925	0.390124
SUMO1 activating enzyme subunit 2 (SAE2)	0.166452	0.502538
peptidyl arginine deiminase, type III (PADI3)	0.1667	0.758776
staufen, RNA binding protein, homolog 1 (Drosophila) (STAU1)	0.166909	0.608586
DNA helicase HEL308 (HEL308)	0.167145	0.459693
coiled-coil domain containing 101 (CCDC101)	0.167194	0.562294
eukaryotic translation elongation factor 1 gamma (EEF1G)	0.167241	0.475323
Hypermethylated in cancer 2 protein	0.167464	0.724765
sorting nexin 3 (SNX3)	0.167661	0.419902
ubiquitin specific peptidase 48 (USP48)	0.167752	0.242248
calcium/calmodulin-dependent protein kinase II inhibitor 1 (CAMK2N1)	0.168057	0.732442
metallothionein 1E (MT1E)	0.168156	0.412801
cDNA clone IMAGE:4344401, **** WARNING: chimeric clone ****	0.168933	0.42308
guanylate cyclase 1, soluble, beta 3 (GUCY1B3)	0.16903	0.296597
Tubulin-specific chaperone cofactor E-like protein	0.169055	0.241573
zinc finger, HIT type 1 (ZNHIT1)	0.169321	0.297
four and a half LIM domains 2 (FHL2), transcript variant 1	0.169397	0.33683
RAB11B, member RAS oncogene family (RAB11B)	0.169487	0.845987
adenosine deaminase, RNA-specific, B2 (RED2 homolog rat) (ADARB2)	0.17009	0.951971
heat shock 105kDa/110kDa protein 1 (HSPH1)	0.170189	0.491105
Tyrosine-protein kinase ABL2	0.17022	0.304897
[truncated: 7,644 more rows]
