# Supplementary material for: IMMUND: A Diagnostic and Therapeutic Pipeline to Uncover the Convergence in Functional Perturbation at Early Stages of Neurodegenerative Diseases and Multiple Sclerosis Based on Protein Markers
Source: Int J Mol Sci. 2026 Jun 22;27(12):5627. doi: 10.3390/ijms27125627 (PMC13299175; doi:10.3390/ijms27125627)
Supplement: Supplementary file 1 [file ijms-27-05627-s001.zip › Supplementary Table S2.xlsx]

## Sheet: Sheet1
Proteins	Uniprot ID
transmembrane protein 43 (TMEM43)	Q9BTV4
mitochondrial GTPase 1 homolog (S. cerevisiae) (MTG1)	Q9BT17
immunoglobulin lambda constant 1 (Mcg marker) (IGLC1)	P0CG04
Bifunctional heparan sulfate N-deacetylase/N-sulfotransferase 1	P52848
activin A receptor, type IB (ACVR1B), transcript variant 1	P36896
sphingosine kinase 1 (SPHK1), transcript variant 1	Q9NYA1
POU domain, class 5, transcription factor 1	Q90270
butyrophilin, subfamily 2, member A1 (BTN2A1), transcript variant 2	Q7KYR7
Transaldolase	P37837
ADAMTS-like 1 (ADAMTSL1)	Q8N6G6
serine active site containing 1 (SERAC1)	Q96JX3
Serine/threonine-protein kinase Sgk2	Q9HBY8
neuroblastoma breakpoint family, member 1 (NBPF1)	Q3BBV0
immunoglobulin lambda locus (IGL@)	A0M8Q6
Ral GEF with PH domain and SH3 binding motif 1 (RALGPS1)	Q5JS13
neural cell adhesion molecule 2 (NCAM2)	O15394
G antigen 7 (GAGE7)	O76087
EMG1 nucleolar protein homolog (EMG1)	Q92979
Wolf-Hirschhorn syndrome candidate 1 (WHSC1), transcript variant 5	O96028
RAD23 homolog A (S. cerevisiae) (RAD23A)	P54725
SFRS protein kinase 1 (SRPK1)	Q96SB4
Upstream stimulatory factor 2	Q15853
anthrax toxin receptor 1 (ANTXR1), transcript variant 3	Q9H6X2
minichromosome maintenance complex component 5 (MCM5)	P33992
Centromere protein L	Q8N0S6
brain-derived neurotrophic factor (BDNF)	P23560
Serine/threonine-protein kinase 36	P53350
v-raf murine sarcoma viral oncogene homolog B1 (BRAF); see catalog number for detailed information on wild-type or point mutant status	P15056
four and a half LIM domains 1 (FHL1)	Q13642
chromosome 16 open reading frame 5 (C16orf5)	Q9H305
immunoglobulin kappa variable 1-5 (IGKV1-5)	P01602
DEAD (Asp-Glu-Ala-Asp) box polypeptide 47 (DDX47), transcript variant 1	Q9H0S4
Serine/threonine-protein kinase PAK 1	Q9NQU5
Ets2 repressor factor (ERF)	P50548
olfactory receptor, family 11, subfamily L, member 1 (OR11L1), mRNA	G5E678
SLIT and NTRK-like protein 3	Q8IW52
centrosomal protein 72kDa (CEP72)	Q9P209
purinergic receptor P2Y, G-protein coupled, 2 (P2RY2)	P41231
septin 10 (SEPT10), transcript variant 1	Q9P0V9
ubiquitin-conjugating enzyme E2 variant 1 (UBE2V1)	Q13404
Protein FAM113B	Q96HM7
ATPase, class II, type 9B (ATP9B)	O43861
leucine rich repeat containing 8 family, member D (LRRC8D)	Q7L1W4
septin 4 (SEPT4), transcript variant 1	O43236
processing of precursor 7, ribonuclease P/MRP subunit (S. cerevisiae) (POP7)	Q99575
mannosyl (alpha-1,6-)-glycoprotein beta-1,6-N-acetyl-glucosaminyltransferase, isozyme B (MGAT5B)	Q9Y4A8
stathmin-like 3 (STMN3)	Q9NZ72
neurogenic differentiation 6 (NEUROD6)	Q9Y5K2
albumin (ALB)	P02768
leucine rich repeat containing 42 (LRRC42)	Q8N5I4
Granulocyte-macrophage colony-stimulating factor	P04141
gastrokine 2 (GKN2)	Q86XP6
F-box and leucine-rich repeat protein 16 (FBXL16)	Q8WV28
tocopherol (alpha) transfer protein (TTPA)	P49638
homeobox B5 (HOXB5)	P09067
DEAD (Asp-Glu-Ala-Asp) box polypeptide 20 (DDX20)	Q9UHI6
cleavage and polyadenylation specific factor 3, 73kDa (CPSF3)	Q9NRJ5
olfactory receptor, family 51, subfamily E, member 1 (OR51E1)	Q8NGG6
non-SMC condensin II complex, subunit H2 (NCAPH2), transcript variant 1	Q15021
zinc finger protein 44 (ZNF44)	Q9Y2X5
Cell division cycle 2-related protein kinase 7	P50613
neutrophil cytosolic factor 4, 40kDa (NCF4), transcript variant 1	P14598
Interleukin-24	Q13007
cyclin B2 (CCNB2)	O95067
potassium voltage-gated channel, shaker-related subfamily, beta member 2 (KCNAB2), transcript variant 1	Q13303
coiled-coil domain containing 100 (CCDC100)	Q96A33
homeobox C4 (HOXC4)	P09016
homeobox B7 (HOXB7)	P09629
UL16 binding protein 1 (ULBP1)	Q9BZM6
unkempt homolog (Drosophila)-like (UNKL)	Q8N987
polypyrimidine tract binding protein 1 (PTBP1), transcript variant 3	P26599
mitochondrial ribosomal protein S18B (MRPS18B)	Q9Y3D5
CaM kinase-like vesicle-associated (CAMKV)	Q8N6F7
sorcin (SRI), transcript variant 1	P30626
Trans-2-enoyl-CoA reductase, mitochondrial	Q8WV22
mitochondrial ribosomal protein L19 (MRPL19), nuclear gene encoding mitochondrial protein	Q9BYC9
tumor suppressing subtransferable candidate 4 (TSSC4)	Q9Y2D8
CSAG family, member 3A (CSAG3A)	Q9H3G5
mesenchyme homeobox 1 (MEOX1), transcript variant 1	Q99549
coiled-coil domain containing 89 (CCDC89)	Q8WWI5
NADH dehydrogenase (ubiquinone) 1 beta subcomplex, 6, 17kDa (NDUFB6), nuclear gene encoding mitochondrial protein, transcript variant 2	O95139
glutathione S-transferase omega 2 (GSTO2)	Q9H4Y5
sciellin (SCEL)	O95171
ribosomal protein L11 (RPL11)	P62913
prostaglandin-endoperoxide synthase 2 (prostaglandin G/H synthase and cyclooxygenase) (PTGS2)	P35354
carbonic anhydrase I (CA1)	P00915
Phosphorylase b kinase gamma catalytic chain, testis/liver isoform	P15735
ADP-ribosylation factor GTPase activating protein 1 (ARFGAP1), transcript variant 2	Q8N6T3
COP9 signalosome complex subunit 1	Q13098
CAP-GLY domain containing linker protein family, member 4 (CLIP4)	Q96C92
tec protein tyrosine kinase (TEC)	P42680
centaurin, delta 2 (CENTD2), transcript variant 1	Q96P48
Small EDRK-rich factor 1	Q9Y2C2
immunoglobulin superfamily, member 1 (IGSF1), transcript variant 2	Q9H0X4
pseudouridylate synthase-like 1 (PUSL1)	Q9H0N5
Ig mu chain C region	P01871
T-cell immunoglobulin and mucin domain containing 4 (TIMD4)	Q96H15
glycogen synthase kinase 3 beta (GSK3B)	P49841
Putative E3 ubiquitin-protein ligase SH3RF2	Q8TEC5
ADAM metallopeptidase domain 2 (fertilin beta) (ADAM2)	Q99965
interleukin 20 (IL20)	Q9NYY1
Interleukin-19	Q9UHD0
immunoglobulin heavy constant mu (IGHM)	P01871
homeobox A1 (HOXA1), transcript variant 1	P49639
hematopoietic SH2 domain containing (HSH2D)	Q96JZ2
Neuroplastin	Q9Y639
putative homeodomain transcription factor 2 (PHTF2)	Q9H3S4
mitogen-activated protein kinase kinase 6 (MAP2K6), transcript variant 2; see catalog number for detailed information on wild-type or point mutant status	P52564
immunoglobulin heavy constant gamma 3 (G3m marker) (IGHG3)	P01860
ERO1-like beta (S. cerevisiae) (ERO1LB)	Q86YB8
haptoglobin (HP)	P00738
aldo-keto reductase family 1, member C3 (3-alpha hydroxysteroid dehydrogenase, type II) (AKR1C3)	P42330
maelstrom homolog (Drosophila) (MAEL)	Q96JB8
TGF-beta receptor type-2	P37173
potassium voltage-gated channel, shaker-related subfamily, member 1 (episodic ataxia with myokymia) (KCNA1)	P22001
XIAP associated factor-1 (XAF1), transcript variant 1	Q6GPH4
v-akt murine thymoma viral oncogene homolog 1 (AKT1), transcript variant 3	P31749
translocase of inner mitochondrial membrane 8 homolog B (yeast) (TIMM8B)	Q9Y5J7
MAP/microtubule affinity-regulating kinase 4	Q96L34
Protein jagunal homolog 1	Q8WWA0
Serine/threonine-protein kinase Pim-2	Q9P1W9
glycogen synthase 1 (muscle) (GYS1)	P13807
Fc fragment of IgG, low affinity IIIa, receptor (CD16a) (FCGR3A)	P08637
vang-like 1 (van gogh, Drosophila) (VANGL1)	Q8TAA9
tumor necrosis factor receptor superfamily, member 14 (herpesvirus entry mediator) (TNFRSF14)	Q92956
Tubulin-specific chaperone D	Q9BTW9
proteasome (prosome, macropain) subunit, beta type, 1 (PSMB1)	P20618
RNA/RNP complex-1-interacting phosphatase	O75319
potassium voltage-gated channel, shaker-related subfamily, beta member 1 (KCNAB1), transcript variant 1	Q14722
RAB43, member RAS oncogene family (RAB43)	Q86YS7
Olfactory receptor 3A1	P47888
neuro-oncological ventral antigen 1 (NOVA1), transcript variant 1	P51513
PHD finger protein 17 (PHF17), transcript variant S	Q96JN8
RAP1, GTP-GDP dissociation stimulator 1 (RAP1GDS1), transcript variant 5, mRNA.	P52306
THAP domain containing 4 (THAP4)	Q99580
zinc finger, CCHC domain containing 6 (ZCCHC6)	Q5TAX3
neuroligin 4, Y-linked (NLGN4Y)	Q8N8S7
interferon-induced protein with tetratricopeptide repeats 3 (IFIT3)	O14879
Bifunctional polynucleotide phosphatase/kinase	Q96T60
mitochondrial ribosomal protein S16 (MRPS16), nuclear gene encoding mitochondrial protein	Q9Y3D3
dystrophia myotonica-protein kinase (DMPK), transcript variant 2	Q09013
Aldose reductase	P15121
Cellular nucleic acid-binding protein	P62633
Dynein heavy chain 6, axonemal	Q9NYC9
nudix (nucleoside diphosphate linked moiety X)-type motif 16-like 1 (NUDT16L1)	Q9H1U9
immunoglobulin lambda variable 2-14 (IGLV2-14)	P01704
Death-associated protein kinase 2	Q9UIK4
RAB40B, member RAS oncogene family (RAB40B)	Q96DA2
Ephrin type-A receptor 2	P29317
Isovaleryl-CoA dehydrogenase, mitochondrial	P26440
N-acylsphingosine amidohydrolase (acid ceramidase) 1 (ASAH1), transcript variant 1	Q13510
mitogen-activated protein kinase kinase kinase 5 (MAP3K5)	Q99683
1-acylglycerol-3-phosphate O-acyltransferase 4 (lysophosphatidic acid acyltransferase, delta) (AGPAT4)	Q9NRZ7
proteasome (prosome, macropain) 26S subunit, ATPase, 1 (PSMC1)	P62191
Ig lambda chain C regions	P42226
signal transducer and activator of transcription 6, interleukin-4 induced (STAT6)
Ig gamma-1 chain C region	Q8N6T7
phosphodiesterase 7B (PDE7B)	Q9NP56
fms-related tyrosine kinase 3 ligand (FLT3LG)	P49771
RING finger and WD repeat domain-containing protein 3	Q6NZ63
isoleucyl-tRNA synthetase 2, mitochondrial (IARS2)	Q9NSE4
Reticulon-4-interacting protein 1	Q8WWV3
peroxisomal trans-2-enoyl-CoA reductase (PECR)	Q9BY49
LATS, large tumor suppressor, homolog 1 (Drosophila) (LATS1)	O95835
YTH domain family, member 2 (YTHDF2)	Q9Y5A9
V-set and immunoglobulin domain containing 1 (VSIG1)	Q8WWJ1
piccolo (presynaptic cytomatrix protein) (PCLO)	Q9Y6V0
glutaryl-Coenzyme A dehydrogenase (GCDH), nuclear gene encoding mitochondrial protein, transcript variant 1	Q92947
periphilin 1 (PPHLN1)	Q8WVV9
SLAIN motif family, member 1 (SLAIN1), transcript variant 2	Q8WV24
PRKR interacting protein 1 (IL11 inducible) (PRKRIP1)	Q96E11
uroplakin 1A (UPK1A)	O00322
glucagon receptor (GCGR)	P47871
cyclin B1 interacting protein 1 (CCNB1IP1), transcript variant 1	Q96JB5
Rab9 effector protein with kelch motifs (RABEPK)	Q9H0U4
vacuolar protein sorting 53 homolog (S. cerevisiae) (VPS53)	Q9P2H3
RNA pseudouridylate synthase domain containing 2 (RPUSD2)	Q9Y2T3
Supplememntary Table S2: The Uniprot IDs of the selected common autoantigens among the three diseases
