# Supplementary material for: IMMUND: A Diagnostic and Therapeutic Pipeline to Uncover the Convergence in Functional Perturbation at Early Stages of Neurodegenerative Diseases and Multiple Sclerosis Based on Protein Markers
Source: Int J Mol Sci. 2026 Jun 22;27(12):5627. doi: 10.3390/ijms27125627 (PMC13299175; doi:10.3390/ijms27125627)
Supplement: Supplementary file 1 [file ijms-27-05627-s001.zip › Supplementary Table S3.xlsx]

## Sheet: Sheet1
0					1					2					3					4					5					6					7					8					9
CD8+ T cell	MS	ESPD	MMAD	family	monocyte	MS	ESPD	MMAD	family	treg	MS	ESPD	MMAD	family	CD8+ Cytotoxic T cell	MS	ESPD	MMAD	family	Natural Killer T	MS	ESPD	MMAD	family	Tem cell	MS	ESPD	MMAD	family	Bcell	MS	ESPD	MMAD	family	Plasmablast	MS	ESPD	MMAD	family	T cell	MS	ESPD	MMAD	family	dendritic cell	MS	ESPD	MMAD	family
NCF4	NA	NA	NA	PF00564,PF00787,PF00018	CNBP	NA	-0.238205	NA	PF00098	FLT3LG	-0.895064	-0.866955	-1.09603	PF02947	SRI	NA	-0.577926	NA	PF13405	CNBP	NA	-0.238205	NA	PF00098	SRI	NA	-0.577926	NA	PF13405	NCF4	NA	NA	NA	PF00564,PF00787,PF00018	NCF4	NA	NA	NA	PF00564,PF00787,PF00018	FLT3LG	-0.895064	-0.866955	-1.09603	PF02947	NCF4	NA	NA	NA	PF02947
FLT3LG	-0.895064	-0.866955	-1.09603	PF02947	NCF4	NA	NA	NA	PF00564,PF00787,PF00018	STMN3	NA	-0.495687	NA	PF00836	ASAH1	NA	-1.05342	NA	PF02275,PF15508	ASAH1	NA	-1.05342	NA	PF02275,PF15508	FLT3LG	-0.895064	-0.866955	-1.09603	PF02947	USF2	NA	-0.170625	NA	PF00010	FLT3LG	-0.895064	-0.866955	-1.09603	PF02947	STMN3	NA	-0.495687	NA	PF00836	PAK1	-0.669819	0.0925862	-1.11232	PF00069
ASAH1	NA	-1.05342	NA	PF02275,PF15508	PAK1	-0.669819	0.0925862	-1.11232	PF00069	ASAH1	NA	-1.05342	NA	PF02275,PF15508	TGFBR2	NA	-0.466577	NA	PF08515	XAF1	NA	-0.336534	NA	PF18608	STMN3	NA	-0.495687	NA	PF00836	CDK12	NA	-0.214324	NA	PF00069	STMN3	NA	-0.495687	NA	PF00836	ASAH1	NA	-1.05342	NA	PF02275,PF15508	ASAH1	NA	-1.05342	NA	PF00923
XAF1	NA	-0.336534	NA	PF18608	ASAH1	NA	-1.05342	NA	PF02275,PF15508	RPL11	NA	-0.731032	NA	PF00281,PF00673	TALDO1	0.53501	-0.488728	0.485427	PF08515	TALDO1	0.53501	-0.488728	0.485427	PF00923	ASAH1	NA	-1.05342	NA	PF02275,PF15508	FLT3LG	-0.895064	-0.866955	-1.09603	PF02947	ASAH1	NA	-1.05342	NA	PF02275,PF15508	TALDO1	0.53501	-0.488728	0.485427	PF00923	XAF1	NA	-0.336534	NA	PF18608
TALDO1	0.53501	-0.488728	0.485427	PF00923	XAF1	NA	-0.336534	NA	PF18608	TALDO1	0.53501	-0.488728	0.485427	PF00923						JAGN1	NA	-0.535734	NA	PF07086	GPS1	0.151307	-0.839282	0.597011	PF01399	STMN3	NA	-0.495687	NA	PF00836	IGHM	-0.403971	-1.28037	0.196214	PF07654	STAT6	NA	-0.464733	NA	PF14596	PTGS2	NA	-0.382445	NA	PF00008
STAT6	NA	-0.464733	NA	PF14596	TALDO1	0.53501	-0.488728	0.485427	PF00923	STAT6	NA	-0.464733	NA	PF14596						RAD23A	-0.619274	-0.800507	0.701786	PF00627	TALDO1	0.53501	-0.488728	0.485427	PF00923	ASAH1	NA	-1.05342	NA	PF02275,PF15508	TALDO1	0.53501	-0.488728	0.485427	PF00923	PTBP1	0.878544	-0.768555	1.10819	PF00076	TALDO1	0.53501	-0.488728	0.485427	PF00923
PCED1B	1.16982	-0.914967	NA	PF00008	NUDT16L1	NA	-0.632131	1.48942		PIM2	0.458293	-0.805205	0.762943	PF00069						AKR1B1	-0.420865	-0.677874	0.525008	PF00248	FCGR3A	0.58021	NA	1.53832	PF13895	IGHM	-0.403971	-1.28037	0.196214	PF07654	MCM5	0.331204	-0.987188	0.182277	PF00493	PCED1B	1.16982	-0.914967	NA	PF00008	FCGR3A	0.58021	NA	1.53832	PF02189
KCNAB2	NA	-0.640473	1.53879	PF00248	RPL11	NA	-0.731032	NA	PF00281,PF00673											YTHDF2	NA	-1.40788	NA	PF04146	JAGN1	NA	-0.535734	NA	PF07086	TALDO1	0.53501	-0.488728	0.485427	PF00923	KCNAB2	NA	-0.640473	1.53879	PF00248	RPL11	NA	-0.731032	NA	PF00281,PF00673	VPS53	NA	-0.267935	NA	PF04100
AKT1	-0.922055	-0.569252	-1.40478	PF00169,PF00069,PF00433	PIM2	0.458293	-0.805205	0.762943	PF00069											RPL11	NA	-0.731032	NA	PF00281,PF00673	PSMC1	NA	-0.278337	NA	PF00004	MCM5	0.331204	-0.987188	0.182277	PF00493	IGHG1	-0.0499483	-0.745229	0.567684	PF07654	PIM2	0.458293	-0.805205	0.762943	PF00069	TNFRSF14	NA	-0.186246	NA	PF00020
RPL11	NA	-0.731032	NA	PF00281,PF00673	MAP3K5	0.0243825	-0.540792	0.251106	PF00069											MRPS18B	0.630563	-1.39371	0.940998	PF01084	TSSC4	NA	-0.32979	NA	PF15264	KCNAB2	NA	-0.640473	1.53879	PF00248	HSH2D	1.41409	-0.786653	1.10033	PF00017						RPL11	NA	-0.731032	NA	PF00281,PF00673
PIM2	0.458293	-0.805205	0.762943	PF00069	FLT3LG	-0.895064	-0.866955	-1.09603	PF02947											PNKP	NA	-1.20377	NA	PF08645	KCNAB2	NA	-0.640473	1.53879	PF00248	CCNB1IP1	NA	NA	NA	PF14634	IGHG3	0.310708	-0.45126	0.530492	PF07654						PIM2	0.458293	-0.805205	0.762943	PF00069
					STMN3	NA	-0.495687	NA	PF00836											USF2	NA	-0.170625	NA	PF00010	HSH2D	1.41409	-0.786653	1.10033	PF00017	IGHG3	0.310708	-0.45126	0.530492	PF07654	RPL11	NA	-0.731032	NA	PF00281,PF00673						IFIT3	NA	NA	NA	PF13176
					PPHLN1	1.05395	NA	2.05113												CDK12	NA	-0.214324	NA	PF00069	AKT1	-0.922055	-0.569252	-1.40478	PF12796	BRAF	-1.20517	-0.469555	-0.816317	PF07714	PHTF2	0.0168584	NA	0.479863	PF12129						SRI	NA	-0.577926	NA	PF13405
					STAT6	NA	-0.464733	NA	PF14596											SRI	NA	-0.577926	NA	PF13405	RPL11	NA	-0.731032	NA	PF00281,PF00673																FLT3LG	-0.895064	-0.866955	-1.09603	PF02947
					PSMC1	NA	-0.278337	NA	PF00004											STMN3	NA	-0.495687	NA	PF00836	AKR1C3	-0.442637	-0.396283	0.348848	PF00248																STMN3	NA	-0.495687	NA	PF00836
					TIMM8B	NA	-0.0829517	NA	PF02953											NDUFB6	NA	-0.452681	NA	PF09782	PSMB1	1.00694	-0.167876	2.12817	PF00227																STAT6	NA	-0.464733	NA	PF14596
					NPTN	NA	-0.381695	NA												PSMC1	NA	-0.278337	NA	PF00004																					TIMM8B	NA	-0.0829517	NA	PF02953
					PSMB1	1.00694	-0.167876	2.12817	PF00227											KCNAB2	NA	-0.640473	1.53879	PF00248																					PSMB1	1.00694	-0.167876	2.12817	PF00227
																				TIMM8B	NA	-0.0829517	NA	PF02953
																				PSMB1	1.00694	-0.167876	2.12817	PF00227
										Supplementary table S3: The PBMC cluster-wised differentially expressed markers and their expressions in three diseases
[truncated: 20 more columns]
