# Supplementary material for: IMMUND: A Diagnostic and Therapeutic Pipeline to Uncover the Convergence in Functional Perturbation at Early Stages of Neurodegenerative Diseases and Multiple Sclerosis Based on Protein Markers
Source: Int J Mol Sci. 2026 Jun 22;27(12):5627. doi: 10.3390/ijms27125627 (PMC13299175; doi:10.3390/ijms27125627)
Supplement: Supplementary file 1 [file ijms-27-05627-s001.zip › Supplementary Table S5.xlsx]

## Sheet: b-kinase
GLU	10	to	ALA	-0.513761
GLU	10	to	ALA	-0.0836955
GLU	10	to	ALA	-0.225801
GLU	10	to	ALA	-0.197347
LEU	11	to	ALA	0.937735
LEU	11	to	ALA	0.524265
LEU	11	to	ALA	0.636983
LEU	11	to	ALA	0.952103
PRO	12	to	ALA	1.44444
PRO	12	to	ALA	1.59264
PRO	12	to	ALA	1.21169
PRO	12	to	ALA	1.62038
ASP	13	to	ALA	1.9565
ASP	13	to	ALA	2.68008
ASP	13	to	ALA	2.25088
ASP	13	to	ALA	2.76193
TRP	14	to	ALA	0.468246
TRP	14	to	ALA	1.30392
TRP	14	to	ALA	1.34233
TRP	14	to	ALA	-0.245476
ALA	15	to	ALA	0
ALA	15	to	ALA	0
ALA	15	to	ALA	0
ALA	15	to	ALA	0
ALA	16	to	ALA	0
ALA	16	to	ALA	0
ALA	16	to	ALA	0
ALA	16	to	ALA	0
ALA	17	to	ALA	0
ALA	17	to	ALA	0
ALA	17	to	ALA	0
ALA	17	to	ALA	0
LYS	18	to	ALA	-1.48888
LYS	18	to	ALA	0.583946
LYS	18	to	ALA	0.072475
LYS	18	to	ALA	-0.480424
GLU	19	to	ALA	0.17087
GLU	19	to	ALA	-0.124391
GLU	19	to	ALA	-1.00289
GLU	19	to	ALA	-0.0659791
PHE	20	to	ALA	5.06515
PHE	20	to	ALA	4.55353
PHE	20	to	ALA	4.87942
PHE	20	to	ALA	4.80277
TYR	21	to	ALA	1.79153
TYR	21	to	ALA	2.81874
TYR	21	to	ALA	2.41102
TYR	21	to	ALA	2.86256
GLN	22	to	ALA	-0.862361
GLN	22	to	ALA	-0.166096
GLN	22	to	ALA	-0.745136
GLN	22	to	ALA	-0.292126
LYS	23	to	ALA	0.144514
LYS	23	to	ALA	0.205832
LYS	23	to	ALA	-0.411386
LYS	23	to	ALA	0.292074
TYR	24	to	ALA	5.66394
TYR	24	to	ALA	5.19207
TYR	24	to	ALA	4.61535
TYR	24	to	ALA	5.63098
ASP	25	to	ALA	-0.0656742
ASP	25	to	ALA	-0.161804
ASP	25	to	ALA	-0.053169
ASP	25	to	ALA	-0.407543
PRO	26	to	ALA	1.3871
PRO	26	to	ALA	2.24188
PRO	26	to	ALA	1.62462
PRO	26	to	ALA	2.29226
LYS	27	to	ALA	0.194538
LYS	27	to	ALA	-0.0526076
LYS	27	to	ALA	0.294917
LYS	27	to	ALA	0.0770939
ASP	28	to	ALA	-0.494857
ASP	28	to	ALA	-0.906068
ASP	28	to	ALA	-0.711881
ASP	28	to	ALA	-0.0546356
VAL	29	to	ALA	1.45718
VAL	29	to	ALA	1.70915
VAL	29	to	ALA	1.43597
VAL	29	to	ALA	1.65259
ILE	30	to	ALA	2.08343
ILE	30	to	ALA	2.35979
ILE	30	to	ALA	2.07383
ILE	30	to	ALA	2.07316
GLY	31	to	ALA	-0.422501
GLY	31	to	ALA	-0.272537
GLY	31	to	ALA	-0.232098
GLY	31	to	ALA	-0.37066
ARG	32	to	ALA	0.812346
ARG	32	to	ALA	0.33184
ARG	32	to	ALA	0.166145
ARG	32	to	ALA	0.991036
GLY	33	to	ALA	2.63686
GLY	33	to	ALA	2.76698
GLY	33	to	ALA	2.45779
GLY	33	to	ALA	2.6568
VAL	34	to	ALA	-0.0259963
VAL	34	to	ALA	0.083077
VAL	34	to	ALA	-0.0245735
VAL	34	to	ALA	-0.0501352
SER	35	to	ALA	-1.35128
SER	35	to	ALA	-0.139233
SER	35	to	ALA	-1.29765
SER	35	to	ALA	-0.0668871
SER	36	to	ALA	-1.11591
SER	36	to	ALA	-1.17267
SER	36	to	ALA	-1.19798
SER	36	to	ALA	-1.11374
VAL	37	to	ALA	2.04623
VAL	37	to	ALA	2.17429
VAL	37	to	ALA	1.9752
VAL	37	to	ALA	2.07347
VAL	38	to	ALA	1.65969
VAL	38	to	ALA	1.64041
VAL	38	to	ALA	1.58737
VAL	38	to	ALA	1.63797
ARG	39	to	ALA	3.11639
ARG	39	to	ALA	3.14805
ARG	39	to	ALA	1.79653
ARG	39	to	ALA	0.863566
ARG	40	to	ALA	-0.113508
ARG	40	to	ALA	-0.54532
ARG	40	to	ALA	-0.219956
ARG	40	to	ALA	-0.255336
CYS	41	to	ALA	0.344661
CYS	41	to	ALA	0.251809
CYS	41	to	ALA	0.141324
CYS	41	to	ALA	0.0553568
VAL	42	to	ALA	1.73737
VAL	42	to	ALA	1.59991
VAL	42	to	ALA	1.67894
VAL	42	to	ALA	1.78198
H1S	43	to	ALA	0.766866
H1S	43	to	ALA	0.690062
H1S	43	to	ALA	0.707335
H1S	43	to	ALA	0.59797
ARG	44	to	ALA	2.97448
ARG	44	to	ALA	2.43573
ARG	44	to	ALA	0.937413
ARG	44	to	ALA	3.34986
ALA	45	to	ALA	0
ALA	45	to	ALA	0
ALA	45	to	ALA	0
ALA	45	to	ALA	0
THR	46	to	ALA	1.37536
THR	46	to	ALA	1.38245
THR	46	to	ALA	0.471725
THR	46	to	ALA	0.532785
GLY	47	to	ALA	3.27176
GLY	47	to	ALA	3.53018
GLY	47	to	ALA	3.21965
GLY	47	to	ALA	3.24787
H2S	48	to	ALA	-0.953922
H1S	48	to	ALA	-0.621703
H2S	48	to	ALA	-1.07357
H2S	48	to	ALA	-0.990875
GLU	49	to	ALA	-0.974909
GLU	49	to	ALA	-1.14705
GLU	49	to	ALA	-0.612271
GLU	49	to	ALA	-0.767863
PHE	50	to	ALA	2.01677
PHE	50	to	ALA	2.12137
PHE	50	to	ALA	2.21469
PHE	50	to	ALA	2.31921
ALA	51	to	ALA	0
ALA	51	to	ALA	0
ALA	51	to	ALA	0
ALA	51	to	ALA	0
VAL	52	to	ALA	3.35067
VAL	52	to	ALA	3.25504
VAL	52	to	ALA	3.35368
VAL	52	to	ALA	3.21312
LYS	53	to	ALA	1.15917
LYS	53	to	ALA	1.12389
LYS	53	to	ALA	1.39105
LYS	53	to	ALA	1.31564
ILE	54	to	ALA	3.39462
ILE	54	to	ALA	3.59766
ILE	54	to	ALA	3.59439
ILE	54	to	ALA	3.54617
MET	55	to	ALA	1.76769
MET	55	to	ALA	1.89564
MET	55	to	ALA	1.58923
MET	55	to	ALA	1.55107
GLU	56	to	ALA	0.558339
GLU	56	to	ALA	-0.924599
GLU	56	to	ALA	0.794741
GLU	56	to	ALA	0.543916
VAL	57	to	ALA	1.1754
VAL	57	to	ALA	0.348521
VAL	57	to	ALA	0.881372
VAL	57	to	ALA	0.30809
THR	58	to	ALA	0.414671
THR	58	to	ALA	-2.09216
THR	58	to	ALA	0.652501
ALA	59	to	ALA	0
ALA	59	to	ALA	0
ALA	59	to	ALA	0
GLU	60	to	ALA	0.263053
GLU	60	to	ALA	0.158557
ARG	61	to	ALA	0.693913
ARG	61	to	ALA	0.843183
ARG	61	to	ALA	0.286975
LEU	62	to	ALA	0.91347
LEU	62	to	ALA	1.08717
LEU	62	to	ALA	1.32806
SER	63	to	ALA	0.759576
SER	63	to	ALA	0.825537
SER	63	to	ALA	0.479126
SER	63	to	ALA	0.283946
PRO	64	to	ALA	1.10036
PRO	64	to	ALA	0.905277
PRO	64	to	ALA	1.277
PRO	64	to	ALA	1.30319
GLU	65	to	ALA	0.497611
GLU	65	to	ALA	0.494303
GLU	65	to	ALA	1.54865
GLU	65	to	ALA	1.55428
GLN	66	to	ALA	-0.644234
GLN	66	to	ALA	-0.0214827
GLN	66	to	ALA	0.252007
GLN	66	to	ALA	0.132346
LEU	67	to	ALA	0.900366
LEU	67	to	ALA	0.905709
LEU	67	to	ALA	0.931142
LEU	67	to	ALA	0.40603
GLU	68	to	ALA	-1.00828
GLU	68	to	ALA	-0.262429
GLU	68	to	ALA	-1.27142
GLU	68	to	ALA	-1.32976
GLU	69	to	ALA	0.17349
GLU	69	to	ALA	0.230722
GLU	69	to	ALA	0.198347
GLU	69	to	ALA	0.0125054
VAL	70	to	ALA	0.470347
VAL	70	to	ALA	0.292347
VAL	70	to	ALA	0.360081
VAL	70	to	ALA	-0.149804
ARG	71	to	ALA	-0.892829
ARG	71	to	ALA	-0.649862
ARG	71	to	ALA	-0.92306
ARG	71	to	ALA	-2.28438
GLU	72	to	ALA	-1.25787
GLU	72	to	ALA	-0.890181
GLU	72	to	ALA	-1.31106
GLU	72	to	ALA	-1.21673
ALA	73	to	ALA	0
ALA	73	to	ALA	0
ALA	73	to	ALA	0
ALA	73	to	ALA	0
THR	74	to	ALA	-0.0990259
THR	74	to	ALA	-0.0589268
THR	74	to	ALA	-0.0789319
THR	74	to	ALA	-0.292376
ARG	75	to	ALA	-1.672
ARG	75	to	ALA	-2.23109
ARG	75	to	ALA	-1.72195
ARG	75	to	ALA	-2.13854
ARG	76	to	ALA	-0.886652
ARG	76	to	ALA	-0.822227
ARG	76	to	ALA	-0.817573
ARG	76	to	ALA	-0.811328
GLU	77	to	ALA	-1.46101
GLU	77	to	ALA	-1.1952
GLU	77	to	ALA	-1.35632
GLU	77	to	ALA	-1.2523
THR	78	to	ALA	-0.571273
THR	78	to	ALA	-0.50535
THR	78	to	ALA	-0.77537
THR	78	to	ALA	-0.344462
H1S	79	to	ALA	-0.979687
H1S	79	to	ALA	-0.96478
H1S	79	to	ALA	-1.42482
H1S	79	to	ALA	-1.03164
ILE	80	to	ALA	1.75346
ILE	80	to	ALA	1.79767
ILE	80	to	ALA	1.8452
ILE	80	to	ALA	1.61879
LEU	81	to	ALA	2.81672
LEU	81	to	ALA	2.64933
LEU	81	to	ALA	2.74155
LEU	81	to	ALA	2.66395
ARG	82	to	ALA	0.151075
ARG	82	to	ALA	-0.340567
ARG	82	to	ALA	-0.00176091
ARG	82	to	ALA	-0.776021
GLN	83	to	ALA	-0.570243
GLN	83	to	ALA	-0.876071
GLN	83	to	ALA	-2.69136
GLN	83	to	ALA	-0.6431
VAL	84	to	ALA	2.82975
VAL	84	to	ALA	2.32817
VAL	84	to	ALA	2.82806
VAL	84	to	ALA	2.19599
ALA	85	to	ALA	0
ALA	85	to	ALA	0
ALA	85	to	ALA	0
ALA	85	to	ALA	0
GLY	86	to	ALA	3.19471
GLY	86	to	ALA	3.26071
GLY	86	to	ALA	3.13033
GLY	86	to	ALA	3.20818
H2S	87	to	ALA	1.98397
H2S	87	to	ALA	2.16825
H2S	87	to	ALA	1.95235
H2S	87	to	ALA	2.08458
PRO	88	to	ALA	1.52382
PRO	88	to	ALA	1.55184
PRO	88	to	ALA	1.4703
PRO	88	to	ALA	1.47705
HIS	89	to	ALA	0.208806
H1S	89	to	ALA	0.365675
HIS	89	to	ALA	0.135099
HIS	89	to	ALA	0.0578889
ILE	90	to	ALA	4.79129
ILE	90	to	ALA	4.56049
ILE	90	to	ALA	4.7171
ILE	90	to	ALA	4.59113
ILE	91	to	ALA	2.37188
ILE	91	to	ALA	2.51929
ILE	91	to	ALA	2.50116
ILE	91	to	ALA	2.64661
THR	92	to	ALA	1.24925
THR	92	to	ALA	1.29566
THR	92	to	ALA	1.23477
THR	92	to	ALA	1.29548
LEU	93	to	ALA	3.10788
LEU	93	to	ALA	3.25493
LEU	93	to	ALA	2.98797
LEU	93	to	ALA	3.10316
ILE	94	to	ALA	0.972417
ILE	94	to	ALA	1.24722
ILE	94	to	ALA	1.25087
ILE	94	to	ALA	1.40072
ASP	95	to	ALA	1.46718
ASP	95	to	ALA	-0.329368
ASP	95	to	ALA	1.68171
ASP	95	to	ALA	0.752335
SER	96	to	ALA	-0.271289
SER	96	to	ALA	-0.778057
SER	96	to	ALA	-0.278803
SER	96	to	ALA	-1.34948
TYR	97	to	ALA	3.4383
TYR	97	to	ALA	0.853581
TYR	97	to	ALA	3.02146
TYR	97	to	ALA	1.93599
GLU	98	to	ALA	-0.425428
GLU	98	to	ALA	-0.803238
GLU	98	to	ALA	-1.30822
GLU	98	to	ALA	-1.30895
SER	99	to	ALA	1.29385
SER	99	to	ALA	1.69225
SER	99	to	ALA	1.5518
SER	99	to	ALA	1.0044
SER	100	to	ALA	-0.924763
SER	100	to	ALA	-0.554968
SER	100	to	ALA	-0.839668
SER	100	to	ALA	-0.314632
SER	101	to	ALA	-1.29616
SER	101	to	ALA	0.177327
SER	101	to	ALA	0.0462432
SER	101	to	ALA	0.535458
PHE	102	to	ALA	4.08479
PHE	102	to	ALA	3.08775
PHE	102	to	ALA	4.3392
PHE	102	to	ALA	3.32065
MET	103	to	ALA	1.92408
MET	103	to	ALA	2.85882
MET	103	to	ALA	1.23821
MET	103	to	ALA	2.18782
PHE	104	to	ALA	4.95927
PHE	104	to	ALA	5.2965
PHE	104	to	ALA	4.83154
PHE	104	to	ALA	4.99645
LEU	105	to	ALA	4.08731
LEU	105	to	ALA	3.77414
LEU	105	to	ALA	3.90134
LEU	105	to	ALA	3.77324
VAL	106	to	ALA	3.33365
VAL	106	to	ALA	3.15504
VAL	106	to	ALA	3.24542
VAL	106	to	ALA	3.15812
PHE	107	to	ALA	4.5495
PHE	107	to	ALA	4.69508
PHE	107	to	ALA	4.77243
PHE	107	to	ALA	4.3666
ASP	108	to	ALA	2.14212
ASP	108	to	ALA	2.16375
ASP	108	to	ALA	2.14943
ASP	108	to	ALA	2.29022
LEU	109	to	ALA	1.8862
LEU	109	to	ALA	1.96197
LEU	109	to	ALA	2.09992
LEU	109	to	ALA	2.00489
MET	110	to	ALA	2.08645
MET	110	to	ALA	2.06611
MET	110	to	ALA	2.05851
MET	110	to	ALA	1.98169
ARG	111	to	ALA	-1.54038
ARG	111	to	ALA	-1.52174
ARG	111	to	ALA	-1.57504
ARG	111	to	ALA	-1.59023
LYS	112	to	ALA	-0.108626
LYS	112	to	ALA	-0.457035
LYS	112	to	ALA	-0.80246
LYS	112	to	ALA	-0.559348
GLY	113	to	ALA	2.69509
GLY	113	to	ALA	2.9057
GLY	113	to	ALA	2.56714
GLY	113	to	ALA	2.7754
GLU	114	to	ALA	-1.86615
GLU	114	to	ALA	-1.49405
GLU	114	to	ALA	-1.93786
GLU	114	to	ALA	-1.70272
LEU	115	to	ALA	4.33161
LEU	115	to	ALA	4.0688
LEU	115	to	ALA	4.32949
LEU	115	to	ALA	4.48907
PHE	116	to	ALA	-0.488678
PHE	116	to	ALA	-0.570215
PHE	116	to	ALA	-0.524578
PHE	116	to	ALA	-0.457533
ASP	117	to	ALA	-0.945379
ASP	117	to	ALA	-0.727167
ASP	117	to	ALA	-1.00049
ASP	117	to	ALA	-0.850887
TYR	118	to	ALA	3.63703
TYR	118	to	ALA	3.60542
TYR	118	to	ALA	3.89202
TYR	118	to	ALA	4.29658
LEU	119	to	ALA	2.19038
LEU	119	to	ALA	2.11358
LEU	119	to	ALA	2.14173
LEU	119	to	ALA	2.16515
THR	120	to	ALA	-0.832396
THR	120	to	ALA	-0.782135
THR	120	to	ALA	-0.736016
THR	120	to	ALA	-0.784454
GLU	121	to	ALA	-0.370624
GLU	121	to	ALA	-0.506162
GLU	121	to	ALA	-0.575814
GLU	121	to	ALA	-0.471984
LYS	122	to	ALA	0.93256
LYS	122	to	ALA	0.970509
LYS	122	to	ALA	0.920221
LYS	122	to	ALA	1.36315
VAL	123	to	ALA	-0.154363
VAL	123	to	ALA	-0.176836
VAL	123	to	ALA	-0.154234
VAL	123	to	ALA	-0.153696
ALA	124	to	ALA	0
ALA	124	to	ALA	0
ALA	124	to	ALA	0
ALA	124	to	ALA	0
LEU	125	to	ALA	3.90654
LEU	125	to	ALA	3.88622
LEU	125	to	ALA	3.99198
LEU	125	to	ALA	4.02652
SER	126	to	ALA	0.60334
SER	126	to	ALA	-0.0416643
SER	126	to	ALA	0.803497
SER	126	to	ALA	0.761302
GLU	127	to	ALA	2.2111
GLU	127	to	ALA	2.57411
GLU	127	to	ALA	-0.0835125
GLU	127	to	ALA	-0.214653
LYS	128	to	ALA	-0.182695
LYS	128	to	ALA	-0.498771
LYS	128	to	ALA	-0.596152
LYS	128	to	ALA	-0.487384
GLU	129	to	ALA	1.53322
GLU	129	to	ALA	1.09112
GLU	129	to	ALA	1.37398
GLU	129	to	ALA	1.03094
THR	130	to	ALA	-2.06674
THR	130	to	ALA	-2.13255
THR	130	to	ALA	-2.06907
THR	130	to	ALA	-0.776917
ARG	131	to	ALA	-0.602896
ARG	131	to	ALA	-2.4476
ARG	131	to	ALA	-0.870168
ARG	131	to	ALA	-2.30187
SER	132	to	ALA	-0.785262
SER	132	to	ALA	-0.713978
SER	132	to	ALA	-0.802752
SER	132	to	ALA	-0.716307
ILE	133	to	ALA	3.60779
ILE	133	to	ALA	3.24123
ILE	133	to	ALA	3.789
ILE	133	to	ALA	3.85582
MET	134	to	ALA	3.39751
MET	134	to	ALA	3.46477
MET	134	to	ALA	3.45855
MET	134	to	ALA	3.24836
ARG	135	to	ALA	-0.75386
ARG	135	to	ALA	-1.56683
ARG	135	to	ALA	-1.90864
ARG	135	to	ALA	-0.85506
SER	136	to	ALA	-1.76494
SER	136	to	ALA	-1.60312
SER	136	to	ALA	-2.04078
SER	136	to	ALA	-1.80244
LEU	137	to	ALA	4.24943
LEU	137	to	ALA	3.87881
LEU	137	to	ALA	4.2575
LEU	137	to	ALA	4.22504
LEU	138	to	ALA	3.48486
LEU	138	to	ALA	3.45032
LEU	138	to	ALA	3.5067
LEU	138	to	ALA	3.37938
GLU	139	to	ALA	-0.258749
GLU	139	to	ALA	-0.272084
GLU	139	to	ALA	-0.239836
GLU	139	to	ALA	-0.501196
ALA	140	to	ALA	0
ALA	140	to	ALA	0
ALA	140	to	ALA	0
ALA	140	to	ALA	0
VAL	141	to	ALA	2.01366
VAL	141	to	ALA	2.3824
VAL	141	to	ALA	2.24323
VAL	141	to	ALA	2.22864
SER	142	to	ALA	-0.47547
SER	142	to	ALA	0.146848
SER	142	to	ALA	-0.643056
SER	142	to	ALA	-0.331597
PHE	143	to	ALA	1.94666
PHE	143	to	ALA	1.80711
PHE	143	to	ALA	2.01493
PHE	143	to	ALA	1.76697
LEU	144	to	ALA	3.75111
LEU	144	to	ALA	3.57261
LEU	144	to	ALA	3.63227
LEU	144	to	ALA	3.47178
H2S	145	to	ALA	1.47378
H2S	145	to	ALA	0.448268
H2S	145	to	ALA	1.98204
H2S	145	to	ALA	0.650462
ALA	146	to	ALA	0
ALA	146	to	ALA	0
ALA	146	to	ALA	0
ALA	146	to	ALA	0
ASN	147	to	ALA	0.721489
ASN	147	to	ALA	0.590744
ASN	147	to	ALA	0.633447
ASN	147	to	ALA	0.689415
ASN	148	to	ALA	0.389358
ASN	148	to	ALA	-0.366099
ASN	148	to	ALA	0.742093
ASN	148	to	ALA	0.584877
ILE	149	to	ALA	3.12194
ILE	149	to	ALA	3.43551
ILE	149	to	ALA	3.44927
ILE	149	to	ALA	2.62624
VAL	150	to	ALA	3.16883
VAL	150	to	ALA	3.44181
VAL	150	to	ALA	3.02276
VAL	150	to	ALA	2.69821
H2S	151	to	ALA	2.13425
H2S	151	to	ALA	-0.0839869
H2S	151	to	ALA	2.37369
H2S	151	to	ALA	1.94428
ARG	152	to	ALA	3.90732
ARG	152	to	ALA	4.54198
ARG	152	to	ALA	3.25564
ARG	152	to	ALA	3.93168
ASP	153	to	ALA	-0.420645
ASP	153	to	ALA	1.05377
ASP	153	to	ALA	-0.749172
ASP	153	to	ALA	0.350636
LEU	154	to	ALA	3.39685
LEU	154	to	ALA	3.63804
LEU	154	to	ALA	3.52646
LEU	154	to	ALA	3.16866
LYS	155	to	ALA	0.716671
LYS	155	to	ALA	0.0218124
LYS	155	to	ALA	0.887886
LYS	155	to	ALA	0.388293
PRO	156	to	ALA	3.19384
PRO	156	to	ALA	3.13066
PRO	156	to	ALA	3.1904
PRO	156	to	ALA	3.05431
GLU	157	to	ALA	-1.22592
GLU	157	to	ALA	-0.933771
GLU	157	to	ALA	-1.27717
GLU	157	to	ALA	-1.07379
ASN	158	to	ALA	-2.79661
ASN	158	to	ALA	-1.18001
ASN	158	to	ALA	-0.678145
ASN	158	to	ALA	-1.65712
ILE	159	to	ALA	4.66197
ILE	159	to	ALA	3.35192
ILE	159	to	ALA	4.54875
ILE	159	to	ALA	4.5755
LEU	160	to	ALA	1.53248
LEU	160	to	ALA	1.7985
LEU	160	to	ALA	1.46031
LEU	160	to	ALA	1.27788
LEU	161	to	ALA	3.89858
LEU	161	to	ALA	2.57845
LEU	161	to	ALA	3.81736
LEU	161	to	ALA	4.17004
ASP	162	to	ALA	0.398901
ASP	162	to	ALA	1.82027
ASP	162	to	ALA	0.403198
ASP	162	to	ALA	1.08368
ASP	163	to	ALA	-1.26429
ASP	163	to	ALA	-1.26573
ASP	163	to	ALA	-1.32082
ASP	163	to	ALA	-1.26001
ASN	164	to	ALA	-0.236575
ASN	164	to	ALA	-0.0397672
ASN	164	to	ALA	-0.162565
ASN	164	to	ALA	-0.192727
MET	165	to	ALA	2.0749
MET	165	to	ALA	1.90446
MET	165	to	ALA	1.5541
MET	165	to	ALA	2.03792
GLN	166	to	ALA	-0.976755
GLN	166	to	ALA	-0.655597
GLN	166	to	ALA	-1.08083
GLN	166	to	ALA	-0.86803
ILE	167	to	ALA	2.98505
ILE	167	to	ALA	1.07978
ILE	167	to	ALA	3.21981
ILE	167	to	ALA	2.64993
ARG	168	to	ALA	1.18458
ARG	168	to	ALA	1.01482
ARG	168	to	ALA	1.15879
ARG	168	to	ALA	1.70041
LEU	169	to	ALA	3.51176
LEU	169	to	ALA	3.28464
LEU	169	to	ALA	3.934
LEU	169	to	ALA	3.66285
SER	170	to	ALA	-1.31609
SER	170	to	ALA	-0.771585
SER	170	to	ALA	-1.66834
SER	170	to	ALA	-2.68984
ASP	171	to	ALA	-0.534128
ASP	171	to	ALA	0.105825
ASP	171	to	ALA	-0.984912
ASP	171	to	ALA	-1.80561
PHE	172	to	ALA	5.51441
PHE	172	to	ALA	5.37868
PHE	172	to	ALA	5.68108
PHE	172	to	ALA	5.50402
GLY	173	to	ALA	-0.333422
GLY	173	to	ALA	-0.346239
GLY	173	to	ALA	-0.333958
GLY	173	to	ALA	-0.414553
PHE	174	to	ALA	0.209393
PHE	174	to	ALA	0.961842
PHE	174	to	ALA	0.452141
PHE	174	to	ALA	0.526381
SER	175	to	ALA	-1.3056
SER	175	to	ALA	-1.11624
SER	175	to	ALA	-1.1817
SER	175	to	ALA	-1.12573
CYS	176	to	ALA	0.386407
CYS	176	to	ALA	0.947944
CYS	176	to	ALA	0.642753
CYS	176	to	ALA	0.331913
H2S	177	to	ALA	-0.354292
H1S	177	to	ALA	-0.726696
H2S	177	to	ALA	-2.59016
H2S	177	to	ALA	-0.993486
LEU	178	to	ALA	1.71831
LEU	178	to	ALA	2.14161
LEU	178	to	ALA	2.53023
LEU	178	to	ALA	2.65641
GLU	179	to	ALA	-0.333407
GLU	179	to	ALA	0.463857
GLU	179	to	ALA	-0.187175
GLU	179	to	ALA	-0.476016
PRO	180	to	ALA	1.1918
PRO	180	to	ALA	0.796456
PRO	180	to	ALA	1.15892
PRO	180	to	ALA	1.04798
GLY	181	to	ALA	2.29203
GLY	181	to	ALA	3.41995
GLY	181	to	ALA	3.51433
GLY	181	to	ALA	3.42565
GLU	182	to	ALA	-0.154226
GLU	182	to	ALA	-0.268146
GLU	182	to	ALA	-0.17631
GLU	182	to	ALA	-0.480069
LYS	183	to	ALA	-0.369264
LYS	183	to	ALA	-0.174536
LYS	183	to	ALA	-0.358264
LYS	183	to	ALA	-0.191576
LEU	184	to	ALA	2.79168
LEU	184	to	ALA	2.8239
LEU	184	to	ALA	2.71629
LEU	184	to	ALA	2.80641
ARG	185	to	ALA	0.977623
ARG	185	to	ALA	-1.48925
ARG	185	to	ALA	-0.979229
ARG	185	to	ALA	-1.83726
GLU	186	to	ALA	0.0614859
GLU	186	to	ALA	0.289931
GLU	186	to	ALA	0.0257964
GLU	186	to	ALA	0.182393
LEU	187	to	ALA	2.8579
LEU	187	to	ALA	2.99238
LEU	187	to	ALA	2.54163
LEU	187	to	ALA	3.16962
CYS	188	to	ALA	-0.0755234
CYS	188	to	ALA	0.360537
CYS	188	to	ALA	-0.0321314
CYS	188	to	ALA	0.0999204
GLY	189	to	ALA	4.23572
GLY	189	to	ALA	5.15673
GLY	189	to	ALA	4.70573
GLY	189	to	ALA	5.4777
THR	190	to	ALA	0.417612
THR	190	to	ALA	1.40105
THR	190	to	ALA	2.0627
THR	190	to	ALA	1.98778
PRO	191	to	ALA	1.74873
PRO	191	to	ALA	2.30024
PRO	191	to	ALA	1.45226
PRO	191	to	ALA	2.059
GLY	192	to	ALA	-1.2733
GLY	192	to	ALA	-1.22883
GLY	192	to	ALA	-1.21569
GLY	192	to	ALA	-1.40569
TYR	193	to	ALA	2.45518
TYR	193	to	ALA	2.50095
TYR	193	to	ALA	2.59251
TYR	193	to	ALA	2.47719
LEU	194	to	ALA	1.8087
LEU	194	to	ALA	2.39356
LEU	194	to	ALA	1.68242
LEU	194	to	ALA	2.50434
ALA	195	to	ALA	0
ALA	195	to	ALA	0
ALA	195	to	ALA	0
ALA	195	to	ALA	0
PRO	196	to	ALA	2.44474
PRO	196	to	ALA	2.65585
PRO	196	to	ALA	2.57989
PRO	196	to	ALA	2.5489
GLU	197	to	ALA	1.40378
GLU	197	to	ALA	1.16415
GLU	197	to	ALA	1.23329
GLU	197	to	ALA	1.34457
ILE	198	to	ALA	2.30017
ILE	198	to	ALA	2.0252
ILE	198	to	ALA	1.70781
ILE	198	to	ALA	2.06472
LEU	199	to	ALA	3.07501
LEU	199	to	ALA	3.60466
LEU	199	to	ALA	3.33009
LEU	199	to	ALA	3.24302
LYS	200	to	ALA	-0.0407932
LYS	200	to	ALA	-0.153079
LYS	200	to	ALA	0.764323
LYS	200	to	ALA	-1.06275
CYS	201	to	ALA	-0.153065
CYS	201	to	ALA	-0.773845
CYS	201	to	ALA	-0.991072
CYS	201	to	ALA	-0.236198
SER	202	to	ALA	-0.91879
SER	202	to	ALA	-0.269544
SER	202	to	ALA	-1.55741
SER	202	to	ALA	-0.145655
MET	203	to	ALA	2.15297
MET	203	to	ALA	-0.968836
MET	203	to	ALA	3.06238
MET	203	to	ALA	0.535846
ASP	204	to	ALA	-0.143769
ASP	204	to	ALA	0.396287
ASP	204	to	ALA	0.420485
ASP	204	to	ALA	-0.949414
GLU	205	to	ALA	-0.611062
GLU	205	to	ALA	-0.762583
GLU	205	to	ALA	-0.187725
GLU	205	to	ALA	-0.352991
THR	206	to	ALA	-0.404235
THR	206	to	ALA	0.688064
THR	206	to	ALA	0.54175
THR	206	to	ALA	-0.967897
H2S	207	to	ALA	0.680586
H2S	207	to	ALA	0.851029
H2S	207	to	ALA	0.660785
H2S	207	to	ALA	0.496142
PRO	208	to	ALA	1.07187
PRO	208	to	ALA	1.24977
PRO	208	to	ALA	1.20625
PRO	208	to	ALA	1.25338
GLY	209	to	ALA	4.21023
GLY	209	to	ALA	4.65946
GLY	209	to	ALA	3.77291
GLY	209	to	ALA	4.51644
TYR	210	to	ALA	5.726
TYR	210	to	ALA	6.33166
TYR	210	to	ALA	3.15074
TYR	210	to	ALA	6.11869
GLY	211	to	ALA	3.07163
GLY	211	to	ALA	3.02813
GLY	211	to	ALA	3.26397
GLY	211	to	ALA	3.34887
LYS	212	to	ALA	0.75169
LYS	212	to	ALA	-0.248755
LYS	212	to	ALA	0.544205
LYS	212	to	ALA	-0.0198409
GLU	213	to	ALA	-0.545387
GLU	213	to	ALA	-0.681229
GLU	213	to	ALA	-0.580293
GLU	213	to	ALA	-1.27897
VAL	214	to	ALA	1.46371
VAL	214	to	ALA	1.65273
VAL	214	to	ALA	1.48044
VAL	214	to	ALA	1.39615
ASP	215	to	ALA	0.557556
ASP	215	to	ALA	1.92906
ASP	215	to	ALA	-0.847383
ASP	215	to	ALA	-1.52865
LEU	216	to	ALA	2.18041
LEU	216	to	ALA	2.04157
LEU	216	to	ALA	2.41569
LEU	216	to	ALA	2.23718
TRP	217	to	ALA	2.95981
TRP	217	to	ALA	3.23244
TRP	217	to	ALA	3.16689
TRP	217	to	ALA	2.76497
ALA	218	to	ALA	0
ALA	218	to	ALA	0
ALA	218	to	ALA	0
ALA	218	to	ALA	0
CYS	219	to	ALA	0.0615687
CYS	219	to	ALA	0.0490149
CYS	219	to	ALA	0.0608891
CYS	219	to	ALA	0.192995
GLY	220	to	ALA	2.67837
GLY	220	to	ALA	2.43192
GLY	220	to	ALA	1.44433
GLY	220	to	ALA	2.62537
VAL	221	to	ALA	1.19216
VAL	221	to	ALA	1.53768
VAL	221	to	ALA	1.42769
VAL	221	to	ALA	1.27764
ILE	222	to	ALA	3.58254
ILE	222	to	ALA	3.45928
ILE	222	to	ALA	3.60177
ILE	222	to	ALA	3.53911
LEU	223	to	ALA	3.56919
LEU	223	to	ALA	3.29353
LEU	223	to	ALA	3.5719
LEU	223	to	ALA	3.47464
PHE	224	to	ALA	3.01853
PHE	224	to	ALA	2.94334
PHE	224	to	ALA	2.97451
PHE	224	to	ALA	2.9385
THR	225	to	ALA	-0.382235
THR	225	to	ALA	-0.928273
THR	225	to	ALA	-0.668759
THR	225	to	ALA	-1.0079
LEU	226	to	ALA	4.13033
LEU	226	to	ALA	3.99958
LEU	226	to	ALA	4.22539
LEU	226	to	ALA	4.40446
LEU	227	to	ALA	3.23962
LEU	227	to	ALA	3.08949
LEU	227	to	ALA	3.15512
LEU	227	to	ALA	3.36032
ALA	228	to	ALA	0
ALA	228	to	ALA	0
ALA	228	to	ALA	0
ALA	228	to	ALA	0
GLY	229	to	ALA	4.24813
GLY	229	to	ALA	4.32225
GLY	229	to	ALA	4.31326
GLY	229	to	ALA	4.32076
SER	230	to	ALA	-0.102723
SER	230	to	ALA	-0.333255
SER	230	to	ALA	-0.110828
SER	230	to	ALA	-0.339778
PRO	231	to	ALA	1.23974
PRO	231	to	ALA	1.41826
PRO	231	to	ALA	1.2466
PRO	231	to	ALA	1.40726
PRO	232	to	ALA	2.82295
PRO	232	to	ALA	2.94482
PRO	232	to	ALA	2.83128
PRO	232	to	ALA	2.95654
PHE	233	to	ALA	4.66348
PHE	233	to	ALA	4.29398
PHE	233	to	ALA	4.3281
PHE	233	to	ALA	4.46397
TRP	234	to	ALA	-0.339791
TRP	234	to	ALA	0.328147
TRP	234	to	ALA	-0.0455212
TRP	234	to	ALA	-0.0644185
H2S	235	to	ALA	0.722076
H2S	235	to	ALA	-1.12816
H2S	235	to	ALA	0.768888
H2S	235	to	ALA	0.471992
ARG	236	to	ALA	0.0980415
ARG	236	to	ALA	-0.268318
ARG	236	to	ALA	0.167337
ARG	236	to	ALA	-0.223147
ARG	237	to	ALA	-0.182426
ARG	237	to	ALA	0.555674
ARG	237	to	ALA	-1.34253
ARG	237	to	ALA	-0.546324
GLN	238	to	ALA	-0.689762
GLN	238	to	ALA	0.395177
GLN	238	to	ALA	-0.558309
GLN	238	to	ALA	0.608877
ILE	239	to	ALA	1.22771
ILE	239	to	ALA	2.80918
ILE	239	to	ALA	2.15444
ILE	239	to	ALA	2.41385
LEU	240	to	ALA	1.23314
LEU	240	to	ALA	0.92757
LEU	240	to	ALA	0.977443
LEU	240	to	ALA	1.24741
MET	241	to	ALA	1.0167
MET	241	to	ALA	0.365304
MET	241	to	ALA	1.10876
MET	241	to	ALA	0.407436
LEU	242	to	ALA	2.74152
LEU	242	to	ALA	2.31803
LEU	242	to	ALA	2.05114
LEU	242	to	ALA	2.30529
ARG	243	to	ALA	1.056
ARG	243	to	ALA	0.195724
ARG	243	to	ALA	-0.165888
ARG	243	to	ALA	0.162194
MET	244	to	ALA	-0.0901156
MET	244	to	ALA	0.0398479
MET	244	to	ALA	0.308013
MET	244	to	ALA	0.369277
ILE	245	to	ALA	2.26407
ILE	245	to	ALA	2.35788
ILE	245	to	ALA	2.46478
ILE	245	to	ALA	2.85849
MET	246	to	ALA	2.26916
MET	246	to	ALA	0.664275
MET	246	to	ALA	1.74461
MET	246	to	ALA	0.934345
GLU	247	to	ALA	-1.30328
GLU	247	to	ALA	-0.116614
GLU	247	to	ALA	-1.09697
GLU	247	to	ALA	0.0827379
GLY	248	to	ALA	2.17489
GLY	248	to	ALA	1.61644
GLY	248	to	ALA	1.82672
GLY	248	to	ALA	1.85418
GLN	249	to	ALA	-0.228927
GLN	249	to	ALA	0.171609
GLN	249	to	ALA	-0.526365
GLN	249	to	ALA	0.577987
TYR	250	to	ALA	2.04018
TYR	250	to	ALA	3.0563
TYR	250	to	ALA	2.1866
TYR	250	to	ALA	2.70934
GLN	251	to	ALA	-0.276675
GLN	251	to	ALA	-0.120408
GLN	251	to	ALA	-0.138405
GLN	251	to	ALA	-0.343733
PHE	252	to	ALA	3.22881
PHE	252	to	ALA	3.43856
PHE	252	to	ALA	3.43174
PHE	252	to	ALA	3.2215
SER	253	to	ALA	-0.60127
SER	253	to	ALA	-0.95685
SER	253	to	ALA	-0.425649
SER	253	to	ALA	-0.945088
SER	254	to	ALA	-0.31853
SER	254	to	ALA	-0.295919
SER	254	to	ALA	-0.319572
SER	254	to	ALA	-0.214767
PRO	255	to	ALA	0.688813
PRO	255	to	ALA	0.621209
PRO	255	to	ALA	0.581587
PRO	255	to	ALA	0.630389
GLU	256	to	ALA	-0.358603
GLU	256	to	ALA	-1.24943
GLU	256	to	ALA	-0.3594
GLU	256	to	ALA	-1.32951
TRP	257	to	ALA	4.81276
TRP	257	to	ALA	4.94624
TRP	257	to	ALA	4.97907
TRP	257	to	ALA	4.72374
ASP	258	to	ALA	-0.198722
ASP	258	to	ALA	-2.20345
ASP	258	to	ALA	-0.42868
ASP	258	to	ALA	-0.372057
ASP	259	to	ALA	0.119044
ASP	259	to	ALA	-0.120285
ASP	259	to	ALA	-0.0570483
ASP	259	to	ALA	-0.273816
ARG	260	to	ALA	0.777522
ARG	260	to	ALA	-0.00440252
ARG	260	to	ALA	0.401611
ARG	260	to	ALA	0.623412
SER	261	to	ALA	0.668353
SER	261	to	ALA	0.436541
SER	261	to	ALA	-1.99771
SER	261	to	ALA	-1.8919
SER	262	to	ALA	-0.332601
SER	262	to	ALA	-0.361716
SER	262	to	ALA	-0.371007
SER	262	to	ALA	-0.37691
THR	263	to	ALA	-0.163817
THR	263	to	ALA	-0.254618
THR	263	to	ALA	-0.106924
THR	263	to	ALA	-0.171157
VAL	264	to	ALA	1.79098
VAL	264	to	ALA	1.74066
VAL	264	to	ALA	1.65221
VAL	264	to	ALA	1.81581
LYS	265	to	ALA	-0.39646
LYS	265	to	ALA	0.824145
LYS	265	to	ALA	0.954236
LYS	265	to	ALA	2.41426
ASP	266	to	ALA	0.902632
ASP	266	to	ALA	1.22287
ASP	266	to	ALA	0.519591
ASP	266	to	ALA	-0.0875022
LEU	267	to	ALA	3.33182
LEU	267	to	ALA	3.26454
LEU	267	to	ALA	3.35042
LEU	267	to	ALA	3.43115
ILE	268	to	ALA	3.01337
ILE	268	to	ALA	2.8362
ILE	268	to	ALA	3.06173
ILE	268	to	ALA	3.18145
SER	269	to	ALA	-0.220122
SER	269	to	ALA	-0.169296
SER	269	to	ALA	-0.13468
SER	269	to	ALA	0.0922799
ARG	270	to	ALA	0.230449
ARG	270	to	ALA	-0.0640678
ARG	270	to	ALA	0.411214
ARG	270	to	ALA	0.299105
LEU	271	to	ALA	3.13936
LEU	271	to	ALA	2.94747
LEU	271	to	ALA	3.59682
LEU	271	to	ALA	3.2358
LEU	272	to	ALA	3.39635
LEU	272	to	ALA	3.73619
LEU	272	to	ALA	3.824
LEU	272	to	ALA	3.37881
GLN	273	to	ALA	-0.298974
GLN	273	to	ALA	-0.381601
GLN	273	to	ALA	-0.226821
GLN	273	to	ALA	-0.291942
VAL	274	to	ALA	-0.374526
VAL	274	to	ALA	-0.026242
VAL	274	to	ALA	-0.0669872
VAL	274	to	ALA	-0.171981
ASP	275	to	ALA	-0.842066
ASP	275	to	ALA	-0.799297
ASP	275	to	ALA	-0.82369
ASP	275	to	ALA	-0.79595
PRO	276	to	ALA	1.6344
PRO	276	to	ALA	1.59058
PRO	276	to	ALA	1.65994
PRO	276	to	ALA	1.52915
GLU	277	to	ALA	-0.255454
GLU	277	to	ALA	-0.371578
GLU	277	to	ALA	-0.256965
GLU	277	to	ALA	-0.294753
ALA	278	to	ALA	0
ALA	278	to	ALA	0
ALA	278	to	ALA	0
ALA	278	to	ALA	0
ARG	279	to	ALA	-5.02281
ARG	279	to	ALA	-5.15432
ARG	279	to	ALA	0.157927
ARG	279	to	ALA	-0.977092
LEU	280	to	ALA	1.64736
LEU	280	to	ALA	1.45431
LEU	280	to	ALA	1.58481
LEU	280	to	ALA	1.32684
THR	281	to	ALA	-0.172787
THR	281	to	ALA	-1.33899
THR	281	to	ALA	-1.29323
THR	281	to	ALA	-1.44419
ALA	282	to	ALA	0
ALA	282	to	ALA	0
ALA	282	to	ALA	0
ALA	282	to	ALA	0
GLU	283	to	ALA	0.363529
GLU	283	to	ALA	1.79735
GLU	283	to	ALA	-0.0493517
GLU	283	to	ALA	0.957212
GLN	284	to	ALA	0.257851
GLN	284	to	ALA	0.0555665
GLN	284	to	ALA	0.109874
GLN	284	to	ALA	0.127412
ALA	285	to	ALA	0
ALA	285	to	ALA	0
ALA	285	to	ALA	0
ALA	285	to	ALA	0
LEU	286	to	ALA	1.76968
LEU	286	to	ALA	1.93586
LEU	286	to	ALA	1.88286
LEU	286	to	ALA	1.89368
GLN	287	to	ALA	-0.0757725
GLN	287	to	ALA	0.109013
GLN	287	to	ALA	0.066794
GLN	287	to	ALA	-0.0506046
H2S	288	to	ALA	2.74633
H2S	288	to	ALA	2.53762
H2S	288	to	ALA	3.1679
H2S	288	to	ALA	2.11688
PRO	289	to	ALA	0.583057
PRO	289	to	ALA	1.17777
PRO	289	to	ALA	1.86828
PRO	289	to	ALA	1.2024
PHE	290	to	ALA	3.04184
PHE	290	to	ALA	2.30742
PHE	290	to	ALA	3.12926
PHE	290	to	ALA	2.56586
PHE	291	to	ALA	4.06673
PHE	291	to	ALA	3.83266
PHE	291	to	ALA	3.93457
PHE	291	to	ALA	4.27243
GLU	292	to	ALA	0.216017
GLU	292	to	ALA	-0.100712
GLU	292	to	ALA	-0.246962
GLU	292	to	ALA	0.123036
ARG	293	to	ALA	-0.0264396
ARG	293	to	ALA	-1.4183
ARG	293	to	ALA	-0.595072
ARG	293	to	ALA	-0.54669

## Sheet: 36
LYS	10	to	ALA	-1.85092
LEU	11	to	ALA	1.70045
LEU	11	to	ALA	1.51514
LYS	12	to	ALA	-0.595686
LYS	12	to	ALA	-0.510141
LYS	12	to	ALA	0.0536359
LYS	13	to	ALA	-0.15621
LYS	13	to	ALA	-0.353765
LYS	13	to	ALA	-0.0444368
LEU	14	to	ALA	2.48932
LEU	14	to	ALA	2.16495
LEU	14	to	ALA	2.73819
SER	15	to	ALA	-0.250128
SER	15	to	ALA	-0.472216
SER	15	to	ALA	-0.146998
GLU	16	to	ALA	-2.1732
GLU	16	to	ALA	-0.693575
GLU	16	to	ALA	-0.216559
GLU	16	to	ALA	-0.801199
ASP	17	to	ALA	-0.416096
ASP	17	to	ALA	-0.276504
ASP	17	to	ALA	-0.431701
ASP	17	to	ALA	-0.814723
SER	18	to	ALA	-1.90138
SER	18	to	ALA	-2.03837
SER	18	to	ALA	-1.87459
SER	18	to	ALA	-2.78598
LEU	19	to	ALA	0.625194
LEU	19	to	ALA	1.59984
LEU	19	to	ALA	1.48362
LEU	19	to	ALA	2.15144
THR	20	to	ALA	-1.0141
THR	20	to	ALA	-0.017016
THR	20	to	ALA	-0.681765
THR	20	to	ALA	-1.54635
LYS	21	to	ALA	-0.588703
LYS	21	to	ALA	-0.549601
LYS	21	to	ALA	-0.960223
LYS	21	to	ALA	-0.401792
GLN	22	to	ALA	-1.14093
GLN	22	to	ALA	-0.852948
GLN	22	to	ALA	-2.16258
GLN	22	to	ALA	-1.138
PRO	23	to	ALA	2.72543
PRO	23	to	ALA	2.49145
PRO	23	to	ALA	2.534
PRO	23	to	ALA	2.72597
GLU	24	to	ALA	-0.639317
GLU	24	to	ALA	-0.154047
GLU	24	to	ALA	-1.37774
GLU	24	to	ALA	-0.371936
GLU	25	to	ALA	-0.0078208
GLU	25	to	ALA	-0.571719
GLU	25	to	ALA	-0.610704
GLU	25	to	ALA	-0.751545
VAL	26	to	ALA	1.3123
VAL	26	to	ALA	1.3194
VAL	26	to	ALA	1.14937
VAL	26	to	ALA	0.844214
PHE	27	to	ALA	4.86011
PHE	27	to	ALA	5.33476
PHE	27	to	ALA	5.24248
PHE	27	to	ALA	5.54872
ASP	28	to	ALA	0.295492
ASP	28	to	ALA	-0.0580365
ASP	28	to	ALA	0.0799583
ASP	28	to	ALA	0.00975994
VAL	29	to	ALA	1.38547
VAL	29	to	ALA	1.40811
VAL	29	to	ALA	0.916504
VAL	29	to	ALA	1.40912
LEU	30	to	ALA	0.0961598
LEU	30	to	ALA	-0.212893
LEU	30	to	ALA	0.496219
LEU	30	to	ALA	1.43382
GLU	31	to	ALA	-0.706359
GLU	31	to	ALA	0.0339284
GLU	31	to	ALA	-0.418043
GLU	31	to	ALA	-0.285086
LYS	32	to	ALA	-0.488186
LYS	32	to	ALA	-0.153249
LYS	32	to	ALA	0.368788
LYS	32	to	ALA	0.44743
LEU	33	to	ALA	1.65131
LEU	33	to	ALA	1.84286
LEU	33	to	ALA	1.89283
GLY	34	to	ALA	2.89322
GLY	34	to	ALA	2.57161
GLY	34	to	ALA	2.53071
GLU	35	to	ALA	-0.978409
GLU	35	to	ALA	-1.02192
GLU	35	to	ALA	0.0311252
GLY	36	to	ALA	0.628176
GLY	36	to	ALA	0.795148
GLY	36	to	ALA	1.25235
SER	37	to	ALA	-0.422489
SER	37	to	ALA	-0.238505
SER	37	to	ALA	0.328442
TYR	38	to	ALA	-0.349159
TYR	38	to	ALA	-0.0124596
TYR	38	to	ALA	0.160318
GLY	39	to	ALA	4.55385
GLY	39	to	ALA	6.93958
GLY	39	to	ALA	6.64296
SER	40	to	ALA	-0.337856
SER	40	to	ALA	-1.27154
SER	40	to	ALA	-0.351788
SER	40	to	ALA	-0.889452
VAL	41	to	ALA	0.862721
VAL	41	to	ALA	1.03641
VAL	41	to	ALA	0.293366
VAL	41	to	ALA	0.923243
PHE	42	to	ALA	1.91467
PHE	42	to	ALA	2.35131
PHE	42	to	ALA	1.48236
PHE	42	to	ALA	2.15387
LYS	43	to	ALA	0.846059
LYS	43	to	ALA	0.762887
LYS	43	to	ALA	0.420515
LYS	43	to	ALA	0.949286
ALA	44	to	ALA	0
ALA	44	to	ALA	0
ALA	44	to	ALA	0
ALA	44	to	ALA	0
ILE	45	to	ALA	0.798594
ILE	45	to	ALA	1.76302
ILE	45	to	ALA	1.31107
ILE	45	to	ALA	1.82192
H2S	46	to	ALA	-1.18605
H1S	46	to	ALA	-0.297917
H2S	46	to	ALA	0.230015
H2S	46	to	ALA	0.919466
LYS	47	to	ALA	-1.20927
LYS	47	to	ALA	-0.494706
LYS	47	to	ALA	-0.752901
LYS	47	to	ALA	-0.348317
GLU	48	to	ALA	-0.755866
GLU	48	to	ALA	-0.568579
GLU	48	to	ALA	0.295852
GLU	48	to	ALA	-0.540917
SER	49	to	ALA	-0.297811
SER	49	to	ALA	-0.793274
SER	49	to	ALA	-0.190607
SER	49	to	ALA	1.26008
GLY	50	to	ALA	2.80548
GLY	50	to	ALA	2.49504
GLY	50	to	ALA	3.18204
GLY	50	to	ALA	3.0736
GLN	51	to	ALA	-0.153808
GLN	51	to	ALA	-0.584431
GLN	51	to	ALA	-0.375737
GLN	51	to	ALA	-0.655992
VAL	52	to	ALA	0.547848
VAL	52	to	ALA	0.452703
VAL	52	to	ALA	0.668574
VAL	52	to	ALA	0.931648
VAL	53	to	ALA	2.76507
VAL	53	to	ALA	3.05812
VAL	53	to	ALA	3.22934
VAL	53	to	ALA	2.98339
ALA	54	to	ALA	0
ALA	54	to	ALA	0
ALA	54	to	ALA	0
ALA	54	to	ALA	0
ILE	55	to	ALA	3.95344
ILE	55	to	ALA	4.20833
ILE	55	to	ALA	3.88924
ILE	55	to	ALA	4.32577
LYS	56	to	ALA	-0.310897
LYS	56	to	ALA	-0.144304
LYS	56	to	ALA	0.471934
LYS	56	to	ALA	0.118833
GLN	57	to	ALA	0.671432
GLN	57	to	ALA	0.595622
GLN	57	to	ALA	0.51146
GLN	57	to	ALA	0.62551
VAL	58	to	ALA	1.85322
VAL	58	to	ALA	1.42628
VAL	58	to	ALA	1.52405
VAL	58	to	ALA	1.2955
PRO	59	to	ALA	0.908041
PRO	59	to	ALA	1.12868
PRO	59	to	ALA	0.576898
PRO	59	to	ALA	0.966351
VAL	60	to	ALA	1.06563
VAL	60	to	ALA	2.06402
VAL	60	to	ALA	0.888016
VAL	60	to	ALA	1.66507
GLU	61	to	ALA	0.0241029
GLU	61	to	ALA	-0.274659
GLU	61	to	ALA	-0.136143
GLU	61	to	ALA	-0.160656
SER	62	to	ALA	-0.625419
SER	62	to	ALA	-1.3511
SER	62	to	ALA	-1.23368
SER	62	to	ALA	-1.26206
ASP	63	to	ALA	-0.56746
ASP	63	to	ALA	0.329129
ASP	63	to	ALA	0.0430891
ASP	63	to	ALA	-0.151511
LEU	64	to	ALA	-0.226797
LEU	64	to	ALA	3.13532
LEU	64	to	ALA	2.43768
LEU	64	to	ALA	1.38164
GLN	65	to	ALA	-0.470186
GLN	65	to	ALA	-0.762562
GLN	65	to	ALA	-1.2117
GLN	65	to	ALA	-0.545193
GLU	66	to	ALA	-0.941145
GLU	66	to	ALA	-1.21766
GLU	66	to	ALA	-1.83932
GLU	66	to	ALA	-1.25671
ILE	67	to	ALA	0.931985
ILE	67	to	ALA	0.84463
ILE	67	to	ALA	0.774557
ILE	67	to	ALA	0.89565
ILE	68	to	ALA	1.22124
ILE	68	to	ALA	2.81747
ILE	68	to	ALA	2.29683
ILE	68	to	ALA	2.80987
LYS	69	to	ALA	-0.612426
LYS	69	to	ALA	-1.55341
LYS	69	to	ALA	-1.92071
LYS	69	to	ALA	-0.775066
GLU	70	to	ALA	-0.940099
GLU	70	to	ALA	-0.941183
GLU	70	to	ALA	-1.17513
GLU	70	to	ALA	-1.08366
ILE	71	to	ALA	1.03304
ILE	71	to	ALA	1.29682
ILE	71	to	ALA	0.518733
ILE	71	to	ALA	1.51438
SER	72	to	ALA	-0.15659
SER	72	to	ALA	-0.71429
SER	72	to	ALA	-1.46194
SER	72	to	ALA	-0.648158
ILE	73	to	ALA	0.312522
ILE	73	to	ALA	0.761754
ILE	73	to	ALA	0.47308
ILE	73	to	ALA	0.703525
MET	74	to	ALA	1.5058
MET	74	to	ALA	1.2803
MET	74	to	ALA	2.11759
MET	74	to	ALA	1.1322
GLN	75	to	ALA	-0.57136
GLN	75	to	ALA	-0.645519
GLN	75	to	ALA	-0.888139
GLN	75	to	ALA	-1.17979
GLN	76	to	ALA	-0.399581
GLN	76	to	ALA	-1.10076
GLN	76	to	ALA	-0.976925
GLN	76	to	ALA	-0.668565
CYS	77	to	ALA	-0.837697
CYS	77	to	ALA	-0.608796
CYS	77	to	ALA	0.427883
CYS	77	to	ALA	-0.289797
ASP	78	to	ALA	-0.634932
ASP	78	to	ALA	-0.535549
ASP	78	to	ALA	0.306574
ASP	78	to	ALA	-0.017155
SER	79	to	ALA	-0.155997
SER	79	to	ALA	0.000331199
SER	79	to	ALA	-0.201531
SER	79	to	ALA	0.0123615
PRO	80	to	ALA	1.2891
PRO	80	to	ALA	1.04719
PRO	80	to	ALA	1.1879
PRO	80	to	ALA	1.08201
TYR	81	to	ALA	1.73137
TYR	81	to	ALA	1.87942
TYR	81	to	ALA	1.48393
TYR	81	to	ALA	1.38414
VAL	82	to	ALA	2.76933
VAL	82	to	ALA	3.16748
VAL	82	to	ALA	2.92547
VAL	82	to	ALA	2.80742
VAL	83	to	ALA	2.60208
VAL	83	to	ALA	1.67748
VAL	83	to	ALA	1.6504
VAL	83	to	ALA	1.69577
LYS	84	to	ALA	-1.66874
LYS	84	to	ALA	-2.12275
LYS	84	to	ALA	-0.933623
LYS	84	to	ALA	-0.671867
TYR	85	to	ALA	-0.359241
TYR	85	to	ALA	2.4465
TYR	85	to	ALA	2.45991
TYR	85	to	ALA	3.83764
TYR	86	to	ALA	1.21524
TYR	86	to	ALA	2.74424
TYR	86	to	ALA	1.38083
TYR	86	to	ALA	2.26728
GLY	87	to	ALA	3.20573
GLY	87	to	ALA	3.47158
GLY	87	to	ALA	4.96763
GLY	87	to	ALA	4.75218
SER	88	to	ALA	-2.3445
SER	88	to	ALA	-2.09944
SER	88	to	ALA	-0.743892
SER	88	to	ALA	-1.2868
TYR	89	to	ALA	2.56801
TYR	89	to	ALA	4.03624
TYR	89	to	ALA	0.154497
TYR	89	to	ALA	4.69938
PHE	90	to	ALA	3.06345
PHE	90	to	ALA	3.29418
PHE	90	to	ALA	3.03457
PHE	90	to	ALA	3.71261
LYS	91	to	ALA	0.0550445
LYS	91	to	ALA	0.267798
LYS	91	to	ALA	0.175661
LYS	91	to	ALA	-0.235976
ASN	92	to	ALA	0.468782
ASN	92	to	ALA	0.464235
ASN	92	to	ALA	0.65545
ASN	92	to	ALA	0.223334
THR	93	to	ALA	-0.26051
THR	93	to	ALA	-0.644274
THR	93	to	ALA	-0.66766
THR	93	to	ALA	-0.606207
ASP	94	to	ALA	-1.3187
ASP	94	to	ALA	-1.83377
ASP	94	to	ALA	-1.95468
ASP	94	to	ALA	-1.50828
LEU	95	to	ALA	2.0473
LEU	95	to	ALA	3.35982
LEU	95	to	ALA	2.74293
LEU	95	to	ALA	3.3824
TRP	96	to	ALA	2.10486
TRP	96	to	ALA	2.51831
TRP	96	to	ALA	1.63738
TRP	96	to	ALA	2.49287
ILE	97	to	ALA	3.31762
ILE	97	to	ALA	3.89049
ILE	97	to	ALA	3.6951
ILE	97	to	ALA	4.10649
VAL	98	to	ALA	2.94905
VAL	98	to	ALA	2.90028
VAL	98	to	ALA	3.27762
VAL	98	to	ALA	3.12899
MET	99	to	ALA	1.33065
MET	99	to	ALA	2.12833
MET	99	to	ALA	1.4875
MET	99	to	ALA	1.69328
GLU	100	to	ALA	0.456796
GLU	100	to	ALA	0.136342
GLU	100	to	ALA	-1.03631
GLU	100	to	ALA	-0.333271
TYR	101	to	ALA	1.51562
TYR	101	to	ALA	1.27924
TYR	101	to	ALA	1.15854
TYR	101	to	ALA	1.60839
CYS	102	to	ALA	0.411702
CYS	102	to	ALA	0.174642
CYS	102	to	ALA	0.682799
CYS	102	to	ALA	0.157656
GLY	103	to	ALA	0.581439
GLY	103	to	ALA	0.588554
GLY	103	to	ALA	1.37636
GLY	103	to	ALA	0.833593
ALA	104	to	ALA	0
ALA	104	to	ALA	0
ALA	104	to	ALA	0
ALA	104	to	ALA	0
GLY	105	to	ALA	3.32064
GLY	105	to	ALA	3.09827
GLY	105	to	ALA	3.92526
GLY	105	to	ALA	3.1217
SER	106	to	ALA	-0.45923
SER	106	to	ALA	0.254178
SER	106	to	ALA	0.165586
SER	106	to	ALA	0.356408
VAL	107	to	ALA	2.73422
VAL	107	to	ALA	2.53646
VAL	107	to	ALA	1.67278
VAL	107	to	ALA	2.58777
SER	108	to	ALA	-0.87785
SER	108	to	ALA	-1.09995
SER	108	to	ALA	-0.914317
SER	108	to	ALA	-1.24626
ASP	109	to	ALA	-1.93294
ASP	109	to	ALA	0.0919744
ASP	109	to	ALA	0.964841
ASP	109	to	ALA	-0.0731475
ILE	110	to	ALA	2.68122
ILE	110	to	ALA	2.57346
ILE	110	to	ALA	2.41265
ILE	110	to	ALA	2.71059
ILE	111	to	ALA	1.58951
ILE	111	to	ALA	1.54104
ILE	111	to	ALA	1.68161
ILE	111	to	ALA	1.23028
ARG	112	to	ALA	-1.99078
ARG	112	to	ALA	-1.38858
ARG	112	to	ALA	-0.68932
ARG	112	to	ALA	-1.84136
LEU	113	to	ALA	1.10427
LEU	113	to	ALA	1.53382
LEU	113	to	ALA	1.25015
LEU	113	to	ALA	1.32651
ARG	114	to	ALA	-0.864153
ARG	114	to	ALA	-1.27765
ARG	114	to	ALA	-1.01148
ARG	114	to	ALA	-1.1257
ASN	115	to	ALA	-0.521547
ASN	115	to	ALA	-0.552163
ASN	115	to	ALA	-0.593819
ASN	115	to	ALA	-0.414007
LYS	116	to	ALA	-0.313985
LYS	116	to	ALA	-0.332322
LYS	116	to	ALA	-0.265616
LYS	116	to	ALA	0.0695135
THR	117	to	ALA	-0.512308
THR	117	to	ALA	-0.431633
THR	117	to	ALA	-0.758672
THR	117	to	ALA	-0.512653
LEU	118	to	ALA	3.16671
LEU	118	to	ALA	3.15515
LEU	118	to	ALA	3.09469
LEU	118	to	ALA	3.66453
ILE	119	to	ALA	-0.952051
ILE	119	to	ALA	-0.300055
ILE	119	to	ALA	-0.712752
ILE	119	to	ALA	-0.173339
GLU	120	to	ALA	-0.64764
GLU	120	to	ALA	-4.53096
GLU	120	to	ALA	-0.487435
GLU	120	to	ALA	-1.34487
ASP	121	to	ALA	-1.30927
ASP	121	to	ALA	-0.656296
ASP	121	to	ALA	-2.29676
ASP	121	to	ALA	-2.59695
GLU	122	to	ALA	-1.4542
GLU	122	to	ALA	-0.0401409
GLU	122	to	ALA	0.171255
GLU	122	to	ALA	0.00962644
ILE	123	to	ALA	1.93047
ILE	123	to	ALA	2.20628
ILE	123	to	ALA	1.42259
ILE	123	to	ALA	2.63712
ALA	124	to	ALA	0
ALA	124	to	ALA	0
ALA	124	to	ALA	0
ALA	124	to	ALA	0
THR	125	to	ALA	-0.134101
THR	125	to	ALA	0.233288
THR	125	to	ALA	0.0141153
THR	125	to	ALA	-0.0131985
ILE	126	to	ALA	3.35677
ILE	126	to	ALA	3.29517
ILE	126	to	ALA	3.36606
ILE	126	to	ALA	3.5492
LEU	127	to	ALA	1.77344
LEU	127	to	ALA	2.56035
LEU	127	to	ALA	1.85504
LEU	127	to	ALA	2.69343
LYS	128	to	ALA	-1.04641
LYS	128	to	ALA	-0.700234
LYS	128	to	ALA	-2.06564
LYS	128	to	ALA	-0.715766
SER	129	to	ALA	-1.03675
SER	129	to	ALA	-1.44551
SER	129	to	ALA	-0.911439
SER	129	to	ALA	-1.60679
THR	130	to	ALA	-0.455619
THR	130	to	ALA	0.350537
THR	130	to	ALA	-0.732507
THR	130	to	ALA	0.256661
LEU	131	to	ALA	3.22378
LEU	131	to	ALA	3.14907
LEU	131	to	ALA	2.64757
LEU	131	to	ALA	3.34762
LYS	132	to	ALA	-0.216643
LYS	132	to	ALA	0.108766
LYS	132	to	ALA	-0.679948
LYS	132	to	ALA	-0.498433
GLY	133	to	ALA	0.841033
GLY	133	to	ALA	0.703052
GLY	133	to	ALA	0.425767
GLY	133	to	ALA	1.11304
LEU	134	to	ALA	3.87173
LEU	134	to	ALA	3.94909
LEU	134	to	ALA	3.53041
LEU	134	to	ALA	3.89709
GLU	135	to	ALA	-0.930853
GLU	135	to	ALA	-0.922594
GLU	135	to	ALA	-0.682117
GLU	135	to	ALA	-0.999025
TYR	136	to	ALA	1.68064
TYR	136	to	ALA	1.70645
TYR	136	to	ALA	0.625968
TYR	136	to	ALA	0.582056
LEU	137	to	ALA	2.67915
LEU	137	to	ALA	2.77589
LEU	137	to	ALA	2.93688
LEU	137	to	ALA	2.99352
H2S	138	to	ALA	1.32707
H2S	138	to	ALA	0.37985
H2S	138	to	ALA	0.402085
H2S	138	to	ALA	-0.420354
PHE	139	to	ALA	-0.610689
PHE	139	to	ALA	-0.409694
PHE	139	to	ALA	-0.636212
PHE	139	to	ALA	-1.28833
MET	140	to	ALA	0.44835
MET	140	to	ALA	-0.604761
MET	140	to	ALA	0.387756
MET	140	to	ALA	-0.0464729
ARG	141	to	ALA	0.0336477
ARG	141	to	ALA	-0.068977
ARG	141	to	ALA	0.081649
ARG	141	to	ALA	-0.190712
LYS	142	to	ALA	-1.72659
LYS	142	to	ALA	-1.87269
LYS	142	to	ALA	-0.0783038
LYS	142	to	ALA	-1.47076
ILE	143	to	ALA	1.28262
ILE	143	to	ALA	1.18629
ILE	143	to	ALA	1.58443
ILE	143	to	ALA	0.884323
H2S	144	to	ALA	-0.517551
H2S	144	to	ALA	-2.43924
H2S	144	to	ALA	0.829426
H2S	144	to	ALA	-0.32413
ARG	145	to	ALA	-1.08882
ARG	145	to	ALA	-0.529387
ARG	145	to	ALA	-0.425662
ARG	145	to	ALA	-0.357021
ASN	146	to	ALA	-1.15935
ASN	146	to	ALA	-0.911104
ASN	146	to	ALA	-0.740349
ASN	146	to	ALA	-0.852417
ILE	147	to	ALA	2.17625
ILE	147	to	ALA	1.32707
ILE	147	to	ALA	1.97342
ILE	147	to	ALA	1.34539
LYS	148	to	ALA	0.120474
LYS	148	to	ALA	-0.407819
LYS	148	to	ALA	-0.17845
LYS	148	to	ALA	-0.2774
ALA	149	to	ALA	0
ALA	149	to	ALA	0
ALA	149	to	ALA	0
ALA	149	to	ALA	0
GLY	150	to	ALA	-0.737413
GLY	150	to	ALA	-0.504023
GLY	150	to	ALA	-0.54006
GLY	150	to	ALA	-0.211112
ASN	151	to	ALA	-0.143214
ASN	151	to	ALA	0.167006
ASN	151	to	ALA	-0.125133
ASN	151	to	ALA	-0.294121
ILE	152	to	ALA	3.78713
ILE	152	to	ALA	3.89514
ILE	152	to	ALA	2.19085
ILE	152	to	ALA	4.17289
LEU	153	to	ALA	1.89366
LEU	153	to	ALA	1.80272
LEU	153	to	ALA	1.44579
LEU	153	to	ALA	1.67485
LEU	154	to	ALA	3.97003
LEU	154	to	ALA	4.24561
LEU	154	to	ALA	3.73142
LEU	154	to	ALA	3.95172
ASN	155	to	ALA	-0.411625
ASN	155	to	ALA	-1.83189
ASN	155	to	ALA	-0.318191
ASN	155	to	ALA	-2.07019
THR	156	to	ALA	-0.781137
THR	156	to	ALA	-0.694032
THR	156	to	ALA	-0.533982
THR	156	to	ALA	-1.38779
GLU	157	to	ALA	-0.279164
GLU	157	to	ALA	-1.16219
GLU	157	to	ALA	-0.581289
GLU	157	to	ALA	-1.88001
GLY	158	to	ALA	3.6162
GLY	158	to	ALA	2.86268
GLY	158	to	ALA	4.43777
GLY	158	to	ALA	4.33123
H2S	159	to	ALA	-0.949002
H2S	159	to	ALA	-0.734512
H2S	159	to	ALA	-1.17807
H2S	159	to	ALA	-0.925722
ALA	160	to	ALA	0
ALA	160	to	ALA	0
ALA	160	to	ALA	0
ALA	160	to	ALA	0
LYS	161	to	ALA	1.03231
LYS	161	to	ALA	0.288188
LYS	161	to	ALA	0.320435
LYS	161	to	ALA	-0.539421
LEU	162	to	ALA	3.40654
LEU	162	to	ALA	3.49909
LEU	162	to	ALA	3.3049
LEU	162	to	ALA	3.8132
ALA	163	to	ALA	0
ALA	163	to	ALA	0
ALA	163	to	ALA	0
ALA	163	to	ALA	0
ASP	164	to	ALA	0.760728
ASP	164	to	ALA	1.13594
ASP	164	to	ALA	-0.165043
ASP	164	to	ALA	0.873265
PHE	165	to	ALA	3.00204
PHE	165	to	ALA	3.56379
PHE	165	to	ALA	3.57191
PHE	165	to	ALA	3.09794
GLY	166	to	ALA	4.4435
GLY	166	to	ALA	2.43266
GLY	166	to	ALA	0.987634
GLY	166	to	ALA	1.60172
VAL	167	to	ALA	-1.62827
VAL	167	to	ALA	-1.24301
VAL	167	to	ALA	0.411872
VAL	167	to	ALA	-0.217203
ALA	168	to	ALA	0
ALA	168	to	ALA	0
ALA	168	to	ALA	0
ALA	168	to	ALA	0
GLY	169	to	ALA	2.76074
GLY	169	to	ALA	2.79829
GLY	169	to	ALA	2.78043
GLY	169	to	ALA	2.93027
GLN	170	to	ALA	-3.56089
GLN	170	to	ALA	-0.763171
GLN	170	to	ALA	-0.52539
GLN	170	to	ALA	-0.549772
LEU	171	to	ALA	2.6099
LEU	171	to	ALA	2.40153
LEU	171	to	ALA	2.99908
LEU	171	to	ALA	2.89205
THR	172	to	ALA	-0.71451
THR	172	to	ALA	-0.850383
THR	172	to	ALA	-0.224909
THR	172	to	ALA	-0.582776
ASP	173	to	ALA	-0.436628
ASP	173	to	ALA	-0.943655
ASP	173	to	ALA	0.0044247
ASP	173	to	ALA	-2.29088
THR	174	to	ALA	-0.302479
THR	174	to	ALA	-0.779882
THR	174	to	ALA	-0.0615411
THR	174	to	ALA	-0.649687
MET	175	to	ALA	0.00504171
MET	175	to	ALA	-0.284566
MET	175	to	ALA	-0.945745
MET	175	to	ALA	-0.291615
ALA	176	to	ALA	0
ALA	176	to	ALA	0
ALA	176	to	ALA	0
ALA	176	to	ALA	0
LYS	177	to	ALA	-1.38548
LYS	177	to	ALA	-1.56905
LYS	177	to	ALA	-0.251797
LYS	177	to	ALA	-1.50768
ARG	178	to	ALA	-2.3083
ARG	178	to	ALA	-1.92185
ARG	178	to	ALA	-1.82405
ARG	178	to	ALA	-0.543277
ASN	179	to	ALA	-0.560496
ASN	179	to	ALA	-0.787752
ASN	179	to	ALA	-1.18529
ASN	179	to	ALA	-2.54186
THR	180	to	ALA	-0.719354
THR	180	to	ALA	-0.915255
THR	180	to	ALA	-0.587369
THR	180	to	ALA	-0.328838
VAL	181	to	ALA	0.0548689
VAL	181	to	ALA	0.207089
VAL	181	to	ALA	0.491364
VAL	181	to	ALA	0.603268
ILE	182	to	ALA	0.251624
ILE	182	to	ALA	0.0427498
ILE	182	to	ALA	0.501214
ILE	182	to	ALA	0.598029
GLY	183	to	ALA	-0.268907
GLY	183	to	ALA	-0.0818119
GLY	183	to	ALA	0.0412008
GLY	183	to	ALA	-0.319637
THR	184	to	ALA	-0.368076
THR	184	to	ALA	0.10666
THR	184	to	ALA	-0.865278
THR	184	to	ALA	-0.632289
PRO	185	to	ALA	1.92406
PRO	185	to	ALA	1.28019
PRO	185	to	ALA	1.78875
PRO	185	to	ALA	1.64726
PHE	186	to	ALA	0.474789
PHE	186	to	ALA	0.850792
PHE	186	to	ALA	0.0510964
PHE	186	to	ALA	0.819104
TRP	187	to	ALA	0.184483
TRP	187	to	ALA	1.3847
TRP	187	to	ALA	1.07894
TRP	187	to	ALA	1.15091
MET	188	to	ALA	0.841136
MET	188	to	ALA	0.658947
MET	188	to	ALA	1.08855
MET	188	to	ALA	0.863561
ALA	189	to	ALA	0
ALA	189	to	ALA	0
ALA	189	to	ALA	0
ALA	189	to	ALA	0
PRO	190	to	ALA	2.63373
PRO	190	to	ALA	1.83859
PRO	190	to	ALA	2.89961
PRO	190	to	ALA	2.90032
GLU	191	to	ALA	-1.34887
GLU	191	to	ALA	-0.599141
GLU	191	to	ALA	-1.03014
GLU	191	to	ALA	0.629578
VAL	192	to	ALA	0.124213
VAL	192	to	ALA	0.380465
VAL	192	to	ALA	0.494441
VAL	192	to	ALA	-0.295696
ILE	193	to	ALA	1.85878
ILE	193	to	ALA	1.50872
ILE	193	to	ALA	1.72173
ILE	193	to	ALA	1.84139
GLN	194	to	ALA	-0.142763
GLN	194	to	ALA	-0.0590731
GLN	194	to	ALA	-0.0969784
GLN	194	to	ALA	0.0478825
GLU	195	to	ALA	-1.34982
GLU	195	to	ALA	-1.1315
GLU	195	to	ALA	-0.895813
GLU	195	to	ALA	-0.765624
ILE	196	to	ALA	-0.0507496
ILE	196	to	ALA	-0.481715
ILE	196	to	ALA	1.32238
ILE	196	to	ALA	0.673332
GLY	197	to	ALA	1.66051
GLY	197	to	ALA	2.30163
GLY	197	to	ALA	2.32736
GLY	197	to	ALA	2.90841
TYR	198	to	ALA	1.8513
TYR	198	to	ALA	1.68702
TYR	198	to	ALA	2.03628
TYR	198	to	ALA	1.94153
ASN	199	to	ALA	-0.561966
ASN	199	to	ALA	-0.13529
ASN	199	to	ALA	-0.885565
ASN	199	to	ALA	-1.70037
CYS	200	to	ALA	-1.17727
CYS	200	to	ALA	-0.634891
CYS	200	to	ALA	-0.57112
CYS	200	to	ALA	-0.701808
VAL	201	to	ALA	0.156854
VAL	201	to	ALA	0.653426
VAL	201	to	ALA	0.15342
VAL	201	to	ALA	-2.24137
ALA	202	to	ALA	0
ALA	202	to	ALA	0
ALA	202	to	ALA	0
ALA	202	to	ALA	0
ASP	203	to	ALA	-0.150544
ASP	203	to	ALA	-0.553611
ASP	203	to	ALA	-0.49977
ASP	203	to	ALA	-0.659481
ILE	204	to	ALA	1.8288
ILE	204	to	ALA	2.20323
ILE	204	to	ALA	1.75222
ILE	204	to	ALA	1.84348
TRP	205	to	ALA	3.96565
TRP	205	to	ALA	4.03366
TRP	205	to	ALA	4.03713
TRP	205	to	ALA	4.61343
SER	206	to	ALA	-0.515964
SER	206	to	ALA	-0.894979
SER	206	to	ALA	-0.533944
SER	206	to	ALA	-0.617351
LEU	207	to	ALA	2.45519
LEU	207	to	ALA	3.57851
LEU	207	to	ALA	1.94653
LEU	207	to	ALA	3.42289
GLY	208	to	ALA	2.5591
GLY	208	to	ALA	2.47791
GLY	208	to	ALA	2.42187
GLY	208	to	ALA	2.50268
ILE	209	to	ALA	2.62277
ILE	209	to	ALA	2.25139
ILE	209	to	ALA	2.39133
ILE	209	to	ALA	2.24852
THR	210	to	ALA	-0.716331
THR	210	to	ALA	-0.37229
THR	210	to	ALA	-0.373545
THR	210	to	ALA	-0.264226
SER	211	to	ALA	-1.25937
SER	211	to	ALA	-1.38513
SER	211	to	ALA	-1.47904
SER	211	to	ALA	-1.36337
ILE	212	to	ALA	1.82139
ILE	212	to	ALA	2.2451
ILE	212	to	ALA	2.48989
ILE	212	to	ALA	2.18921
GLU	213	to	ALA	-2.52348
GLU	213	to	ALA	-0.756401
GLU	213	to	ALA	-1.43261
GLU	213	to	ALA	-1.32888
MET	214	to	ALA	3.8607
MET	214	to	ALA	4.19452
MET	214	to	ALA	3.69986
MET	214	to	ALA	4.05475
ALA	215	to	ALA	0
ALA	215	to	ALA	0
ALA	215	to	ALA	0
ALA	215	to	ALA	0
GLU	216	to	ALA	-1.17978
GLU	216	to	ALA	-2.35844
GLU	216	to	ALA	-2.07124
GLU	216	to	ALA	-2.13487
GLY	217	to	ALA	3.37911
GLY	217	to	ALA	2.89426
GLY	217	to	ALA	2.48613
GLY	217	to	ALA	3.10824
LYS	218	to	ALA	0.154563
LYS	218	to	ALA	0.288992
LYS	218	to	ALA	-0.965016
LYS	218	to	ALA	-0.572196
PRO	219	to	ALA	2.61299
PRO	219	to	ALA	3.08464
PRO	219	to	ALA	2.67443
PRO	219	to	ALA	2.83543
PRO	220	to	ALA	2.60737
PRO	220	to	ALA	3.05146
PRO	220	to	ALA	2.75708
PRO	220	to	ALA	2.69326
TYR	221	to	ALA	0.826563
TYR	221	to	ALA	0.875836
TYR	221	to	ALA	1.10207
TYR	221	to	ALA	0.85141
ALA	222	to	ALA	0
ALA	222	to	ALA	0
ALA	222	to	ALA	0
ALA	222	to	ALA	0
ASP	223	to	ALA	0.118581
ASP	223	to	ALA	0.282439
ASP	223	to	ALA	0.259891
ASP	223	to	ALA	0.195507
ILE	224	to	ALA	-0.999405
ILE	224	to	ALA	-0.248709
ILE	224	to	ALA	-0.245248
ILE	224	to	ALA	0.481438
H2S	225	to	ALA	-0.221359
H2S	225	to	ALA	-1.28903
H2S	225	to	ALA	2.96547
H2S	225	to	ALA	0.910689
PRO	226	to	ALA	1.5617
PRO	226	to	ALA	1.33196
PRO	226	to	ALA	2.03915
PRO	226	to	ALA	1.31149
MET	227	to	ALA	1.4944
MET	227	to	ALA	2.15475
MET	227	to	ALA	2.29127
MET	227	to	ALA	2.57838
ARG	228	to	ALA	-0.183932
ARG	228	to	ALA	-0.654288
ARG	228	to	ALA	-0.007563
ARG	228	to	ALA	-0.392391
ALA	229	to	ALA	0
ALA	229	to	ALA	0
ALA	229	to	ALA	0
ALA	229	to	ALA	0
ILE	230	to	ALA	1.71287
ILE	230	to	ALA	1.2209
ILE	230	to	ALA	1.26408
ILE	230	to	ALA	1.26959
PHE	231	to	ALA	1.69767
PHE	231	to	ALA	2.25112
PHE	231	to	ALA	1.74398
PHE	231	to	ALA	1.84985
MET	232	to	ALA	0.387592
MET	232	to	ALA	0.0857064
MET	232	to	ALA	1.05861
MET	232	to	ALA	0.95527
ILE	233	to	ALA	1.70738
ILE	233	to	ALA	1.74776
ILE	233	to	ALA	1.19369
ILE	233	to	ALA	1.48779
PRO	234	to	ALA	1.96116
PRO	234	to	ALA	1.30203
PRO	234	to	ALA	1.12244
PRO	234	to	ALA	0.927739
THR	235	to	ALA	0.65841
THR	235	to	ALA	0.354748
THR	235	to	ALA	-0.0584088
THR	235	to	ALA	0.510682
ASN	236	to	ALA	0.0059266
ASN	236	to	ALA	-0.487748
ASN	236	to	ALA	-0.342155
ASN	236	to	ALA	-0.979684
PRO	237	to	ALA	0.916612
PRO	237	to	ALA	0.512343
PRO	237	to	ALA	0.19372
PRO	237	to	ALA	0.674222
PRO	238	to	ALA	2.0664
PRO	238	to	ALA	1.58246
PRO	238	to	ALA	2.04419
PRO	238	to	ALA	1.71429
PRO	239	to	ALA	2.38393
PRO	239	to	ALA	2.18182
PRO	239	to	ALA	2.29187
PRO	239	to	ALA	2.2242
THR	240	to	ALA	1.14332
THR	240	to	ALA	-1.01412
THR	240	to	ALA	-0.261411
THR	240	to	ALA	-1.3226
PHE	241	to	ALA	2.69789
PHE	241	to	ALA	2.57979
PHE	241	to	ALA	3.76206
PHE	241	to	ALA	3.89336
ARG	242	to	ALA	-0.190014
ARG	242	to	ALA	-0.948193
ARG	242	to	ALA	-2.06285
ARG	242	to	ALA	-1.63735
LYS	243	to	ALA	0.0751326
LYS	243	to	ALA	0.0719804
LYS	243	to	ALA	0.208868
LYS	243	to	ALA	0.22742
PRO	244	to	ALA	1.15623
PRO	244	to	ALA	1.41382
PRO	244	to	ALA	1.50588
PRO	244	to	ALA	1.28968
GLU	245	to	ALA	-0.841311
GLU	245	to	ALA	-1.47433
GLU	245	to	ALA	-0.878565
GLU	245	to	ALA	-1.21711
LEU	246	to	ALA	0.537396
LEU	246	to	ALA	0.669292
LEU	246	to	ALA	0.495133
LEU	246	to	ALA	0.651698
TRP	247	to	ALA	2.25673
TRP	247	to	ALA	1.63897
TRP	247	to	ALA	3.45305
TRP	247	to	ALA	3.02801
SER	248	to	ALA	0.967688
SER	248	to	ALA	-0.155834
SER	248	to	ALA	0.211957
SER	248	to	ALA	0.195787
ASP	249	to	ALA	-0.306643
ASP	249	to	ALA	-1.63744
ASP	249	to	ALA	-0.019529
ASP	249	to	ALA	-1.83452
ASP	250	to	ALA	-1.40403
ASP	250	to	ALA	-1.40372
ASP	250	to	ALA	-0.153447
ASP	250	to	ALA	-0.378886
PHE	251	to	ALA	3.91147
PHE	251	to	ALA	3.69189
PHE	251	to	ALA	4.18231
PHE	251	to	ALA	4.37196
THR	252	to	ALA	-2.44678
THR	252	to	ALA	-2.86762
THR	252	to	ALA	-1.68802
THR	252	to	ALA	-1.71393
ASP	253	to	ALA	0.0400535
ASP	253	to	ALA	-0.367393
ASP	253	to	ALA	0.322877
ASP	253	to	ALA	-0.103107
PHE	254	to	ALA	3.78979
PHE	254	to	ALA	3.87251
PHE	254	to	ALA	3.69769
PHE	254	to	ALA	3.74989
VAL	255	to	ALA	1.43171
VAL	255	to	ALA	1.33077
VAL	255	to	ALA	1.50388
VAL	255	to	ALA	1.58069
LYS	256	to	ALA	-0.0471861
LYS	256	to	ALA	-0.370186
LYS	256	to	ALA	-0.0195959
LYS	256	to	ALA	0.155047
LYS	257	to	ALA	0.0498764
LYS	257	to	ALA	0.0153898
LYS	257	to	ALA	0.242287
LYS	257	to	ALA	0.0140935
CYS	258	to	ALA	0.327424
CYS	258	to	ALA	0.480323
CYS	258	to	ALA	-0.896617
CYS	258	to	ALA	-0.377361
LEU	259	to	ALA	3.41288
LEU	259	to	ALA	2.82053
LEU	259	to	ALA	3.3423
LEU	259	to	ALA	3.55914
VAL	260	to	ALA	1.6899
VAL	260	to	ALA	0.825463
VAL	260	to	ALA	0.889542
VAL	260	to	ALA	1.26545
LYS	261	to	ALA	0.430072
LYS	261	to	ALA	-0.208119
LYS	261	to	ALA	2.00518
LYS	261	to	ALA	0.786959
ASN	262	to	ALA	-3.43937
ASN	262	to	ALA	-0.421176
ASN	262	to	ALA	-2.74865
ASN	262	to	ALA	-0.167182
PRO	263	to	ALA	1.65318
PRO	263	to	ALA	1.83684
PRO	263	to	ALA	1.69313
PRO	263	to	ALA	1.89637
GLU	264	to	ALA	-0.57321
GLU	264	to	ALA	-0.719481
GLU	264	to	ALA	-1.00368
GLU	264	to	ALA	-0.174942
GLN	265	to	ALA	-1.48461
GLN	265	to	ALA	-0.258034
GLN	265	to	ALA	-2.12521
GLN	265	to	ALA	-0.158858
ARG	266	to	ALA	2.93522
ARG	266	to	ALA	3.20086
ARG	266	to	ALA	1.11541
ARG	266	to	ALA	4.12389
ALA	267	to	ALA	0
ALA	267	to	ALA	0
ALA	267	to	ALA	0
ALA	267	to	ALA	0
THR	268	to	ALA	-1.03231
THR	268	to	ALA	-1.6533
THR	268	to	ALA	-1.77435
THR	268	to	ALA	-1.04842
ALA	269	to	ALA	0
ALA	269	to	ALA	0
ALA	269	to	ALA	0
ALA	269	to	ALA	0
THR	270	to	ALA	-0.813761
THR	270	to	ALA	-1.01595
THR	270	to	ALA	-0.736847
THR	270	to	ALA	-0.747626
GLN	271	to	ALA	-0.523776
GLN	271	to	ALA	-0.157865
GLN	271	to	ALA	-0.357198
GLN	271	to	ALA	-0.720505
LEU	272	to	ALA	2.83563
LEU	272	to	ALA	3.01083
LEU	272	to	ALA	2.84194
LEU	272	to	ALA	2.60784
LEU	273	to	ALA	1.20466
LEU	273	to	ALA	1.21035
LEU	273	to	ALA	0.79754
LEU	273	to	ALA	1.11424
GLN	274	to	ALA	-0.340484
GLN	274	to	ALA	-0.495121
GLN	274	to	ALA	-0.265423
GLN	274	to	ALA	-0.258795
H2S	275	to	ALA	1.29371
H2S	275	to	ALA	1.30825
H2S	275	to	ALA	1.84325
H2S	275	to	ALA	1.4421
PRO	276	to	ALA	1.01987
PRO	276	to	ALA	1.64332
PRO	276	to	ALA	1.89891
PRO	276	to	ALA	1.87933
PHE	277	to	ALA	2.92379
PHE	277	to	ALA	2.76763
PHE	277	to	ALA	2.15065
PHE	277	to	ALA	2.26614
ILE	278	to	ALA	2.6879
ILE	278	to	ALA	2.62039
ILE	278	to	ALA	2.30949
ILE	278	to	ALA	2.46948
LYS	279	to	ALA	-1.24398
LYS	279	to	ALA	-0.442178
LYS	279	to	ALA	-1.59964
LYS	279	to	ALA	-0.176408
ASN	280	to	ALA	0.305547
ASN	280	to	ALA	0.483818
ASN	280	to	ALA	0.586667
ASN	280	to	ALA	0.334432
ALA	281	to	ALA	0
ALA	281	to	ALA	0
ALA	281	to	ALA	0
ALA	281	to	ALA	0
LYS	282	to	ALA	-0.161893
LYS	282	to	ALA	-0.00782749
LYS	282	to	ALA	-1.35302
LYS	282	to	ALA	-1.38211
PRO	283	to	ALA	1.31286
PRO	283	to	ALA	1.32876
PRO	283	to	ALA	1.3091
PRO	283	to	ALA	1.20994
VAL	284	to	ALA	-0.172187
VAL	284	to	ALA	-0.154086
VAL	284	to	ALA	-0.50019
VAL	284	to	ALA	-0.501266
SER	285	to	ALA	-0.532278
SER	285	to	ALA	-0.490657
SER	285	to	ALA	-0.683907
SER	285	to	ALA	-0.476014
ILE	286	to	ALA	1.15993
ILE	286	to	ALA	1.84494
ILE	286	to	ALA	1.60159
ILE	286	to	ALA	1.85972
LEU	287	to	ALA	3.12912
LEU	287	to	ALA	3.84583
LEU	287	to	ALA	3.6632
LEU	287	to	ALA	3.70052
ARG	288	to	ALA	-0.581249
ARG	288	to	ALA	-1.06072
ARG	288	to	ALA	-0.591672
ARG	288	to	ALA	-1.24148
ASP	289	to	ALA	0.202703
ASP	289	to	ALA	-0.302994
ASP	289	to	ALA	0.644834
ASP	289	to	ALA	-0.270117
LEU	290	to	ALA	1.40127
LEU	290	to	ALA	2.4383
LEU	290	to	ALA	1.4576
LEU	290	to	ALA	1.9562
ILE	291	to	ALA	-0.465513
ILE	291	to	ALA	1.18126
ILE	291	to	ALA	-0.387944
ILE	291	to	ALA	1.07588
THR	292	to	ALA	-0.0260141
THR	292	to	ALA	-0.1754
THR	292	to	ALA	0.0793945
THR	292	to	ALA	0.0631391
GLU	293	to	ALA	-0.440793
GLU	293	to	ALA	-0.429525
GLU	293	to	ALA	-0.73134
GLU	293	to	ALA	-0.676647
ALA	294	to	ALA	0
ALA	294	to	ALA	0
ALA	294	to	ALA	0
ALA	294	to	ALA	0
MET	295	to	ALA	0.957302
MET	295	to	ALA	0.978603
MET	295	to	ALA	0.652955
MET	295	to	ALA	0.970782
GLU	296	to	ALA	-0.133732
GLU	296	to	ALA	-0.228053
GLU	296	to	ALA	-0.0600246
GLU	296	to	ALA	-0.138666
ILE	297	to	ALA	0.72755
ILE	297	to	ALA	0.914175
ILE	297	to	ALA	0.623539
ILE	297	to	ALA	0.407614
LYS	298	to	ALA	-1.22059
LYS	298	to	ALA	-0.953689
LYS	298	to	ALA	-0.530459
LYS	298	to	ALA	-0.79476
ALA	299	to	ALA	0
ALA	299	to	ALA	0
ALA	299	to	ALA	0
ALA	299	to	ALA	0
LYS	300	to	ALA	-0.282735
LYS	300	to	ALA	-0.327066
LYS	300	to	ALA	-0.203836
LYS	300	to	ALA	-0.126859
ARG	301	to	ALA	-0.506596
ARG	301	to	ALA	-0.852568
ARG	301	to	ALA	-0.0312404
ARG	301	to	ALA	-0.627316
H1S	302	to	ALA	-1.64233
H2S	302	to	ALA	-0.786317
H1S	302	to	ALA	-0.956831
H2S	302	to	ALA	-1.69952
GLU	303	to	ALA	-0.37436
GLU	303	to	ALA	-0.319743
GLU	303	to	ALA	-0.166263
GLU	303	to	ALA	-0.201118
GLU	304	to	ALA	-0.807973
GLU	304	to	ALA	-0.20634
GLU	304	to	ALA	-0.915039
GLU	304	to	ALA	-0.569235
GLN	305	to	ALA	-0.0603881
GLN	305	to	ALA	-0.0113685
GLN	305	to	ALA	-0.225117
GLN	305	to	ALA	-0.134279
GLN	306	to	ALA	-0.593442
GLN	306	to	ALA	-0.579904
GLN	306	to	ALA	-0.395908
GLN	306	to	ALA	-0.441092
ARG	307	to	ALA	-0.110863
ARG	307	to	ALA	0.0988975
ARG	307	to	ALA	-0.0480742
ARG	307	to	ALA	-0.472451
GLU	308	to	ALA	-0.838457
GLU	308	to	ALA	0.102551
GLU	308	to	ALA	-0.475025
GLU	308	to	ALA	0.0399103
LEU	309	to	ALA	0.189171
LEU	309	to	ALA	0.264425
LEU	309	to	ALA	0.421318
LEU	309	to	ALA	0.207789
GLU	310	to	ALA	-1.91347
GLU	310	to	ALA	-1.25851
GLU	310	to	ALA	-0.894702
GLU	310	to	ALA	-0.160983
GLU	311	to	ALA	-1.46666
GLU	311	to	ALA	-0.634767
GLU	311	to	ALA	-0.449823
GLU	311	to	ALA	-0.721367
GLU	312	to	ALA	-0.54247
GLU	312	to	ALA	-1.00923
GLU	312	to	ALA	-0.607938
GLU	312	to	ALA	-0.660903
GLU	313	to	ALA	-1.57628
GLU	313	to	ALA	-1.95468
GLU	313	to	ALA	-1.7252
GLU	313	to	ALA	-0.157503
GLU	366	to	ALA	-0.311294
GLU	366	to	ALA	-0.201117
VAL	367	to	ALA	1.89241
VAL	367	to	ALA	2.27476
VAL	367	to	ALA	2.19274
GLU	368	to	ALA	-0.419538
GLU	368	to	ALA	0.0385409
GLU	368	to	ALA	-0.147873
TRP	369	to	ALA	3.84616
TRP	369	to	ALA	4.03701
TRP	369	to	ALA	4.73648
ASP	370	to	ALA	-0.372158
ASP	370	to	ALA	-0.181289
ASP	370	to	ALA	0.0244232
ASP	370	to	ALA	-0.0145188
ALA	371	to	ALA	0
ALA	371	to	ALA	0
ALA	371	to	ALA	0
ALA	371	to	ALA	0
PHE	372	to	ALA	4.28192
PHE	372	to	ALA	1.80482
PHE	372	to	ALA	3.95341
PHE	372	to	ALA	3.69555
SER	373	to	ALA	1.39637
SER	373	to	ALA	1.26063
SER	373	to	ALA	0.210252
SER	373	to	ALA	0.370083
ILE	374	to	ALA	1.00034
ILE	374	to	ALA	-0.243295
ILE	374	to	ALA	1.64837
ILE	374	to	ALA	0.821243
PRO	375	to	ALA	1.36434
PRO	375	to	ALA	0.20872
PRO	375	to	ALA	0.896589
PRO	375	to	ALA	1.12645
GLU	376	to	ALA	0.80204
GLU	376	to	ALA	-0.0943021
GLU	376	to	ALA	2.26319
GLU	376	to	ALA	1.69255
LEU	377	to	ALA	2.88188
LEU	377	to	ALA	1.55093
LEU	377	to	ALA	2.58444
LEU	377	to	ALA	3.10782
GLN	378	to	ALA	-1.45682
GLN	378	to	ALA	-1.71653
GLN	378	to	ALA	-0.569493
GLN	378	to	ALA	-0.221002
ASN	379	to	ALA	-2.54068
ASN	379	to	ALA	-2.63389
ASN	379	to	ALA	-2.32834
ASN	379	to	ALA	-2.97616
PHE	380	to	ALA	2.11418
PHE	380	to	ALA	1.68247
PHE	380	to	ALA	3.68651
PHE	380	to	ALA	3.51835
LEU	381	to	ALA	0.981943
LEU	381	to	ALA	2.10039
LEU	381	to	ALA	1.76449
LEU	381	to	ALA	2.25006
THR	382	to	ALA	-0.844174
THR	382	to	ALA	-0.671782
THR	382	to	ALA	-0.850799
THR	382	to	ALA	-0.323402
ILE	383	to	ALA	3.3558
ILE	383	to	ALA	2.43942
ILE	383	to	ALA	2.65285
ILE	383	to	ALA	2.96497
LEU	384	to	ALA	1.23793
LEU	384	to	ALA	1.46117
LEU	384	to	ALA	1.07488
LEU	384	to	ALA	1.33812
GLU	385	to	ALA	0.127037
GLU	385	to	ALA	-0.154032
GLU	385	to	ALA	0.0876957
GLU	385	to	ALA	-0.0565569
LYS	386	to	ALA	-0.989075
LYS	386	to	ALA	-1.15471
LYS	386	to	ALA	0.132939
LYS	386	to	ALA	0.218512
GLU	387	to	ALA	-0.404594
GLU	387	to	ALA	-0.660543
GLU	387	to	ALA	-1.06481
GLU	387	to	ALA	0.572319
GLU	388	to	ALA	0.328485
GLU	388	to	ALA	0.585657
GLU	388	to	ALA	-0.857469
GLU	388	to	ALA	-0.521302
GLN	389	to	ALA	-1.10287
GLN	389	to	ALA	-0.715402
GLN	389	to	ALA	-0.961544
GLN	389	to	ALA	-0.609662
ASP	390	to	ALA	-1.65556
ASP	390	to	ALA	-1.71959
ASP	390	to	ALA	-1.51176
ASP	390	to	ALA	-1.07788
LYS	391	to	ALA	0.0267282
LYS	391	to	ALA	0.411118
LYS	391	to	ALA	-0.959415
LYS	391	to	ALA	0.00328272
ILE	392	to	ALA	0.185016
ILE	392	to	ALA	-0.311213
ILE	392	to	ALA	-0.963243
ILE	392	to	ALA	-0.249314
GLN	393	to	ALA	-0.171535
GLN	393	to	ALA	-0.336431
GLN	393	to	ALA	-0.165455
GLN	393	to	ALA	-0.412931
GLN	394	to	ALA	-0.698858
GLN	394	to	ALA	-0.0359916
GLN	394	to	ALA	-0.2923
GLN	394	to	ALA	-0.456157
VAL	395	to	ALA	0.901867
VAL	395	to	ALA	0.294712
VAL	395	to	ALA	0.764957
VAL	395	to	ALA	1.02578
GLN	396	to	ALA	-0.0855096
GLN	396	to	ALA	-0.188294
GLN	396	to	ALA	-0.388522
GLN	396	to	ALA	0.0447098
LYS	397	to	ALA	-0.337516
LYS	397	to	ALA	-0.374641
LYS	397	to	ALA	-0.458716
LYS	397	to	ALA	-0.267541
LYS	398	to	ALA	-0.219301
LYS	398	to	ALA	-0.448912
LYS	398	to	ALA	-0.335427
LYS	398	to	ALA	0.0827848
TYR	399	to	ALA	2.29529
TYR	399	to	ALA	2.03043
TYR	399	to	ALA	1.20557
ASP	400	to	ALA	-1.32246
ASP	400	to	ALA	-1.12694
ASP	400	to	ALA	-0.78658
LYS	401	to	ALA	0.0886635
LYS	401	to	ALA	-0.364314
LYS	401	to	ALA	-0.247903
PHE	402	to	ALA	1.5036
PHE	402	to	ALA	1.83739
PHE	402	to	ALA	-0.457387
ARG	403	to	ALA	-0.806415
ARG	403	to	ALA	-0.0908669
ARG	403	to	ALA	-0.0444923
GLN	404	to	ALA	-0.391291
GLN	404	to	ALA	-0.928818
GLN	404	to	ALA	-0.49587
LYS	405	to	ALA	0.93139
LYS	405	to	ALA	0.289779
LYS	405	to	ALA	-0.324296
LEU	406	to	ALA	1.63723
LEU	406	to	ALA	2.06246
GLU	407	to	ALA	-0.504717
GLU	407	to	ALA	-0.295008
GLU	408	to	ALA	-0.955557
GLU	408	to	ALA	-0.918165
ALA	409	to	ALA	0
ALA	409	to	ALA	0
LEU	410	to	ALA	-0.515096
LEU	410	to	ALA	2.04333
ARG	411	to	ALA	0.244056
ARG	411	to	ALA	-0.0377574
GLU	412	to	ALA	-1.27693
GLU	412	to	ALA	-0.960262
SER	413	to	ALA	-0.582012
SER	413	to	ALA	-0.563109
PHE	437	to	ALA	-0.141577
PHE	437	to	ALA	0.15725
ASP	438	to	ALA	-0.150557
ASP	438	to	ALA	-0.164482
PHE	439	to	ALA	-0.419698
PHE	439	to	ALA	-0.533594
LEU	440	to	ALA	0.753546
LEU	440	to	ALA	0.699728
LYS	441	to	ALA	-0.181633
LYS	441	to	ALA	-0.150203
ASN	442	to	ALA	0.0036455
ASN	442	to	ALA	-0.00928368
LEU	443	to	ALA	0.860366
LEU	443	to	ALA	0.299458
LEU	443	to	ALA	0.479954
SER	444	to	ALA	-0.828412
SER	444	to	ALA	-1.61236
SER	444	to	ALA	-0.920781
LEU	445	to	ALA	-0.413153
LEU	445	to	ALA	0.476638
LEU	445	to	ALA	-0.19766
GLU	446	to	ALA	0.00813303
GLU	446	to	ALA	-1.3993
GLU	446	to	ALA	-0.251345
GLU	447	to	ALA	-1.45281
GLU	447	to	ALA	-2.3408
GLU	447	to	ALA	-1.31606
LEU	448	to	ALA	1.62575
LEU	448	to	ALA	0.852246
LEU	448	to	ALA	2.81484
GLN	449	to	ALA	-1.10212
GLN	449	to	ALA	-0.650375
GLN	449	to	ALA	-0.327607
MET	450	to	ALA	-0.563845
MET	450	to	ALA	-0.32313
MET	450	to	ALA	-0.729489
ARG	451	to	ALA	-0.999547
ARG	451	to	ALA	-0.961413
ARG	451	to	ALA	-0.294072
LEU	452	to	ALA	1.70947
LEU	452	to	ALA	0.0350162
LEU	452	to	ALA	1.64912
LYS	453	to	ALA	0.276023
LYS	453	to	ALA	-0.670912
LYS	453	to	ALA	0.177833
ALA	454	to	ALA	0
ALA	454	to	ALA	0
ALA	454	to	ALA	0
LEU	455	to	ALA	2.6215
LEU	455	to	ALA	-0.364209
LEU	455	to	ALA	1.94328
LEU	455	to	ALA	0.527343
ASP	456	to	ALA	-0.644433
ASP	456	to	ALA	-0.467349
ASP	456	to	ALA	-0.697724
ASP	456	to	ALA	-0.583151
PRO	457	to	ALA	0.427949
PRO	457	to	ALA	0.510545
PRO	457	to	ALA	0.275813
PRO	457	to	ALA	0.148136
MET	458	to	ALA	-0.456545
MET	458	to	ALA	-0.555796
MET	458	to	ALA	-0.725762
MET	458	to	ALA	0.472861
MET	459	to	ALA	1.63222
MET	459	to	ALA	0.552614
MET	459	to	ALA	0.978886
MET	459	to	ALA	1.79344
GLU	460	to	ALA	-0.332134
GLU	460	to	ALA	-0.40102
GLU	460	to	ALA	-0.29953
GLU	460	to	ALA	0.116445
ARG	461	to	ALA	-0.316283
ARG	461	to	ALA	0.160247
ARG	461	to	ALA	-0.320179
ARG	461	to	ALA	-0.347795
GLU	462	to	ALA	-0.55661
GLU	462	to	ALA	-0.216984
GLU	462	to	ALA	0.241539
GLU	462	to	ALA	-0.149853
ILE	463	to	ALA	1.30772
ILE	463	to	ALA	1.12765
ILE	463	to	ALA	0.427375
ILE	463	to	ALA	1.20003
GLU	464	to	ALA	-0.117541
GLU	464	to	ALA	-0.274273
GLU	464	to	ALA	-1.13874
GLU	464	to	ALA	-1.30207
GLU	465	to	ALA	-0.279526
GLU	465	to	ALA	-0.576429
GLU	465	to	ALA	-0.421877
GLU	465	to	ALA	-0.446701
LEU	466	to	ALA	1.32493
LEU	466	to	ALA	1.26035
LEU	466	to	ALA	1.74783
LEU	466	to	ALA	1.52974
ARG	467	to	ALA	-0.0347146
ARG	467	to	ALA	0.0892372
ARG	467	to	ALA	-0.498645
ARG	467	to	ALA	-0.643179
GLN	468	to	ALA	0.0765479
GLN	468	to	ALA	-0.443216
GLN	468	to	ALA	-0.446866
GLN	468	to	ALA	-0.490971
ARG	469	to	ALA	-0.611045
ARG	469	to	ALA	-0.49474
ARG	469	to	ALA	-0.0495026
ARG	469	to	ALA	-0.856569
TYR	470	to	ALA	1.78038
TYR	470	to	ALA	2.19057
TYR	470	to	ALA	1.88796
TYR	470	to	ALA	2.32519
THR	471	to	ALA	-0.675588
THR	471	to	ALA	-1.13359
THR	471	to	ALA	-1.96984
THR	471	to	ALA	-0.811725
ALA	472	to	ALA	0
ALA	472	to	ALA	0
ALA	472	to	ALA	0
ALA	472	to	ALA	0
LYS	473	to	ALA	0.0638555
LYS	473	to	ALA	-0.0689352
LYS	473	to	ALA	0.314063
LYS	473	to	ALA	-0.839913
ARG	474	to	ALA	0.801687
ARG	474	to	ALA	1.53401
ARG	474	to	ALA	-0.170142
ARG	474	to	ALA	-0.483922
GLN	475	to	ALA	-0.189348
GLN	475	to	ALA	-0.101783
GLN	475	to	ALA	-1.02672
GLN	475	to	ALA	-1.1142
PRO	476	to	ALA	0.00169165
PRO	476	to	ALA	-0.0713627
PRO	476	to	ALA	0.759082
PRO	476	to	ALA	-0.149774
ILE	477	to	ALA	0.864299
ILE	477	to	ALA	1.17692
ILE	477	to	ALA	1.82718
ILE	477	to	ALA	2.74841
LEU	478	to	ALA	1.29023
LEU	478	to	ALA	1.15101
LEU	478	to	ALA	0.182967
LEU	478	to	ALA	0.227318
ASP	479	to	ALA	-1.72492
ASP	479	to	ALA	-2.45911
ASP	479	to	ALA	-1.84983
ASP	479	to	ALA	-1.70718
ALA	480	to	ALA	0
ALA	480	to	ALA	0
ALA	480	to	ALA	0
ALA	480	to	ALA	0
MET	481	to	ALA	2.42267
MET	481	to	ALA	-0.0657824
MET	481	to	ALA	1.58486
MET	481	to	ALA	1.22521
ASP	482	to	ALA	-1.65735
ASP	482	to	ALA	-0.878439
ASP	482	to	ALA	-2.12392
ASP	482	to	ALA	-0.735568
ALA	483	to	ALA	0
ALA	483	to	ALA	0
ALA	483	to	ALA	0
ALA	483	to	ALA	0
LYS	484	to	ALA	-2.15596
LYS	484	to	ALA	0.0847525
LYS	484	to	ALA	1.31614
LYS	484	to	ALA	-0.919381
LYS	485	to	ALA	0.627953
LYS	485	to	ALA	0.11358
LYS	485	to	ALA	0.50418
LYS	485	to	ALA	0.101806
ARG	486	to	ALA	-0.254365
ARG	486	to	ALA	-0.469493
ARG	486	to	ALA	-0.366441
ARG	486	to	ALA	-0.830884
ARG	487	to	ALA	0.385404
ARG	487	to	ALA	-0.217813
ARG	487	to	ALA	-0.27783
ARG	487	to	ALA	-0.0451604
GLN	488	to	ALA	-0.314911
GLN	488	to	ALA	-0.108161
GLN	488	to	ALA	-1.10265
GLN	488	to	ALA	-1.02768
GLN	489	to	ALA	-0.0362412
GLN	489	to	ALA	-0.462161
ASN	490	to	ALA	-3.135

## Sheet: cell division
THR	20	to	ALA	-0.35246
LYS	21	to	ALA	0.542907
PRO	22	to	ALA	1.60684
PRO	22	to	ALA	-0.776154
CYS	23	to	ALA	-0.045842
CYS	23	to	ALA	-0.135668
TRP	24	to	ALA	1.6044
TRP	24	to	ALA	1.44525
TYR	25	to	ALA	0.323745
TYR	25	to	ALA	1.23231
TRP	26	to	ALA	2.91895
TRP	26	to	ALA	3.26897
ASP	27	to	ALA	-4.1036
ASP	27	to	ALA	0.141568
LYS	28	to	ALA	0.467436
LYS	28	to	ALA	-0.17293
LYS	29	to	ALA	-0.0457234
LYS	29	to	ALA	0.0834983
ASP	30	to	ALA	-2.32086
ASP	30	to	ALA	-0.605685
LEU	31	to	ALA	2.16954
LEU	31	to	ALA	1.61642
ALA	32	to	ALA	0
ALA	32	to	ALA	0
H1S	33	to	ALA	-0.756162
H1S	33	to	ALA	-0.692413
THR	34	to	ALA	1.96272
THR	34	to	ALA	2.20907
PRO	35	to	ALA	2.28225
PRO	35	to	ALA	2.34557
SER	36	to	ALA	-1.77649
SER	36	to	ALA	-1.14757
GLN	37	to	ALA	-2.03281
GLN	37	to	ALA	-2.14542
LEU	38	to	ALA	-0.025757
LEU	38	to	ALA	-0.0232902
GLU	39	to	ALA	0.215688
GLU	39	to	ALA	0.158667
GLY	40	to	ALA	2.38641
GLY	40	to	ALA	2.39883
LEU	41	to	ALA	2.07471
LEU	41	to	ALA	1.51829
ASP	42	to	ALA	0.12409
ASP	42	to	ALA	-0.11838
PRO	43	to	ALA	1.50264
PRO	43	to	ALA	1.42944
ALA	44	to	ALA	0
ALA	44	to	ALA	0
THR	45	to	ALA	-0.397444
THR	45	to	ALA	-2.68886
GLU	46	to	ALA	0.219118
GLU	46	to	ALA	0.22263
ALA	47	to	ALA	0
ALA	47	to	ALA	0
ARG	48	to	ALA	-1.53005
ARG	48	to	ALA	-0.0764734
TYR	49	to	ALA	-1.90161
TYR	49	to	ALA	0.36206
ARG	50	to	ALA	-0.169378
ARG	50	to	ALA	0.709726
ARG	51	to	ALA	-0.944434
ARG	51	to	ALA	0.458003
GLU	52	to	ALA	-1.30996
GLU	52	to	ALA	0.200222
GLY	53	to	ALA	2.43759
GLY	53	to	ALA	1.64179
ALA	54	to	ALA	0
ALA	54	to	ALA	0
ARG	55	to	ALA	0.0254447
ARG	55	to	ALA	0.0872677
PHE	56	to	ALA	3.2591
PHE	56	to	ALA	2.89527
ILE	57	to	ALA	3.07351
ILE	57	to	ALA	3.04605
PHE	58	to	ALA	1.11493
PHE	58	to	ALA	0.976171
ASP	59	to	ALA	-1.17993
ASP	59	to	ALA	-1.18013
VAL	60	to	ALA	2.37567
VAL	60	to	ALA	2.07579
GLY	61	to	ALA	-0.39297
GLY	61	to	ALA	-0.486883
THR	62	to	ALA	-1.79927
THR	62	to	ALA	0.0925448
ARG	63	to	ALA	0.39449
ARG	63	to	ALA	1.02316
LEU	64	to	ALA	2.59484
LEU	64	to	ALA	2.67266
GLY	65	to	ALA	2.83374
GLY	65	to	ALA	3.39504
LEU	66	to	ALA	2.36409
LEU	66	to	ALA	2.21335
H2S	67	to	ALA	-0.0343129
H2S	67	to	ALA	-1.13768
TYR	68	to	ALA	1.18394
TYR	68	to	ALA	0.0114317
ASP	69	to	ALA	-0.283793
ASP	69	to	ALA	-1.21885
THR	70	to	ALA	0.599092
THR	70	to	ALA	0.460519
LEU	71	to	ALA	2.40626
LEU	71	to	ALA	1.63238
ALA	72	to	ALA	0
ALA	72	to	ALA	0
THR	73	to	ALA	-1.04687
THR	73	to	ALA	-0.330317
GLY	74	to	ALA	-1.87514
GLY	74	to	ALA	-1.84478
ILE	75	to	ALA	2.84871
ILE	75	to	ALA	2.79209
ILE	76	to	ALA	0.934167
ILE	76	to	ALA	0.903814
TYR	77	to	ALA	3.90879
TYR	77	to	ALA	1.89679
PHE	78	to	ALA	3.15042
PHE	78	to	ALA	2.50048
H2S	79	to	ALA	0.201714
H2S	79	to	ALA	-0.568324
ARG	80	to	ALA	0.0129996
ARG	80	to	ALA	0.235587
PHE	81	to	ALA	4.51977
PHE	81	to	ALA	4.30448
TYR	82	to	ALA	5.60297
TYR	82	to	ALA	1.24634
MET	83	to	ALA	2.90053
MET	83	to	ALA	2.74807
PHE	84	to	ALA	0.760688
PHE	84	to	ALA	0.998926
H1S	85	to	ALA	1.30951
H1S	85	to	ALA	1.30224
SER	86	to	ALA	-0.0344561
SER	86	to	ALA	-0.906876
PHE	87	to	ALA	3.25962
PHE	87	to	ALA	3.20901
LYS	88	to	ALA	0.552909
LYS	88	to	ALA	0.19123
GLN	89	to	ALA	-0.624599
GLN	89	to	ALA	0.201203
PHE	90	to	ALA	3.62747
PHE	90	to	ALA	3.30158
PRO	91	to	ALA	1.92391
PRO	91	to	ALA	1.69113
ARG	92	to	ALA	-5.16945
ARG	92	to	ALA	-1.75743
TYR	93	to	ALA	0.805015
TYR	93	to	ALA	1.00293
VAL	94	to	ALA	1.40268
VAL	94	to	ALA	1.7313
THR	95	to	ALA	0.622452
THR	95	to	ALA	-1.51514
GLY	96	to	ALA	0.719199
GLY	96	to	ALA	-1.36139
ALA	97	to	ALA	0
ALA	97	to	ALA	0
CYS	98	to	ALA	-0.402438
CYS	98	to	ALA	0.128053
CYS	99	to	ALA	-0.432612
CYS	99	to	ALA	-0.173142
LEU	100	to	ALA	3.11165
LEU	100	to	ALA	2.93173
PHE	101	to	ALA	1.95505
PHE	101	to	ALA	2.17096
LEU	102	to	ALA	3.45652
LEU	102	to	ALA	3.75947
ALA	103	to	ALA	0
ALA	103	to	ALA	0
GLY	104	to	ALA	-1.19674
GLY	104	to	ALA	-0.387954
LYS	105	to	ALA	0.0706536
LYS	105	to	ALA	2.24718
VAL	106	to	ALA	1.84353
VAL	106	to	ALA	1.35924
GLU	107	to	ALA	-2.42141
GLU	107	to	ALA	-1.67674
GLU	108	to	ALA	0.717921
GLU	108	to	ALA	0.744032
THR	109	to	ALA	-0.941141
THR	109	to	ALA	-1.08641
PRO	110	to	ALA	0.747573
PRO	110	to	ALA	0.852608
LYS	111	to	ALA	1.63836
LYS	111	to	ALA	1.74227
LYS	112	to	ALA	0.0265854
LYS	112	to	ALA	-0.131989
CYS	113	to	ALA	0.324827
CYS	113	to	ALA	0.318339
LYS	114	to	ALA	-0.0920303
LYS	114	to	ALA	-0.572268
ASP	115	to	ALA	0.0596037
ASP	115	to	ALA	-0.221374
ILE	116	to	ALA	2.6982
ILE	116	to	ALA	2.39157
ILE	117	to	ALA	2.35825
ILE	117	to	ALA	1.85271
LYS	118	to	ALA	0.36564
LYS	118	to	ALA	-0.262193
THR	119	to	ALA	0.575476
THR	119	to	ALA	-0.561731
ALA	120	to	ALA	0
ALA	120	to	ALA	0
ARG	121	to	ALA	0.607587
ARG	121	to	ALA	-0.961515
SER	122	to	ALA	-0.974733
SER	122	to	ALA	-1.46201
LEU	123	to	ALA	2.01862
LEU	123	to	ALA	0.0564664
LEU	124	to	ALA	2.00119
LEU	124	to	ALA	-11.3858
ASN	125	to	ALA	-2.25962
ASN	125	to	ALA	-4.0421
ASP	126	to	ALA	-0.397869
ASP	126	to	ALA	-1.05545
VAL	127	to	ALA	-0.931094
VAL	127	to	ALA	-1.02424
GLN	128	to	ALA	-0.963566
GLN	128	to	ALA	-1.42644
PHE	129	to	ALA	3.15616
PHE	129	to	ALA	-45.8462
GLY	130	to	ALA	0.428615
GLY	130	to	ALA	-0.435825
GLN	131	to	ALA	-2.28558
GLN	131	to	ALA	-0.719707
PHE	132	to	ALA	4.61737
PHE	132	to	ALA	3.37903
GLY	133	to	ALA	3.33327
GLY	133	to	ALA	3.37269
ASP	134	to	ALA	-0.378323
ASP	134	to	ALA	-0.890133
ASP	135	to	ALA	-0.110387
ASP	135	to	ALA	0.582955
PRO	136	to	ALA	2.21692
PRO	136	to	ALA	2.15587
LYS	137	to	ALA	0.277657
LYS	137	to	ALA	-0.0489757
GLU	138	to	ALA	-1.46269
GLU	138	to	ALA	-0.622228
GLU	139	to	ALA	-0.418508
GLU	139	to	ALA	-1.44057
VAL	140	to	ALA	2.26494
VAL	140	to	ALA	2.27978
MET	141	to	ALA	0.834528
MET	141	to	ALA	1.45826
VAL	142	to	ALA	0.263035
VAL	142	to	ALA	0.36179
LEU	143	to	ALA	2.47755
LEU	143	to	ALA	1.80881
GLU	144	to	ALA	0.00681749
GLU	144	to	ALA	0.271966
ARG	145	to	ALA	-2.92398
ARG	145	to	ALA	-1.71427
ILE	146	to	ALA	1.20503
ILE	146	to	ALA	1.01931
LEU	147	to	ALA	2.98493
LEU	147	to	ALA	3.29586
LEU	148	to	ALA	3.51393
LEU	148	to	ALA	3.77871
GLN	149	to	ALA	-0.156929
GLN	149	to	ALA	0.121624
THR	150	to	ALA	-0.936429
THR	150	to	ALA	-1.1822
ILE	151	to	ALA	3.21086
ILE	151	to	ALA	3.34044
LYS	152	to	ALA	0.144194
LYS	152	to	ALA	0.951534
PHE	153	to	ALA	5.54609
PHE	153	to	ALA	5.65501
ASP	154	to	ALA	0.896836
ASP	154	to	ALA	-0.249449
LEU	155	to	ALA	3.67621
LEU	155	to	ALA	3.86166
GLN	156	to	ALA	-0.206798
GLN	156	to	ALA	-0.168031
VAL	157	to	ALA	1.06481
VAL	157	to	ALA	1.22305
GLU	158	to	ALA	-0.605417
GLU	158	to	ALA	-0.4221
HIS	159	to	ALA	0.723448
H1S	159	to	ALA	-0.572781
PRO	160	to	ALA	2.77114
PRO	160	to	ALA	2.85002
TYR	161	to	ALA	3.41384
TYR	161	to	ALA	3.4921
GLN	162	to	ALA	-1.33381
GLN	162	to	ALA	-1.17604
PHE	163	to	ALA	1.33608
PHE	163	to	ALA	1.12191
LEU	164	to	ALA	3.071
LEU	164	to	ALA	3.23197
LEU	165	to	ALA	0.824357
LEU	165	to	ALA	0.79891
LYS	166	to	ALA	-1.1804
LYS	166	to	ALA	0.222898
TYR	167	to	ALA	1.78402
TYR	167	to	ALA	2.80416
ALA	168	to	ALA	0
ALA	168	to	ALA	0
LYS	169	to	ALA	0.421517
LYS	169	to	ALA	-0.101718
GLN	170	to	ALA	-0.314817
GLN	170	to	ALA	0.187638
LEU	171	to	ALA	3.59126
LEU	171	to	ALA	2.77617
LYS	172	to	ALA	0.239286
LYS	172	to	ALA	0.318733
GLY	173	to	ALA	7.80506
GLY	173	to	ALA	7.29761
ASP	174	to	ALA	3.25481
ASP	174	to	ALA	-0.79957
LYS	175	to	ALA	-0.0939091
LYS	175	to	ALA	0.3335
ASN	176	to	ALA	0.00257587
ASN	176	to	ALA	0.0104811
LYS	177	to	ALA	1.07318
LYS	177	to	ALA	0.63274
ILE	178	to	ALA	2.39979
ILE	178	to	ALA	1.75398
GLN	179	to	ALA	0.0434291
GLN	179	to	ALA	0.275012
LYS	180	to	ALA	0.581363
LYS	180	to	ALA	0.390874
LEU	181	to	ALA	3.61022
LEU	181	to	ALA	2.68855
VAL	182	to	ALA	1.79841
VAL	182	to	ALA	0.522673
GLN	183	to	ALA	-0.470056
GLN	183	to	ALA	-0.0733358
MET	184	to	ALA	0.35204
MET	184	to	ALA	0.0684907
ALA	185	to	ALA	0
ALA	185	to	ALA	0
TRP	186	to	ALA	1.82009
TRP	186	to	ALA	1.29604
THR	187	to	ALA	-0.564707
THR	187	to	ALA	-0.376661
PHE	188	to	ALA	3.84334
PHE	188	to	ALA	3.08847
VAL	189	to	ALA	1.44451
VAL	189	to	ALA	1.47598
ASN	190	to	ALA	-1.63512
ASN	190	to	ALA	-1.37617
ASP	191	to	ALA	-2.47043
ASP	191	to	ALA	-0.929718
SER	192	to	ALA	-0.790218
SER	192	to	ALA	-0.879512
LEU	193	to	ALA	1.94901
LEU	193	to	ALA	1.7175
CYS	194	to	ALA	0.165152
CYS	194	to	ALA	0.609234
THR	195	to	ALA	1.75977
THR	195	to	ALA	-0.421572
THR	196	to	ALA	-0.421629
THR	196	to	ALA	-0.697397
LEU	197	to	ALA	2.95844
LEU	197	to	ALA	2.60689
SER	198	to	ALA	-2.14785
SER	198	to	ALA	-1.62819
LEU	199	to	ALA	2.60749
LEU	199	to	ALA	2.53363
GLN	200	to	ALA	-0.402402
GLN	200	to	ALA	-0.378535
TRP	201	to	ALA	2.21172
TRP	201	to	ALA	1.97574
GLU	202	to	ALA	0.185618
GLU	202	to	ALA	0.352244
PRO	203	to	ALA	2.14759
PRO	203	to	ALA	2.02537
GLU	204	to	ALA	0.178973
GLU	204	to	ALA	-0.871775
ILE	205	to	ALA	1.87441
ILE	205	to	ALA	1.39944
ILE	206	to	ALA	2.5041
ILE	206	to	ALA	2.66556
ALA	207	to	ALA	0
ALA	207	to	ALA	0
VAL	208	to	ALA	1.48097
VAL	208	to	ALA	2.05866
ALA	209	to	ALA	0
ALA	209	to	ALA	0
VAL	210	to	ALA	1.54097
VAL	210	to	ALA	1.60402
MET	211	to	ALA	2.86648
MET	211	to	ALA	3.07386
TYR	212	to	ALA	0.997909
TYR	212	to	ALA	1.68788
LEU	213	to	ALA	3.18539
LEU	213	to	ALA	2.23228
ALA	214	to	ALA	0
ALA	214	to	ALA	0
GLY	215	to	ALA	3.26933
GLY	215	to	ALA	1.50505
ARG	216	to	ALA	-0.412931
ARG	216	to	ALA	0.675165
LEU	217	to	ALA	1.98979
LEU	217	to	ALA	0.884051
CYS	218	to	ALA	-0.0489196
CYS	218	to	ALA	-0.0774199
LYS	219	to	ALA	0.807668
LYS	219	to	ALA	0.72096
PHE	220	to	ALA	2.65102
PHE	220	to	ALA	1.84189
GLU	221	to	ALA	-0.916952
GLU	221	to	ALA	-0.323736
ILE	222	to	ALA	2.95201
ILE	222	to	ALA	2.02607
GLN	223	to	ALA	-3.06149
GLN	223	to	ALA	-2.78953
GLU	224	to	ALA	-0.365411
GLU	224	to	ALA	-0.57958
TRP	225	to	ALA	4.10596
TRP	225	to	ALA	2.13109
THR	226	to	ALA	-0.477884
THR	226	to	ALA	0.767767
SER	227	to	ALA	-0.266408
SER	227	to	ALA	-0.620111
LYS	228	to	ALA	0.793899
LYS	228	to	ALA	0.219998
PRO	229	to	ALA	0.990821
PRO	229	to	ALA	0.837871
MET	230	to	ALA	-0.380991
MET	230	to	ALA	1.20951
TYR	231	to	ALA	0.528463
TYR	231	to	ALA	0.723676
ARG	232	to	ALA	0.102061
ARG	232	to	ALA	-0.186833
ARG	233	to	ALA	-0.357723
ARG	233	to	ALA	-0.486194
TRP	234	to	ALA	3.98743
TRP	234	to	ALA	4.28835
TRP	235	to	ALA	5.08856
TRP	235	to	ALA	2.30545
GLU	236	to	ALA	-0.41576
GLU	236	to	ALA	-1.48243
GLN	237	to	ALA	-0.142987
GLN	237	to	ALA	-0.357223
PHE	238	to	ALA	3.41001
PHE	238	to	ALA	3.28488
VAL	239	to	ALA	1.17596
VAL	239	to	ALA	1.71175
GLN	240	to	ALA	0.791158
GLN	240	to	ALA	0.752402
ASP	241	to	ALA	0.137678
ASP	241	to	ALA	0.44236
VAL	242	to	ALA	2.22509
VAL	242	to	ALA	1.90919
PRO	243	to	ALA	0.947547
PRO	243	to	ALA	1.19364
VAL	244	to	ALA	-0.574896
VAL	244	to	ALA	0.0854201
ASP	245	to	ALA	-0.351074
ASP	245	to	ALA	0.659686
VAL	246	to	ALA	1.33154
VAL	246	to	ALA	0.280665
LEU	247	to	ALA	2.98832
LEU	247	to	ALA	3.19276
GLU	248	to	ALA	-0.208179
GLU	248	to	ALA	0.190862
ASP	249	to	ALA	-0.676137
ASP	249	to	ALA	-1.18703
ILE	250	to	ALA	3.61223
ILE	250	to	ALA	3.36366
CYS	251	to	ALA	-0.209111
CYS	251	to	ALA	-0.36352
H1S	252	to	ALA	-0.768229
HIS	252	to	ALA	0.279064
GLN	253	to	ALA	-0.183324
GLN	253	to	ALA	-0.926903
ILE	254	to	ALA	2.46451
ILE	254	to	ALA	2.32183
LEU	255	to	ALA	1.86452
LEU	255	to	ALA	0.836453
ASP	256	to	ALA	-2.12556
ASP	256	to	ALA	-2.434
LEU	257	to	ALA	0.577727
LEU	257	to	ALA	1.07324
TYR	258	to	ALA	0.454758
TYR	258	to	ALA	1.86492
SER	259	to	ALA	-0.0542813
SER	259	to	ALA	-1.64408
GLN	260	to	ALA	0.164127
GLN	260	to	ALA	-0.506405
GLY	261	to	ALA	2.60536
GLY	261	to	ALA	-0.523482
LYS	262	to	ALA	-0.234002
LYS	262	to	ALA	0.396251
GLN	263	to	ALA	-0.177415
GLN	264	to	ALA	0.132485
MET	265	to	ALA	1.05258
ASP	718	to	ALA	0.0773746
ASP	718	to	ALA	0.0776041
TRP	719	to	ALA	1.22037
TRP	719	to	ALA	0.562932
GLY	720	to	ALA	5.95918
GLY	720	to	ALA	5.75982
LYS	721	to	ALA	0.182283
LYS	721	to	ALA	0.120511
ARG	722	to	ALA	0.119539
ARG	722	to	ALA	-0.0917546
CYS	723	to	ALA	-0.170657
CYS	723	to	ALA	0.277666
VAL	724	to	ALA	1.08534
VAL	724	to	ALA	0.752142
ASP	725	to	ALA	-0.0611361
ASP	725	to	ALA	0.338437
LYS	726	to	ALA	-0.309905
LYS	726	to	ALA	-1.0083
PHE	727	to	ALA	3.78234
PHE	727	to	ALA	4.91874
ASP	728	to	ALA	-1.01602
ASP	728	to	ALA	-6.71232e-05
ILE	729	to	ALA	1.21011
ILE	729	to	ALA	1.56492
ILE	730	to	ALA	1.82143
ILE	730	to	ALA	1.42657
GLY	731	to	ALA	0.944883
GLY	731	to	ALA	0.880059
ILE	732	to	ALA	1.55884
ILE	732	to	ALA	1.07386
ILE	733	to	ALA	0.916692
ILE	733	to	ALA	1.08713
GLY	734	to	ALA	2.27291
GLY	734	to	ALA	2.58725
GLU	735	to	ALA	0.898273
GLU	735	to	ALA	0.728481
GLY	736	to	ALA	0.111884
GLY	736	to	ALA	0.970278
THR	737	to	ALA	-0.317851
THR	737	to	ALA	-1.19793
TYR	738	to	ALA	-0.626042
TYR	738	to	ALA	-0.236987
GLY	739	to	ALA	3.25071
GLY	739	to	ALA	3.62312
GLN	740	to	ALA	-0.279767
GLN	740	to	ALA	0.268745
VAL	741	to	ALA	1.81653
VAL	741	to	ALA	1.62781
TYR	742	to	ALA	3.31187
TYR	742	to	ALA	0.840831
LYS	743	to	ALA	0.911319
LYS	743	to	ALA	0.823286
ALA	744	to	ALA	0
ALA	744	to	ALA	0
LYS	745	to	ALA	1.43416
LYS	745	to	ALA	0.991909
ASP	746	to	ALA	-3.65187
ASP	746	to	ALA	-5.41945
LYS	747	to	ALA	-0.979241
LYS	747	to	ALA	0.175258
ASP	748	to	ALA	-0.46339
ASP	748	to	ALA	-0.598514
THR	749	to	ALA	-0.486248
THR	749	to	ALA	-0.370631
GLY	750	to	ALA	3.78513
GLY	750	to	ALA	3.55115
GLU	751	to	ALA	0.186193
GLU	751	to	ALA	-0.729703
LEU	752	to	ALA	0.738897
LEU	752	to	ALA	0.38043
VAL	753	to	ALA	1.84788
VAL	753	to	ALA	0.975487
ALA	754	to	ALA	0
ALA	754	to	ALA	0
LEU	755	to	ALA	4.39967
LEU	755	to	ALA	4.2169
LYS	756	to	ALA	0.652938
LYS	756	to	ALA	0.647566
LYS	757	to	ALA	1.32199
LYS	757	to	ALA	1.11205
VAL	758	to	ALA	2.73673
VAL	758	to	ALA	2.99976
ARG	759	to	ALA	-0.43264
ARG	759	to	ALA	0.252503
LEU	760	to	ALA	2.08227
LEU	760	to	ALA	2.39234
ASP	761	to	ALA	-2.89309
ASP	761	to	ALA	0.137632
ASN	762	to	ALA	0.121981
ASN	762	to	ALA	-1.03246
GLU	763	to	ALA	0.604062
GLU	763	to	ALA	0.554504
LYS	764	to	ALA	-1.64554
LYS	764	to	ALA	-0.436797
GLU	765	to	ALA	0.404912
GLU	765	to	ALA	-1.20086
GLY	766	to	ALA	3.8609
GLY	766	to	ALA	6.28601
PHE	767	to	ALA	5.50309
PHE	767	to	ALA	5.14139
PRO	768	to	ALA	2.28243
PRO	768	to	ALA	2.96608
ILE	769	to	ALA	0.951565
ILE	769	to	ALA	0.889752
THR	770	to	ALA	-0.932957
THR	770	to	ALA	-1.43266
ALA	771	to	ALA	0
ALA	771	to	ALA	0
ILE	772	to	ALA	2.78064
ILE	772	to	ALA	3.22116
ARG	773	to	ALA	1.00825
ARG	773	to	ALA	0.154044
GLU	774	to	ALA	-2.53079
GLU	774	to	ALA	-3.32819
ILE	775	to	ALA	2.97176
ILE	775	to	ALA	3.12897
LYS	776	to	ALA	0.933424
LYS	776	to	ALA	1.23779
ILE	777	to	ALA	2.887
ILE	777	to	ALA	3.1204
LEU	778	to	ALA	3.52272
LEU	778	to	ALA	2.4337
ARG	779	to	ALA	0.446526
ARG	779	to	ALA	-1.07877
GLN	780	to	ALA	-0.0642064
GLN	780	to	ALA	1.39261
LEU	781	to	ALA	3.77269
LEU	781	to	ALA	3.77444
ILE	782	to	ALA	0.403143
ILE	782	to	ALA	2.03924
H2S	783	to	ALA	-0.895589
H2S	783	to	ALA	-0.862776
ARG	784	to	ALA	-0.882015
ARG	784	to	ALA	-0.230201
SER	785	to	ALA	-2.87859
SER	785	to	ALA	-1.62558
VAL	786	to	ALA	3.15531
VAL	786	to	ALA	2.6738
VAL	787	to	ALA	1.78521
VAL	787	to	ALA	1.85334
ASN	788	to	ALA	-0.533141
ASN	788	to	ALA	-3.51826
MET	789	to	ALA	4.23015
MET	789	to	ALA	3.99521
LYS	790	to	ALA	0.653396
LYS	790	to	ALA	0.828363
GLU	791	to	ALA	-0.360848
GLU	791	to	ALA	-1.02084
ILE	792	to	ALA	4.30715
ILE	792	to	ALA	4.51794
VAL	793	to	ALA	2.8395
VAL	793	to	ALA	2.72096
THR	794	to	ALA	0.25448
THR	794	to	ALA	-0.907389
ASP	795	to	ALA	-3.3439
ASP	795	to	ALA	0.0406247
LYS	796	to	ALA	-1.12935
LYS	796	to	ALA	0.5932
GLN	797	to	ALA	0.134456
GLN	797	to	ALA	1.86125
ASP	798	to	ALA	-2.47396
ALA	799	to	ALA	0
LEU	800	to	ALA	0.138897
LEU	800	to	ALA	0.281813
ASP	801	to	ALA	1.28017
ASP	801	to	ALA	-1.31968
PHE	802	to	ALA	3.31414
PHE	802	to	ALA	1.55556
LYS	803	to	ALA	1.8307
LYS	803	to	ALA	0.581188
LYS	804	to	ALA	0.649093
LYS	804	to	ALA	-0.185729
ASP	805	to	ALA	-1.10027
ASP	805	to	ALA	-1.38933
LYS	806	to	ALA	-1.03873
LYS	806	to	ALA	0.426301
GLY	807	to	ALA	2.35241
GLY	807	to	ALA	0.00032453
ALA	808	to	ALA	0
ALA	808	to	ALA	0
PHE	809	to	ALA	3.28811
PHE	809	to	ALA	3.4224
TYR	810	to	ALA	2.40595
TYR	810	to	ALA	3.16877
LEU	811	to	ALA	3.60434
LEU	811	to	ALA	3.40633
VAL	812	to	ALA	2.85785
VAL	812	to	ALA	3.36528
PHE	813	to	ALA	3.40426
PHE	813	to	ALA	4.15637
GLU	814	to	ALA	-1.06666
GLU	814	to	ALA	1.31678
TYR	815	to	ALA	0.747068
TYR	815	to	ALA	1.06632
MET	816	to	ALA	2.45814
MET	816	to	ALA	2.80249
ASP	817	to	ALA	-1.78695
ASP	817	to	ALA	-0.980749
H2S	818	to	ALA	0.946165
H1S	818	to	ALA	-1.14547
ASP	819	to	ALA	-3.39414
ASP	819	to	ALA	-0.331052
LEU	820	to	ALA	2.96187
LEU	820	to	ALA	3.35086
MET	821	to	ALA	-0.142782
MET	821	to	ALA	0.326356
GLY	822	to	ALA	7.42677
GLY	822	to	ALA	-0.38667
LEU	823	to	ALA	3.66431
LEU	823	to	ALA	1.8825
LEU	824	to	ALA	2.03508
LEU	824	to	ALA	2.1596
GLU	825	to	ALA	-0.68367
GLU	825	to	ALA	-0.458117
SER	826	to	ALA	-0.62276
SER	826	to	ALA	-0.940189
GLY	827	to	ALA	2.69474
GLY	827	to	ALA	2.51951
LEU	828	to	ALA	1.28446
LEU	828	to	ALA	0.0743213
VAL	829	to	ALA	1.90495
VAL	829	to	ALA	0.76928
H1S	830	to	ALA	-0.019266
H1S	830	to	ALA	-0.387675
PHE	831	to	ALA	4.87779
PHE	831	to	ALA	3.25759
SER	832	to	ALA	0.64766
SER	832	to	ALA	-0.462457
GLU	833	to	ALA	0.494608
GLU	833	to	ALA	0.484515
ASP	834	to	ALA	-0.254228
ASP	834	to	ALA	-0.19425
H2S	835	to	ALA	-0.111936
H1S	835	to	ALA	-0.977239
ILE	836	to	ALA	3.03326
ILE	836	to	ALA	2.7016
LYS	837	to	ALA	-0.247941
LYS	837	to	ALA	-0.223519
SER	838	to	ALA	-0.633582
SER	838	to	ALA	-0.56656
PHE	839	to	ALA	4.44699
PHE	839	to	ALA	3.4889
MET	840	to	ALA	3.87125
MET	840	to	ALA	3.32584
LYS	841	to	ALA	-0.631315
LYS	841	to	ALA	1.71886
GLN	842	to	ALA	0.37174
GLN	842	to	ALA	0.198059
LEU	843	to	ALA	3.46836
LEU	843	to	ALA	3.49779
MET	844	to	ALA	2.39409
MET	844	to	ALA	2.91357
GLU	845	to	ALA	-0.951079
GLU	845	to	ALA	-0.455358
GLY	846	to	ALA	-0.236542
GLY	846	to	ALA	-0.274072
LEU	847	to	ALA	2.96462
LEU	847	to	ALA	3.05451
GLU	848	to	ALA	-0.973069
GLU	848	to	ALA	-0.886524
TYR	849	to	ALA	1.87059
TYR	849	to	ALA	0.481405
CYS	850	to	ALA	0.0189422
CYS	850	to	ALA	0.0758845
H2S	851	to	ALA	1.33725
H2S	851	to	ALA	0.692517
LYS	852	to	ALA	0.580641
LYS	852	to	ALA	0.0690351
LYS	853	to	ALA	1.32986
LYS	853	to	ALA	0.597675
ASN	854	to	ALA	0.0391633
ASN	854	to	ALA	-0.484657
PHE	855	to	ALA	4.07584
PHE	855	to	ALA	4.30145
LEU	856	to	ALA	3.72488
LEU	856	to	ALA	3.33887
H2S	857	to	ALA	1.05995
H2S	857	to	ALA	2.10334
ARG	858	to	ALA	0.518597
ARG	858	to	ALA	-1.86791
ASP	859	to	ALA	-2.4469
ASP	859	to	ALA	-2.84395
ILE	860	to	ALA	3.05278
ILE	860	to	ALA	3.18064
LYS	861	to	ALA	-1.20349
LYS	861	to	ALA	-1.43751
CYS	862	to	ALA	-0.366498
CYS	862	to	ALA	-0.484024
SER	863	to	ALA	-2.73851
SER	863	to	ALA	-1.20265
ASN	864	to	ALA	-0.536468
ASN	864	to	ALA	-0.517062
ILE	865	to	ALA	3.87609
ILE	865	to	ALA	4.0888
LEU	866	to	ALA	1.34718
LEU	866	to	ALA	1.56651
LEU	867	to	ALA	4.25115
LEU	867	to	ALA	3.17287
ASN	868	to	ALA	-2.7351
ASN	868	to	ALA	-1.57166
ASN	869	to	ALA	-2.14332
ASN	869	to	ALA	-1.45298
SER	870	to	ALA	-1.42871
SER	870	to	ALA	-1.23301
GLY	871	to	ALA	4.65927
GLY	871	to	ALA	2.99655
GLN	872	to	ALA	-1.10343
GLN	872	to	ALA	0.204022
ILE	873	to	ALA	2.48752
ILE	873	to	ALA	4.34352
LYS	874	to	ALA	0.0144775
LYS	874	to	ALA	3.62031
LEU	875	to	ALA	3.59561
LEU	875	to	ALA	3.63225
ALA	876	to	ALA	0
ALA	876	to	ALA	0
ASP	877	to	ALA	-2.11524
ASP	877	to	ALA	-1.73923
PHE	878	to	ALA	5.1959
PHE	878	to	ALA	4.81533
GLY	879	to	ALA	-0.0972357
GLY	879	to	ALA	-0.177789
LEU	880	to	ALA	0.6744
LEU	880	to	ALA	0.152981
ALA	881	to	ALA	0
ALA	881	to	ALA	0
ARG	882	to	ALA	-0.265411
ARG	882	to	ALA	-0.562147
LEU	883	to	ALA	0.640189
LEU	883	to	ALA	-0.0110734
TYR	884	to	ALA	1.41922
TYR	884	to	ALA	2.04131
ASN	885	to	ALA	0.113318
ASN	885	to	ALA	-0.0912734
SER	886	to	ALA	-0.285082
SER	886	to	ALA	0.0320668
GLU	887	to	ALA	0.0348709
GLU	887	to	ALA	0.484536
GLU	888	to	ALA	-0.503616
GLU	888	to	ALA	0.21381
SER	889	to	ALA	-0.45991
ARG	890	to	ALA	-0.0768312
ARG	890	to	ALA	1.1945
PRO	891	to	ALA	0.723702
PRO	891	to	ALA	1.31818
TYR	892	to	ALA	1.11745
TYR	892	to	ALA	1.16226
TPO	893	to	ALA	0.594054
TPO	893	to	ALA	-2.68177
ASN	894	to	ALA	0.914519
ASN	894	to	ALA	1.27127
LYS	895	to	ALA	-1.05498
LYS	895	to	ALA	-0.535654
VAL	896	to	ALA	2.48753
VAL	896	to	ALA	1.98431
ILE	897	to	ALA	1.93505
ILE	897	to	ALA	1.95363
THR	898	to	ALA	-2.08306
THR	898	to	ALA	-1.86443
LEU	899	to	ALA	1.25336
LEU	899	to	ALA	0.874675
TRP	900	to	ALA	0.749133
TRP	900	to	ALA	-0.789629
TYR	901	to	ALA	2.5317
TYR	901	to	ALA	2.82344
ARG	902	to	ALA	1.84886
ARG	902	to	ALA	1.59339
PRO	903	to	ALA	2.67697
PRO	903	to	ALA	2.80591
PRO	904	to	ALA	3.22803
PRO	904	to	ALA	3.05185
GLU	905	to	ALA	-1.05438
GLU	905	to	ALA	-2.45736
LEU	906	to	ALA	2.51635
LEU	906	to	ALA	3.14922
LEU	907	to	ALA	2.36387
LEU	907	to	ALA	1.64348
LEU	908	to	ALA	3.64391
LEU	908	to	ALA	3.284
GLY	909	to	ALA	5.39746
GLY	909	to	ALA	5.91469
GLU	910	to	ALA	-2.70259
GLU	910	to	ALA	-1.31908
GLU	911	to	ALA	0.459757
GLU	911	to	ALA	0.602036
ARG	912	to	ALA	-0.517764
ARG	912	to	ALA	-0.135837
TYR	913	to	ALA	3.90973
TYR	913	to	ALA	3.27582
THR	914	to	ALA	-0.780714
THR	914	to	ALA	-0.496723
PRO	915	to	ALA	2.92182
PRO	915	to	ALA	2.83984
ALA	916	to	ALA	0
ALA	916	to	ALA	0
ILE	917	to	ALA	2.59125
ILE	917	to	ALA	2.65924
ASP	918	to	ALA	0.447685
ASP	918	to	ALA	-0.726523
VAL	919	to	ALA	1.02958
VAL	919	to	ALA	1.11449
TRP	920	to	ALA	3.3918
TRP	920	to	ALA	3.83814
SER	921	to	ALA	-0.523953
SER	921	to	ALA	-0.676953
CYS	922	to	ALA	0.230314
CYS	922	to	ALA	0.0511791
GLY	923	to	ALA	0.894507
GLY	923	to	ALA	1.00008
CYS	924	to	ALA	-0.0642691
CYS	924	to	ALA	-0.264869
ILE	925	to	ALA	2.63851
ILE	925	to	ALA	2.92849
LEU	926	to	ALA	3.81065
LEU	926	to	ALA	3.84877
GLY	927	to	ALA	0.255759
GLY	927	to	ALA	0.847683
GLU	928	to	ALA	-0.482712
GLU	928	to	ALA	-0.27562
LEU	929	to	ALA	3.28424
LEU	929	to	ALA	2.59325
PHE	930	to	ALA	2.85988
PHE	930	to	ALA	3.29214
THR	931	to	ALA	-1.46502
THR	931	to	ALA	-1.66925
LYS	932	to	ALA	1.36338
LYS	932	to	ALA	1.13346
LYS	933	to	ALA	0.214904
LYS	933	to	ALA	0.637343
PRO	934	to	ALA	1.5661
PRO	934	to	ALA	1.68307
ILE	935	to	ALA	2.12704
ILE	935	to	ALA	2.34132
PHE	936	to	ALA	4.46774
PHE	936	to	ALA	4.71714
GLN	937	to	ALA	-0.768449
GLN	937	to	ALA	-0.0278826
ALA	938	to	ALA	0
ALA	938	to	ALA	0
ASN	939	to	ALA	0.375175
ASN	939	to	ALA	0.362568
LEU	940	to	ALA	0.0034552
LEU	940	to	ALA	-0.0528809
GLU	941	to	ALA	-0.0650211
GLU	941	to	ALA	0.883483
LEU	942	to	ALA	0.631176
LEU	942	to	ALA	0.345408
ALA	943	to	ALA	0
ALA	943	to	ALA	0
GLN	944	to	ALA	-0.678983
GLN	944	to	ALA	-1.23158
LEU	945	to	ALA	2.87443
LEU	945	to	ALA	2.35803
GLU	946	to	ALA	0.144544
GLU	946	to	ALA	-0.108062
LEU	947	to	ALA	0.253908
LEU	947	to	ALA	0.450877
ILE	948	to	ALA	2.78143
ILE	948	to	ALA	2.91226
SER	949	to	ALA	-2.86613
SER	949	to	ALA	-1.70574
ARG	950	to	ALA	-0.322693
ARG	950	to	ALA	-0.85669
LEU	951	to	ALA	2.42784
LEU	951	to	ALA	2.78017
CYS	952	to	ALA	0.447909
CYS	952	to	ALA	0.185542
GLY	953	to	ALA	3.35316
GLY	953	to	ALA	4.46994
SER	954	to	ALA	-1.09142
SER	954	to	ALA	-2.54753
PRO	955	to	ALA	1.98111
PRO	955	to	ALA	1.94584
CYS	956	to	ALA	0.190922
CYS	956	to	ALA	0.280245
PRO	957	to	ALA	1.85286
PRO	957	to	ALA	1.68979
ALA	958	to	ALA	0
ALA	958	to	ALA	0
VAL	959	to	ALA	-0.38155
VAL	959	to	ALA	-0.372695
TRP	960	to	ALA	3.52896
TRP	960	to	ALA	1.55762
PRO	961	to	ALA	1.4178
PRO	961	to	ALA	0.958351
ASP	962	to	ALA	-0.348247
ASP	962	to	ALA	-0.256081
VAL	963	to	ALA	1.87843
VAL	963	to	ALA	-2.95577
ILE	964	to	ALA	0.308852
ILE	964	to	ALA	0.0786511
LYS	965	to	ALA	0.0397684
LYS	965	to	ALA	0.00336529
LEU	966	to	ALA	2.39231
LEU	966	to	ALA	2.27868
PRO	967	to	ALA	1.68013
PRO	967	to	ALA	1.82313
TYR	968	to	ALA	2.60297
TYR	968	to	ALA	2.25971
PHE	969	to	ALA	2.22806
PHE	969	to	ALA	2.81818
ASN	970	to	ALA	-0.263247
ASN	970	to	ALA	-0.297004
THR	971	to	ALA	-0.786547
THR	971	to	ALA	-0.527441
MET	972	to	ALA	2.27822
MET	972	to	ALA	1.76168
LYS	973	to	ALA	0.444917
LYS	973	to	ALA	0.410605
PRO	974	to	ALA	1.24482
PRO	974	to	ALA	1.5654
LYS	975	to	ALA	-0.406591
LYS	975	to	ALA	-0.401917
LYS	976	to	ALA	-0.628532
LYS	976	to	ALA	0.326377
GLN	977	to	ALA	-0.0338896
GLN	977	to	ALA	0.021308
TYR	978	to	ALA	1.00411
TYR	978	to	ALA	0.991151
ARG	979	to	ALA	-0.193288
ARG	979	to	ALA	-0.144388
ARG	980	to	ALA	-0.929271
ARG	980	to	ALA	0.447351
ARG	981	to	ALA	0.775078
ARG	981	to	ALA	0.276574
LEU	982	to	ALA	2.90266
LEU	982	to	ALA	3.20933
ARG	983	to	ALA	-1.86835
ARG	983	to	ALA	-0.719129
GLU	984	to	ALA	-0.137017
GLU	984	to	ALA	-0.178334
GLU	985	to	ALA	-0.397966
GLU	985	to	ALA	-0.248118
PHE	986	to	ALA	3.40387
PHE	986	to	ALA	2.94026
SER	987	to	ALA	-0.556826
SER	987	to	ALA	-0.338558
PHE	988	to	ALA	0.821072
PHE	988	to	ALA	1.04764
ILE	989	to	ALA	3.21091
ILE	989	to	ALA	2.06535
PRO	990	to	ALA	2.79742
PRO	990	to	ALA	2.60979
SER	991	to	ALA	-0.444373
SER	991	to	ALA	-0.606546
ALA	992	to	ALA	0
ALA	992	to	ALA	0
ALA	993	to	ALA	0
ALA	993	to	ALA	0
LEU	994	to	ALA	1.59474
LEU	994	to	ALA	0.96551
ASP	995	to	ALA	-2.0382
ASP	995	to	ALA	-1.66593
LEU	996	to	ALA	3.10693
LEU	996	to	ALA	3.09535
LEU	997	to	ALA	3.41744
LEU	997	to	ALA	3.17841
ASP	998	to	ALA	-0.784879
ASP	998	to	ALA	-1.01344
H1S	999	to	ALA	-1.40524
H2S	999	to	ALA	-1.15722
MET	1000	to	ALA	3.23043
MET	1000	to	ALA	3.06995
LEU	1001	to	ALA	3.29091
LEU	1001	to	ALA	3.72072
THR	1002	to	ALA	-0.264993
THR	1002	to	ALA	0.462353
LEU	1003	to	ALA	1.42553
LEU	1003	to	ALA	1.89222
ASP	1004	to	ALA	-0.826385
ASP	1004	to	ALA	-0.271671
PRO	1005	to	ALA	2.30591
PRO	1005	to	ALA	2.25259
SER	1006	to	ALA	0.484323
SER	1006	to	ALA	1.07488
LYS	1007	to	ALA	0.56989
LYS	1007	to	ALA	0.517428
ARG	1008	to	ALA	-2.25137
ARG	1008	to	ALA	-3.03394
CYS	1009	to	ALA	-0.11089
CYS	1009	to	ALA	0.122206
THR	1010	to	ALA	-0.615869
THR	1010	to	ALA	-0.569204
ALA	1011	to	ALA	0
ALA	1011	to	ALA	0
GLU	1012	to	ALA	-0.777312
GLU	1012	to	ALA	-0.53058
GLN	1013	to	ALA	-0.179367
GLN	1013	to	ALA	-0.0939054
THR	1014	to	ALA	-1.27612
THR	1014	to	ALA	-0.822302
LEU	1015	to	ALA	0.931929
LEU	1015	to	ALA	1.17516
GLN	1016	to	ALA	0.0726654
GLN	1016	to	ALA	0.369442
SER	1017	to	ALA	-0.785391
SER	1017	to	ALA	0.33987
ASP	1018	to	ALA	-0.257032
ASP	1018	to	ALA	-0.270558
PHE	1019	to	ALA	3.04487
PHE	1019	to	ALA	3.25046
LEU	1020	to	ALA	3.34413
LEU	1020	to	ALA	3.80413
LYS	1021	to	ALA	-0.177237
LYS	1021	to	ALA	-0.219125
ASP	1022	to	ALA	0.243131
ASP	1022	to	ALA	0.302368
VAL	1023	to	ALA	1.87923
VAL	1023	to	ALA	1.28242
GLU	1024	to	ALA	0.387731
GLU	1024	to	ALA	-0.251285
LEU	1025	to	ALA	1.06487
LEU	1025	to	ALA	1.55994
SER	1026	to	ALA	0.0337955
SER	1026	to	ALA	-0.764015
LYS	1027	to	ALA	-0.00640526
LYS	1027	to	ALA	0.103032
MET	1028	to	ALA	1.58718
MET	1028	to	ALA	1.32708
ALA	1029	to	ALA	0
ALA	1029	to	ALA	0
PRO	1030	to	ALA	0.902356
PRO	1030	to	ALA	0.808194
PRO	1031	to	ALA	2.60228
PRO	1031	to	ALA	0.921346
ASP	1032	to	ALA	0.406723
ASP	1032	to	ALA	-0.128765
LEU	1033	to	ALA	3.8853
LEU	1033	to	ALA	0.882789
PRO	1034	to	ALA	2.04037
PRO	1034	to	ALA	0.50089
H2S	1035	to	ALA	-1.51657
H1S	1035	to	ALA	-0.189272
TRP	1036	to	ALA	0.74228
TRP	1036	to	ALA	0.173645
GLN	1037	to	ALA	0.15111
GLN	1037	to	ALA	0.0267314
ASP	1038	to	ALA	-2.14107
ASP	1038	to	ALA	-0.60532
CYS	1039	to	ALA	-0.141596
CYS	1039	to	ALA	0.258399
H2S	1040	to	ALA	-0.682071
H1S	1040	to	ALA	-0.575502
GLU	1041	to	ALA	-0.894069
GLU	1041	to	ALA	-0.20517
LEU	1042	to	ALA	1.18442
LEU	1042	to	ALA	1.03134
TRP	1043	to	ALA	-0.0349698
TRP	1043	to	ALA	-0.789619
SER	1044	to	ALA	-3.54372
SER	1044	to	ALA	-0.626985
LYS	1045	to	ALA	0.454048
LYS	1045	to	ALA	-0.0733094
LYS	1046	to	ALA	-0.38576
LYS	1046	to	ALA	-0.826597
ARG	1047	to	ALA	0.885772
ARG	1047	to	ALA	-0.734603
ARG	1048	to	ALA	0.233318
ARG	1048	to	ALA	-0.470893
ARG	1049	to	ALA	-0.0737212
GLN	1050	to	ALA	0.350345

## Sheet: c-chain
ILE	1	to	ALA	1.65909
LYS	2	to	ALA	-0.204103
ALA	3	to	ALA	0
ASP	4	to	ALA	-0.429616
H1S	5	to	ALA	1.96056
VAL	6	to	ALA	1.96818
SER	7	to	ALA	-0.612296
THR	8	to	ALA	0.624579
TYR	9	to	ALA	4.86768
ALA	10	to	ALA	0
ALA	11	to	ALA	0
PHE	12	to	ALA	3.55589
VAL	13	to	ALA	2.93228
GLN	14	to	ALA	1.63117
THR	15	to	ALA	-2.51264
H2S	16	to	ALA	-1.00267
ARG	17	to	ALA	0.0917366
PRO	18	to	ALA	2.68849
THR	19	to	ALA	-0.401085
GLY	20	to	ALA	-0.341847
GLU	21	to	ALA	-1.31151
PHE	22	to	ALA	3.83938
MET	23	to	ALA	3.00308
PHE	24	to	ALA	4.42702
GLU	25	to	ALA	-0.866777
PHE	26	to	ALA	3.58421
ASP	27	to	ALA	2.94541
GLU	28	to	ALA	0.612785
ASP	29	to	ALA	-1.21814
GLU	30	to	ALA	-0.777995
MET	31	to	ALA	2.91114
PHE	32	to	ALA	5.67047
TYR	33	to	ALA	2.93725
VAL	34	to	ALA	3.63742
ASP	35	to	ALA	-0.478075
LEU	36	to	ALA	2.41856
ASP	37	to	ALA	-0.390812
LYS	38	to	ALA	-0.571222
LYS	39	to	ALA	0.470881
GLU	40	to	ALA	-0.463319
THR	41	to	ALA	1.21493
VAL	42	to	ALA	1.05612
TRP	43	to	ALA	3.89586
H1S	44	to	ALA	-0.571139
LEU	45	to	ALA	1.76566
GLU	46	to	ALA	-1.54408
GLU	47	to	ALA	0.211976
PHE	48	to	ALA	2.68055
GLY	49	to	ALA	0.138035
GLN	50	to	ALA	-1.01466
ALA	51	to	ALA	0
PHE	52	to	ALA	3.62301
SER	53	to	ALA	0.181745
PHE	54	to	ALA	3.57304
GLU	55	to	ALA	2.01705
ALA	56	to	ALA	0
GLN	57	to	ALA	-0.323338
GLY	58	to	ALA	-1.00478
GLY	59	to	ALA	0.836126
LEU	60	to	ALA	2.02787
ALA	61	to	ALA	0
ASN	62	to	ALA	0.640496
ILE	63	to	ALA	2.65371
ALA	64	to	ALA	0
ILE	65	to	ALA	1.4241
LEU	66	to	ALA	3.14044
ASN	67	to	ALA	-0.829269
ASN	68	to	ALA	-1.20997
ASN	69	to	ALA	1.52349
LEU	70	to	ALA	2.36368
ASN	71	to	ALA	-0.811891
THR	72	to	ALA	-0.628144
LEU	73	to	ALA	1.87851
ILE	74	to	ALA	2.43977
GLN	75	to	ALA	-0.583347
ARG	76	to	ALA	2.21634
SER	77	to	ALA	-0.528836
ASN	78	to	ALA	0.680306
H1S	79	to	ALA	0.0173702
THR	80	to	ALA	0.817662
GLN	81	to	ALA	0.526018
ALA	82	to	ALA	0
THR	83	to	ALA	-0.417616
ASN	84	to	ALA	-0.499375
ASP	85	to	ALA	0.948892
PRO	86	to	ALA	1.36129
PRO	87	to	ALA	3.18966
GLU	88	to	ALA	-0.032151
VAL	89	to	ALA	2.95701
THR	90	to	ALA	-0.26263
VAL	91	to	ALA	2.48395
PHE	92	to	ALA	3.35239
PRO	93	to	ALA	2.044
LYS	94	to	ALA	0.772839
GLU	95	to	ALA	-0.31962
PRO	96	to	ALA	1.73766
VAL	97	to	ALA	1.19178
GLU	98	to	ALA	-0.214099
LEU	99	to	ALA	1.16691
GLY	100	to	ALA	4.23805
GLN	101	to	ALA	-1.12881
PRO	102	to	ALA	2.31597
ASN	103	to	ALA	1.88879
THR	104	to	ALA	0.582849
LEU	105	to	ALA	4.946
ILE	106	to	ALA	4.01461
CYS	107	to	ALA	5.79454
H1S	108	to	ALA	1.15807
ILE	109	to	ALA	4.459
ASP	110	to	ALA	-1.38908
LYS	111	to	ALA	-0.13039
PHE	112	to	ALA	4.31926
PHE	113	to	ALA	3.66471
PRO	114	to	ALA	6.77548
PRO	115	to	ALA	2.71415
VAL	116	to	ALA	2.08783
LEU	117	to	ALA	3.06529
ASN	118	to	ALA	0.217733
VAL	119	to	ALA	2.64355
THR	120	to	ALA	-0.677525
TRP	121	to	ALA	5.02922
LEU	122	to	ALA	1.29945
CYS	123	to	ALA	0.310577
ASN	124	to	ALA	2.58055
GLY	125	to	ALA	2.45389
GLU	126	to	ALA	-0.154165
LEU	127	to	ALA	0.224892
VAL	128	to	ALA	1.4099
THR	129	to	ALA	0.0254069
GLU	130	to	ALA	-0.30847
GLY	131	to	ALA	4.061
VAL	132	to	ALA	0.583489
ALA	133	to	ALA	0
GLU	134	to	ALA	-0.660038
SER	135	to	ALA	1.92832
LEU	136	to	ALA	1.80635
PHE	137	to	ALA	2.72598
LEU	138	to	ALA	2.26074
PRO	139	to	ALA	2.04362
ARG	140	to	ALA	-0.671234
THR	141	to	ALA	-0.387173
ASP	142	to	ALA	4.22414
TYR	143	to	ALA	1.184
SER	144	to	ALA	-0.425475
PHE	145	to	ALA	3.39054
H1S	146	to	ALA	1.33921
LYS	147	to	ALA	0.832995
PHE	148	to	ALA	3.43328
H1S	149	to	ALA	1.02582
TYR	150	to	ALA	4.08746
LEU	151	to	ALA	3.66064
THR	152	to	ALA	-1.15092
PHE	153	to	ALA	4.80759
VAL	154	to	ALA	1.53984
PRO	155	to	ALA	2.226
SER	156	to	ALA	-0.806542
ALA	157	to	ALA	0
GLU	158	to	ALA	-0.82506
ASP	159	to	ALA	-1.04466
PHE	160	to	ALA	0.972265
TYR	161	to	ALA	3.32226
ASP	162	to	ALA	-0.60628
CYS	163	to	ALA	5.75308
ARG	164	to	ALA	-0.503778
VAL	165	to	ALA	3.41002
GLU	166	to	ALA	-0.442972
H2S	167	to	ALA	1.8888
TRP	168	to	ALA	1.82456
GLY	169	to	ALA	3.75961
LEU	170	to	ALA	2.73365
ASP	171	to	ALA	-0.343175
GLN	172	to	ALA	-0.130968
PRO	173	to	ALA	0.777524
LEU	174	to	ALA	1.16556
LEU	175	to	ALA	1.31141
LYS	176	to	ALA	0.655408
HIS	177	to	ALA	0.428916
TRP	178	to	ALA	3.58662
GLU	179	to	ALA	0.12784
ALA	180	to	ALA	0
GLN	-25	to	ALA	0.262606
ALA	-24	to	ALA	0
TYR	-23	to	ALA	3.44824
ASP	-22	to	ALA	-0.182822
GLY	-21	to	ALA	0.849969
LYS	-20	to	ALA	1.91122
ASP	-19	to	ALA	-0.797722
TYR	-18	to	ALA	2.45098
ILE	-17	to	ALA	-0.421008
ALA	-16	to	ALA	0
LEU	-15	to	ALA	2.83581
LYS	-14	to	ALA	-0.710858
GLY	-13	to	ALA	0.19714
PRO	4	to	ALA	0.303403
GLU	5	to	ALA	0.980265
ASN	6	to	ALA	1.07741
TYR	7	to	ALA	2.92986
LEU	8	to	ALA	3.03028
PHE	9	to	ALA	4.29045
GLN	10	to	ALA	2.96604
GLY	11	to	ALA	2.54054
ARG	12	to	ALA	2.49862
GLN	13	to	ALA	1.09798
GLU	14	to	ALA	1.55587
CYS	15	to	ALA	5.41713
TYR	16	to	ALA	4.75716
ALA	17	to	ALA	0
PHE	18	to	ALA	0.9962
ASN	19	to	ALA	0.447289
GLY	20	to	ALA	2.88314
THR	21	to	ALA	0.5881
GLN	22	to	ALA	-0.511935
ARG	23	to	ALA	0.809413
PHE	24	to	ALA	4.72613
LEU	25	to	ALA	2.70583
GLU	26	to	ALA	-0.591819
ARG	27	to	ALA	1.59892
TYR	28	to	ALA	6.23269
ILE	29	to	ALA	3.75821
TYR	30	to	ALA	1.61718
ASN	31	to	ALA	0.392822
ARG	32	to	ALA	1.62021
GLU	33	to	ALA	0.0268074
GLU	34	to	ALA	1.59052
PHE	35	to	ALA	5.64676
VAL	36	to	ALA	2.38175
ARG	37	to	ALA	1.7821
PHE	38	to	ALA	2.46185
ASP	39	to	ALA	0.692128
SER	40	to	ALA	-0.235071
ASP	41	to	ALA	-0.919885
VAL	42	to	ALA	0.431617
GLY	43	to	ALA	3.35793
GLU	44	to	ALA	-3.65831
PHE	45	to	ALA	2.01697
ARG	46	to	ALA	-2.37397
ALA	47	to	ALA	0
VAL	48	to	ALA	0.580859
THR	49	to	ALA	-0.232401
GLU	50	to	ALA	0.185289
LEU	51	to	ALA	1.15751
GLY	52	to	ALA	1.68526
ARG	53	to	ALA	-1.15779
PRO	54	to	ALA	1.56336
ASP	55	to	ALA	0.149044
GLU	56	to	ALA	-2.08687
GLU	57	to	ALA	-1.74361
TYR	58	to	ALA	-0.299797
TRP	59	to	ALA	1.51878
ASN	60	to	ALA	-2.09275
SER	61	to	ALA	0.89519
GLN	62	to	ALA	-1.14111
LYS	63	to	ALA	0.117737
ASP	64	to	ALA	-1.27889
ILE	65	to	ALA	0.781998
LEU	66	to	ALA	1.22098
GLU	67	to	ALA	-0.276959
GLU	68	to	ALA	-1.10097
GLU	69	to	ALA	-5.12114
ARG	70	to	ALA	-0.945402
ALA	71	to	ALA	0
VAL	72	to	ALA	1.54011
PRO	73	to	ALA	1.45668
ASP	74	to	ALA	-1.03934
ARG	75	to	ALA	-0.270566
MET	76	to	ALA	2.39862
CYS	77	to	ALA	4.42709
ARG	78	to	ALA	-2.66645
HIS	79	to	ALA	-0.307835
ASN	80	to	ALA	3.05306
TYR	81	to	ALA	1.9861
GLU	82	to	ALA	-0.771701
LEU	83	to	ALA	2.35543
GLY	84	to	ALA	0.37151
GLY	85	to	ALA	2.36533
PRO	86	to	ALA	1.41147
MET	87	to	ALA	2.4969
THR	88	to	ALA	0.603314
LEU	89	to	ALA	3.20675
GLN	90	to	ALA	0.437812
ARG	91	to	ALA	1.90926
ARG	92	to	ALA	-0.119209
VAL	93	to	ALA	1.06751
GLN	94	to	ALA	-0.267152
PRO	95	to	ALA	2.98984
ARG	96	to	ALA	-1.43029
VAL	97	to	ALA	3.15985
ASN	98	to	ALA	-0.563876
VAL	99	to	ALA	2.5339
SER	100	to	ALA	-0.31441
PRO	101	to	ALA	1.79261
SER	102	to	ALA	-0.757671
LYS	103	to	ALA	-0.000983664
LYS	104	to	ALA	0.284591
GLY	105	to	ALA	0.524474
PRO	106	to	ALA	0.853756
LEU	107	to	ALA	0.167167
GLN	108	to	ALA	-0.310883
H1S	109	to	ALA	-0.360519
H1S	110	to	ALA	-1.14168
ASN	111	to	ALA	0.471614
LEU	112	to	ALA	2.09968
LEU	113	to	ALA	4.78501
VAL	114	to	ALA	2.19938
CYS	115	to	ALA	5.28438
H2S	116	to	ALA	2.14027
VAL	117	to	ALA	3.79734
THR	118	to	ALA	0.527018
ASP	119	to	ALA	-1.2959
PHE	120	to	ALA	4.06063
TYR	121	to	ALA	3.16006
PRO	122	to	ALA	3.6879
GLY	123	to	ALA	1.99546
SER	124	to	ALA	-0.151756
ILE	125	to	ALA	2.89107
GLN	126	to	ALA	0.62623
VAL	127	to	ALA	3.07352
ARG	128	to	ALA	0.63052
TRP	129	to	ALA	5.585
PHE	130	to	ALA	3.08899
LEU	131	to	ALA	1.73565
ASN	132	to	ALA	2.89395
GLY	133	to	ALA	2.5492
GLN	134	to	ALA	0.353902
GLU	135	to	ALA	1.37147
GLU	136	to	ALA	-0.0691717
THR	137	to	ALA	0.746037
ALA	138	to	ALA	0
GLY	139	to	ALA	2.28526
VAL	140	to	ALA	1.64716
VAL	141	to	ALA	0.94878
SER	142	to	ALA	-0.746177
THR	143	to	ALA	1.58816
ASN	144	to	ALA	-0.578463
LEU	145	to	ALA	1.50415
ILE	146	to	ALA	2.62922
ARG	147	to	ALA	1.038
ASN	148	to	ALA	0.912757
GLY	149	to	ALA	10.8085
ASP	150	to	ALA	0.934143
TRP	151	to	ALA	1.61255
THR	152	to	ALA	2.93655
PHE	153	to	ALA	2.80487
GLN	154	to	ALA	2.41614
ILE	155	to	ALA	2.09255
LEU	156	to	ALA	2.38607
VAL	157	to	ALA	2.47947
MET	158	to	ALA	2.54646
LEU	159	to	ALA	3.10983
GLU	160	to	ALA	-0.183271
MET	161	to	ALA	3.01604
THR	162	to	ALA	-0.6007
PRO	163	to	ALA	1.2452
GLN	164	to	ALA	-0.266516
GLN	165	to	ALA	-3.12039
GLY	166	to	ALA	2.71768
ASP	167	to	ALA	0.799486
VAL	168	to	ALA	1.36733
TYR	169	to	ALA	4.43692
THR	170	to	ALA	0.659493
CYS	171	to	ALA	5.73819
GLN	172	to	ALA	0.282777
VAL	173	to	ALA	3.67446
GLU	174	to	ALA	2.10008
H2S	175	to	ALA	2.91245
THR	176	to	ALA	1.32703
SER	177	to	ALA	-0.993218
LEU	178	to	ALA	2.51111
ASP	179	to	ALA	-1.10568
SER	180	to	ALA	-1.44247
PRO	181	to	ALA	1.16925
VAL	182	to	ALA	1.8516
THR	183	to	ALA	-0.204388
VAL	184	to	ALA	2.31085
GLU	185	to	ALA	-1.20546
TRP	186	to	ALA	2.78447
LYS	187	to	ALA	0.661359
ALA	188	to	ALA	0
GLN	189	to	ALA	-1.25184
ILE	1	to	ALA	1.76426
LYS	2	to	ALA	0.213068
ALA	3	to	ALA	0
ASP	4	to	ALA	0.436308
H1S	5	to	ALA	1.75151
VAL	6	to	ALA	1.84998
SER	7	to	ALA	-0.644575
THR	8	to	ALA	0.561522
TYR	9	to	ALA	4.27551
ALA	10	to	ALA	0
ALA	11	to	ALA	0
PHE	12	to	ALA	3.12588
VAL	13	to	ALA	2.67712
GLN	14	to	ALA	0.778907
THR	15	to	ALA	-0.167355
H1S	16	to	ALA	-0.574206
ARG	17	to	ALA	0.316845
PRO	18	to	ALA	2.40303
THR	19	to	ALA	-0.195367
GLY	20	to	ALA	-0.106106
GLU	21	to	ALA	-1.27993
PHE	22	to	ALA	3.62101
MET	23	to	ALA	2.70739
PHE	24	to	ALA	4.47135
GLU	25	to	ALA	-1.17889
PHE	26	to	ALA	3.43253
ASP	27	to	ALA	3.00268
GLU	28	to	ALA	0.612707
ASP	29	to	ALA	-0.967328
GLU	30	to	ALA	-0.155536
MET	31	to	ALA	3.44106
PHE	32	to	ALA	5.91638
TYR	33	to	ALA	2.87887
VAL	34	to	ALA	3.17927
ASP	35	to	ALA	-0.183588
LEU	36	to	ALA	2.3713
ASP	37	to	ALA	-0.41758
LYS	38	to	ALA	-0.290579
LYS	39	to	ALA	0.637105
GLU	40	to	ALA	0.100263
THR	41	to	ALA	1.22933
VAL	42	to	ALA	1.16209
TRP	43	to	ALA	4.66633
H1S	44	to	ALA	-0.124215
LEU	45	to	ALA	2.09585
GLU	46	to	ALA	-1.3449
GLU	47	to	ALA	0.278548
PHE	48	to	ALA	2.66422
GLY	49	to	ALA	0.527795
GLN	50	to	ALA	-0.513679
ALA	51	to	ALA	0
PHE	52	to	ALA	3.79537
SER	53	to	ALA	-0.279883
PHE	54	to	ALA	3.52684
GLU	55	to	ALA	1.85453
ALA	56	to	ALA	0
GLN	57	to	ALA	-0.319119
GLY	58	to	ALA	-1.10965
GLY	59	to	ALA	1.6122
LEU	60	to	ALA	1.55727
ALA	61	to	ALA	0
ASN	62	to	ALA	0.477417
ILE	63	to	ALA	2.06461
ALA	64	to	ALA	0
ILE	65	to	ALA	1.14129
LEU	66	to	ALA	3.25532
ASN	67	to	ALA	-0.988114
ASN	68	to	ALA	-0.617309
ASN	69	to	ALA	1.59823
LEU	70	to	ALA	2.28749
ASN	71	to	ALA	-0.648078
THR	72	to	ALA	-0.568985
LEU	73	to	ALA	3.0844
ILE	74	to	ALA	1.99428
GLN	75	to	ALA	-0.849828
ARG	76	to	ALA	1.1017
SER	77	to	ALA	-1.92056
ASN	78	to	ALA	0.173374
H1S	79	to	ALA	0.0573573
THR	80	to	ALA	0.800063
GLN	81	to	ALA	0.736949
ALA	82	to	ALA	0
THR	83	to	ALA	-0.418151
ASN	84	to	ALA	-0.47678
ASP	85	to	ALA	-0.733145
PRO	86	to	ALA	1.28693
PRO	87	to	ALA	3.33349
GLU	88	to	ALA	-0.0867322
VAL	89	to	ALA	2.2563
THR	90	to	ALA	-0.472604
VAL	91	to	ALA	2.2914
PHE	92	to	ALA	3.32526
PRO	93	to	ALA	1.91138
LYS	94	to	ALA	0.722242
GLU	95	to	ALA	-0.52524
PRO	96	to	ALA	1.85448
VAL	97	to	ALA	1.2134
GLU	98	to	ALA	-1.23003
LEU	99	to	ALA	-0.121686
GLY	100	to	ALA	4.91558
GLN	101	to	ALA	-2.55334
PRO	102	to	ALA	2.22332
ASN	103	to	ALA	1.30374
THR	104	to	ALA	0.568955
LEU	105	to	ALA	4.91607
ILE	106	to	ALA	4.07313
CYS	107	to	ALA	5.95651
H1S	108	to	ALA	1.26561
ILE	109	to	ALA	4.34715
ASP	110	to	ALA	-1.27513
LYS	111	to	ALA	-0.124833
PHE	112	to	ALA	4.06977
PHE	113	to	ALA	3.67041
PRO	114	to	ALA	6.64144
PRO	115	to	ALA	3.04591
VAL	116	to	ALA	1.79121
LEU	117	to	ALA	2.56885
ASN	118	to	ALA	-0.143127
VAL	119	to	ALA	2.62612
THR	120	to	ALA	-0.526859
TRP	121	to	ALA	4.97157
LEU	122	to	ALA	1.50969
CYS	123	to	ALA	0.423399
ASN	124	to	ALA	0.884542
GLY	125	to	ALA	2.59205
GLU	126	to	ALA	-0.346204
LEU	127	to	ALA	0.369007
VAL	128	to	ALA	1.30061
THR	129	to	ALA	-0.180469
GLU	130	to	ALA	-0.55347
GLY	131	to	ALA	3.53357
VAL	132	to	ALA	0.203719
ALA	133	to	ALA	0
GLU	134	to	ALA	-0.413896
SER	135	to	ALA	1.55645
LEU	136	to	ALA	1.8785
PHE	137	to	ALA	2.37901
LEU	138	to	ALA	2.178
PRO	139	to	ALA	1.98578
ARG	140	to	ALA	-0.303557
THR	141	to	ALA	-0.407183
ASP	142	to	ALA	3.68548
TYR	143	to	ALA	1.81871
SER	144	to	ALA	0.0259001
PHE	145	to	ALA	3.31256
H1S	146	to	ALA	1.28415
LYS	147	to	ALA	0.802631
PHE	148	to	ALA	3.27422
H1S	149	to	ALA	1.05043
TYR	150	to	ALA	4.06486
LEU	151	to	ALA	3.48977
THR	152	to	ALA	-0.961638
PHE	153	to	ALA	4.76552
VAL	154	to	ALA	1.64996
PRO	155	to	ALA	2.80068
SER	156	to	ALA	-1.60759
ALA	157	to	ALA	0
GLU	158	to	ALA	-1.92231
ASP	159	to	ALA	-3.59341
PHE	160	to	ALA	0.833381
TYR	161	to	ALA	3.79992
ASP	162	to	ALA	-2.38791
CYS	163	to	ALA	5.70731
ARG	164	to	ALA	0.524855
VAL	165	to	ALA	3.4599
GLU	166	to	ALA	0.210824
H2S	167	to	ALA	-0.229452
TRP	168	to	ALA	2.24257
GLY	169	to	ALA	0.252367
LEU	170	to	ALA	2.50669
ASP	171	to	ALA	-0.0562193
GLN	172	to	ALA	0.21519
PRO	173	to	ALA	1.1895
LEU	174	to	ALA	1.70528
LEU	175	to	ALA	1.5914
LYS	176	to	ALA	-0.0801542
H1S	177	to	ALA	-0.989167
TRP	178	to	ALA	3.62498
GLU	179	to	ALA	-0.86277
ALA	180	to	ALA	0
GLN	-25	to	ALA	-0.0798762
ALA	-24	to	ALA	0
TYR	-23	to	ALA	3.04365
ASP	-22	to	ALA	-0.892208
GLY	-21	to	ALA	0.766511
LYS	-20	to	ALA	2.27528
ASP	-19	to	ALA	-0.751787
TYR	-18	to	ALA	2.3795
ILE	-17	to	ALA	-1.3037
ALA	-16	to	ALA	0
LEU	-15	to	ALA	2.49657
LYS	-14	to	ALA	0.0304457
GLY	-13	to	ALA	1.30132
PRO	4	to	ALA	0.422126
GLU	5	to	ALA	0.956116
ASN	6	to	ALA	1.44076
TYR	7	to	ALA	3.50545
LEU	8	to	ALA	3.0715
PHE	9	to	ALA	4.40927
GLN	10	to	ALA	3.02796
GLY	11	to	ALA	2.83711
ARG	12	to	ALA	3.81121
GLN	13	to	ALA	1.58968
GLU	14	to	ALA	1.69127
CYS	15	to	ALA	5.19099
TYR	16	to	ALA	4.82875
ALA	17	to	ALA	0
PHE	18	to	ALA	1.44439
ASN	19	to	ALA	0.358939
GLY	20	to	ALA	3.17779
THR	21	to	ALA	0.817077
GLN	22	to	ALA	-0.121397
ARG	23	to	ALA	0.485101
PHE	24	to	ALA	4.47848
LEU	25	to	ALA	2.47505
GLU	26	to	ALA	-0.899657
ARG	27	to	ALA	1.17441
TYR	28	to	ALA	5.57606
ILE	29	to	ALA	3.79931
TYR	30	to	ALA	3.97059
ASN	31	to	ALA	1.15206
ARG	32	to	ALA	0.258709
GLU	33	to	ALA	0.670707
GLU	34	to	ALA	1.34877
PHE	35	to	ALA	4.86253
VAL	36	to	ALA	2.2986
ARG	37	to	ALA	1.33006
PHE	38	to	ALA	1.94891
ASP	39	to	ALA	0.398327
SER	40	to	ALA	-0.19441
ASP	41	to	ALA	-1.0055
VAL	42	to	ALA	-0.0123241
GLY	43	to	ALA	3.48092
GLU	44	to	ALA	-2.76266
PHE	45	to	ALA	3.09574
ARG	46	to	ALA	-1.81528
ALA	47	to	ALA	0
VAL	48	to	ALA	0.275759
THR	49	to	ALA	0.835281
GLU	50	to	ALA	-1.52905
LEU	51	to	ALA	1.35174
GLY	52	to	ALA	3.32771
ARG	53	to	ALA	-1.735
PRO	54	to	ALA	0.795852
ASP	55	to	ALA	-0.291062
GLU	56	to	ALA	-0.844181
GLU	57	to	ALA	-0.162481
TYR	58	to	ALA	0.625261
TRP	59	to	ALA	0.822678
ASN	60	to	ALA	0.587845
SER	61	to	ALA	0.0426774
GLN	62	to	ALA	-2.19886
LYS	63	to	ALA	-3.0906
ASP	64	to	ALA	-1.02011
ILE	65	to	ALA	0.93575
LEU	66	to	ALA	1.26947
GLU	67	to	ALA	-0.303053
GLU	68	to	ALA	-0.678248
GLU	69	to	ALA	-4.54836
ARG	70	to	ALA	-0.199502
ALA	71	to	ALA	0
VAL	72	to	ALA	1.831
PRO	73	to	ALA	2.30496
ASP	74	to	ALA	-0.307994
ARG	75	to	ALA	-0.716665
MET	76	to	ALA	2.59538
CYS	77	to	ALA	4.41454
ARG	78	to	ALA	-1.34524
HIS	79	to	ALA	-0.833472
ASN	80	to	ALA	2.86005
TYR	81	to	ALA	1.55851
GLU	82	to	ALA	-0.734507
LEU	83	to	ALA	0.958443
GLY	84	to	ALA	1.30473
GLY	85	to	ALA	3.49629
PRO	86	to	ALA	1.4955
MET	87	to	ALA	2.4069
THR	88	to	ALA	0.625758
LEU	89	to	ALA	3.24372
GLN	90	to	ALA	-1.1774
ARG	91	to	ALA	2.05504
ARG	92	to	ALA	-1.39102
VAL	93	to	ALA	1.04476
GLN	94	to	ALA	-1.02201
PRO	95	to	ALA	2.90152
ARG	96	to	ALA	-1.36867
VAL	97	to	ALA	2.95652
ASN	98	to	ALA	0.00913911
VAL	99	to	ALA	2.76903
SER	100	to	ALA	-0.0354667
PRO	101	to	ALA	1.20953
SER	102	to	ALA	0.569658
LYS	103	to	ALA	-0.0515352
LYS	104	to	ALA	-0.134733
GLY	105	to	ALA	0.755249
PRO	106	to	ALA	1.1742
LEU	107	to	ALA	0.417449
GLN	108	to	ALA	0.00235773
H1S	109	to	ALA	-0.734055
H1S	110	to	ALA	-0.778727
ASN	111	to	ALA	0.427834
LEU	112	to	ALA	2.16726
LEU	113	to	ALA	5.16767
VAL	114	to	ALA	2.2948
CYS	115	to	ALA	6.17644
H2S	116	to	ALA	2.56161
VAL	117	to	ALA	3.90638
THR	118	to	ALA	0.609613
ASP	119	to	ALA	-0.775126
PHE	120	to	ALA	4.41308
TYR	121	to	ALA	3.14557
PRO	122	to	ALA	3.78341
GLY	123	to	ALA	0.566994
SER	124	to	ALA	-0.0712299
ILE	125	to	ALA	2.91647
GLN	126	to	ALA	0.230462
VAL	127	to	ALA	2.88894
ARG	128	to	ALA	0.683815
TRP	129	to	ALA	5.35646
PHE	130	to	ALA	2.92999
LEU	131	to	ALA	1.48261
ASN	132	to	ALA	2.75682
GLY	133	to	ALA	2.19209
GLN	134	to	ALA	0.0622453
GLU	135	to	ALA	1.14109
GLU	136	to	ALA	-0.125485
THR	137	to	ALA	0.321462
ALA	138	to	ALA	0
GLY	139	to	ALA	2.93677
VAL	140	to	ALA	1.613
VAL	141	to	ALA	0.895845
SER	142	to	ALA	-0.538955
THR	143	to	ALA	1.71328
ASN	144	to	ALA	-0.396623
LEU	145	to	ALA	1.79843
ILE	146	to	ALA	2.71895
ARG	147	to	ALA	1.04571
ASN	148	to	ALA	0.949046
GLY	149	to	ALA	11.1928
ASP	150	to	ALA	0.709553
TRP	151	to	ALA	2.06718
THR	152	to	ALA	2.92223
PHE	153	to	ALA	2.75131
GLN	154	to	ALA	3.01084
ILE	155	to	ALA	2.20866
LEU	156	to	ALA	2.39921
VAL	157	to	ALA	2.56748
MET	158	to	ALA	2.87948
LEU	159	to	ALA	3.04768
GLU	160	to	ALA	-0.379156
MET	161	to	ALA	3.37604
THR	162	to	ALA	-0.827966
PRO	163	to	ALA	1.41107
GLN	164	to	ALA	-0.270049
GLN	165	to	ALA	-0.502472
GLY	166	to	ALA	2.46989
ASP	167	to	ALA	0.995763
VAL	168	to	ALA	0.649426
TYR	169	to	ALA	4.29681
THR	170	to	ALA	0.492295
CYS	171	to	ALA	5.89356
GLN	172	to	ALA	0.934829
VAL	173	to	ALA	3.47848
GLU	174	to	ALA	2.41345
H2S	175	to	ALA	2.4199
THR	176	to	ALA	1.51774
SER	177	to	ALA	-0.980731
LEU	178	to	ALA	2.26819
ASP	179	to	ALA	-1.04561
SER	180	to	ALA	-1.39136
PRO	181	to	ALA	1.10945
VAL	182	to	ALA	1.40703
THR	183	to	ALA	-0.0110697
VAL	184	to	ALA	2.43177
GLU	185	to	ALA	-2.12882
TRP	186	to	ALA	3.40842
LYS	187	to	ALA	-0.519509
ALA	188	to	ALA	0
GLN	189	to	ALA	-1.20431
ILE	1	to	ALA	1.70297
LYS	2	to	ALA	-0.0832194
ALA	3	to	ALA	0
ASP	4	to	ALA	-0.175457
H1S	5	to	ALA	1.44636
VAL	6	to	ALA	2.03153
SER	7	to	ALA	-0.667271
THR	8	to	ALA	0.504647
TYR	9	to	ALA	4.19613
ALA	10	to	ALA	0
ALA	11	to	ALA	0
PHE	12	to	ALA	3.56178
VAL	13	to	ALA	2.35872
GLN	14	to	ALA	1.75707
THR	15	to	ALA	-0.0294185
H2S	16	to	ALA	-0.155601
ARG	17	to	ALA	0.299691
PRO	18	to	ALA	2.63179
THR	19	to	ALA	-0.299997
GLY	20	to	ALA	-0.289801
GLU	21	to	ALA	-1.28385
PHE	22	to	ALA	3.81545
MET	23	to	ALA	2.85775
PHE	24	to	ALA	4.14422
GLU	25	to	ALA	-0.79826
PHE	26	to	ALA	2.64103
ASP	27	to	ALA	2.67354
GLU	28	to	ALA	0.691115
ASP	29	to	ALA	-1.0339
GLU	30	to	ALA	-0.170794
MET	31	to	ALA	3.29201
PHE	32	to	ALA	6.22433
TYR	33	to	ALA	2.67656
VAL	34	to	ALA	3.94596
ASP	35	to	ALA	-1.80763
LEU	36	to	ALA	2.37945
ASP	37	to	ALA	-0.540797
LYS	38	to	ALA	-0.708841
LYS	39	to	ALA	0.176875
GLU	40	to	ALA	-0.0397413
THR	41	to	ALA	1.34037
VAL	42	to	ALA	1.42662
TRP	43	to	ALA	4.27603
H1S	44	to	ALA	0.542669
LEU	45	to	ALA	1.86086
GLU	46	to	ALA	-0.186257
GLU	47	to	ALA	0.000993955
PHE	48	to	ALA	4.07777
GLY	49	to	ALA	0.184804
GLN	50	to	ALA	-0.337752
ALA	51	to	ALA	0
PHE	52	to	ALA	3.47661
SER	53	to	ALA	0.451682
PHE	54	to	ALA	3.35137
GLU	55	to	ALA	1.98918
ALA	56	to	ALA	0
GLN	57	to	ALA	-0.275677
GLY	58	to	ALA	-1.03723
GLY	59	to	ALA	2.38275
LEU	60	to	ALA	1.88707
ALA	61	to	ALA	0
ASN	62	to	ALA	0.358161
ILE	63	to	ALA	2.364
ALA	64	to	ALA	0
ILE	65	to	ALA	1.26463
LEU	66	to	ALA	2.97301
ASN	67	to	ALA	-0.983486
ASN	68	to	ALA	-1.4379
ASN	69	to	ALA	1.20032
LEU	70	to	ALA	2.54598
ASN	71	to	ALA	-0.80376
THR	72	to	ALA	-0.691194
LEU	73	to	ALA	3.20794
ILE	74	to	ALA	2.10676
GLN	75	to	ALA	-0.394307
ARG	76	to	ALA	-1.58279
SER	77	to	ALA	-0.889319
ASN	78	to	ALA	0.0139863
H1S	79	to	ALA	-0.0577363
THR	80	to	ALA	0.861164
GLN	81	to	ALA	0.663302
ALA	82	to	ALA	0
THR	83	to	ALA	-0.553673
ASN	84	to	ALA	-0.577165
ASP	85	to	ALA	-0.661258
PRO	86	to	ALA	1.27493
PRO	87	to	ALA	3.12567
GLU	88	to	ALA	-0.473933
VAL	89	to	ALA	2.47186
THR	90	to	ALA	-0.422383
VAL	91	to	ALA	2.41416
PHE	92	to	ALA	3.42678
PRO	93	to	ALA	1.83912
LYS	94	to	ALA	0.423972
GLU	95	to	ALA	-4.01556
PRO	96	to	ALA	1.84354
VAL	97	to	ALA	1.18472
GLU	98	to	ALA	-0.528195
LEU	99	to	ALA	0.303462
GLY	100	to	ALA	3.24923
GLN	101	to	ALA	-0.0768484
PRO	102	to	ALA	1.42866
ASN	103	to	ALA	-0.676681
THR	104	to	ALA	0.669961
LEU	105	to	ALA	4.94581
ILE	106	to	ALA	4.12161
CYS	107	to	ALA	5.51339
H1S	108	to	ALA	1.22651
ILE	109	to	ALA	4.58375
ASP	110	to	ALA	-1.4795
LYS	111	to	ALA	0.510026
PHE	112	to	ALA	4.18765
PHE	113	to	ALA	3.77264
PRO	114	to	ALA	6.6023
PRO	115	to	ALA	2.93275
VAL	116	to	ALA	2.11728
LEU	117	to	ALA	3.09783
ASN	118	to	ALA	-0.710974
VAL	119	to	ALA	2.77688
THR	120	to	ALA	-0.749515
TRP	121	to	ALA	4.83933
LEU	122	to	ALA	1.40116
CYS	123	to	ALA	0.505658
ASN	124	to	ALA	2.41569
GLY	125	to	ALA	2.67569
GLU	126	to	ALA	-0.279947
LEU	127	to	ALA	0.132474
VAL	128	to	ALA	1.24816
THR	129	to	ALA	0.204821
GLU	130	to	ALA	-0.0702164
GLY	131	to	ALA	2.79176
VAL	132	to	ALA	0.37401
ALA	133	to	ALA	0
GLU	134	to	ALA	-0.337901
SER	135	to	ALA	1.80555
LEU	136	to	ALA	1.73909
PHE	137	to	ALA	2.64017
LEU	138	to	ALA	2.3866
PRO	139	to	ALA	1.93101
ARG	140	to	ALA	-0.33403
THR	141	to	ALA	-0.380759
ASP	142	to	ALA	4.09627
TYR	143	to	ALA	0.659146
SER	144	to	ALA	-0.255395
PHE	145	to	ALA	3.45573
H1S	146	to	ALA	1.65315
LYS	147	to	ALA	1.1282
PHE	148	to	ALA	3.16696
H1S	149	to	ALA	1.30721
TYR	150	to	ALA	4.21226
LEU	151	to	ALA	3.88201
THR	152	to	ALA	-0.367915
PHE	153	to	ALA	4.86836
VAL	154	to	ALA	1.01333
PRO	155	to	ALA	1.79378
SER	156	to	ALA	-0.359753
ALA	157	to	ALA	0
GLU	158	to	ALA	-0.593998
ASP	159	to	ALA	-0.773543
PHE	160	to	ALA	0.831612
TYR	161	to	ALA	3.98859
ASP	162	to	ALA	-0.647169
CYS	163	to	ALA	5.6312
ARG	164	to	ALA	0.294725
VAL	165	to	ALA	3.2702
GLU	166	to	ALA	-0.85935
H2S	167	to	ALA	-0.133577
TRP	168	to	ALA	2.13508
GLY	169	to	ALA	1.40144
LEU	170	to	ALA	2.82695
ASP	171	to	ALA	-0.298689
GLN	172	to	ALA	-0.00908802
PRO	173	to	ALA	0.70599
LEU	174	to	ALA	0.888768
LEU	175	to	ALA	1.15599
LYS	176	to	ALA	-0.083916
HIS	177	to	ALA	0.238783
TRP	178	to	ALA	3.28575
GLU	179	to	ALA	-0.0323795
ALA	180	to	ALA	0
GLN	-25	to	ALA	0.0166423
ALA	-24	to	ALA	0
TYR	-23	to	ALA	3.53973
ASP	-22	to	ALA	-0.19528
GLY	-21	to	ALA	0.614672
LYS	-20	to	ALA	2.13327
ASP	-19	to	ALA	-0.742199
TYR	-18	to	ALA	2.31343
ILE	-17	to	ALA	0.934378
ALA	-16	to	ALA	0
LEU	-15	to	ALA	2.58987
LYS	-14	to	ALA	0.463773
GLY	-13	to	ALA	0.0234816
PRO	4	to	ALA	0.492217
GLU	5	to	ALA	0.878555
ASN	6	to	ALA	1.47569
TYR	7	to	ALA	3.01827
LEU	8	to	ALA	2.73385
PHE	9	to	ALA	4.35004
GLN	10	to	ALA	2.68581
GLY	11	to	ALA	3.1966
ARG	12	to	ALA	2.24625
GLN	13	to	ALA	1.07758
GLU	14	to	ALA	1.71748
CYS	15	to	ALA	5.61401
TYR	16	to	ALA	4.61976
ALA	17	to	ALA	0
PHE	18	to	ALA	1.21613
ASN	19	to	ALA	0.325537
GLY	20	to	ALA	2.66126
THR	21	to	ALA	0.614959
GLN	22	to	ALA	-0.27294
ARG	23	to	ALA	0.408772
PHE	24	to	ALA	4.68885
LEU	25	to	ALA	2.76953
GLU	26	to	ALA	-3.84459
ARG	27	to	ALA	1.86192
TYR	28	to	ALA	0.636065
ILE	29	to	ALA	3.79937
TYR	30	to	ALA	1.94505
ASN	31	to	ALA	0.573681
ARG	32	to	ALA	0.281094
GLU	33	to	ALA	0.478143
GLU	34	to	ALA	0.877086
PHE	35	to	ALA	4.43395
VAL	36	to	ALA	1.91809
ARG	37	to	ALA	1.52948
PHE	38	to	ALA	2.74855
ASP	39	to	ALA	0.272243
SER	40	to	ALA	-0.166224
ASP	41	to	ALA	-1.09477
VAL	42	to	ALA	3.06748e-05
GLY	43	to	ALA	3.34726
GLU	44	to	ALA	-5.43092
PHE	45	to	ALA	2.93644
ARG	46	to	ALA	-5.19
ALA	47	to	ALA	0
VAL	48	to	ALA	0.34556
THR	49	to	ALA	1.07807
GLU	50	to	ALA	-2.11347
LEU	51	to	ALA	1.11439
GLY	52	to	ALA	3.29728
ARG	53	to	ALA	0.0340427
PRO	54	to	ALA	1.40227
ASP	55	to	ALA	-2.89373
GLU	56	to	ALA	-2.60746
GLU	57	to	ALA	-0.445139
TYR	58	to	ALA	0.935016
TRP	59	to	ALA	2.73087
ASN	60	to	ALA	0.393526
SER	61	to	ALA	1.29668
GLN	62	to	ALA	-0.567815
LYS	63	to	ALA	0.352177
ASP	64	to	ALA	-0.616425
ILE	65	to	ALA	1.13547
LEU	66	to	ALA	1.47231
GLU	67	to	ALA	-0.274316
GLU	68	to	ALA	-1.13587
GLU	69	to	ALA	-5.28915
ARG	70	to	ALA	0.709701
ALA	71	to	ALA	0
VAL	72	to	ALA	1.92402
PRO	73	to	ALA	2.28471
ASP	74	to	ALA	-0.558166
ARG	75	to	ALA	0.168065
MET	76	to	ALA	2.18788
CYS	77	to	ALA	4.61353
ARG	78	to	ALA	-2.56304
H1S	79	to	ALA	-0.498939
ASN	80	to	ALA	-0.981988
TYR	81	to	ALA	1.31917
GLU	82	to	ALA	-0.890793
LEU	83	to	ALA	1.56253
GLY	84	to	ALA	0.480655
GLY	85	to	ALA	0.405868
PRO	86	to	ALA	1.93232
MET	87	to	ALA	-0.290392
THR	88	to	ALA	-3.74332
LEU	89	to	ALA	1.67625
GLN	90	to	ALA	0.6588
ARG	91	to	ALA	0.510282
ARG	92	to	ALA	-0.231336
VAL	93	to	ALA	0.994706
GLN	94	to	ALA	0.299315
PRO	95	to	ALA	2.94835
ARG	96	to	ALA	-0.884069
VAL	97	to	ALA	2.61746
ASN	98	to	ALA	-0.748931
VAL	99	to	ALA	2.41243
SER	100	to	ALA	-0.250444
PRO	101	to	ALA	1.26669
SER	102	to	ALA	-0.191981
ASN	111	to	ALA	-0.195773
LEU	112	to	ALA	1.94389
LEU	113	to	ALA	4.78767
VAL	114	to	ALA	2.10697
CYS	115	to	ALA	5.3498
H2S	116	to	ALA	2.25959
VAL	117	to	ALA	3.27768
THR	118	to	ALA	1.09684
ASP	119	to	ALA	-4.5613
PHE	120	to	ALA	3.66792
TYR	121	to	ALA	1.96385
PRO	122	to	ALA	3.78541
GLY	123	to	ALA	1.2888
SER	124	to	ALA	-0.182719
ILE	125	to	ALA	2.73965
GLN	126	to	ALA	-1.33166
VAL	127	to	ALA	2.93346
ARG	128	to	ALA	1.12084
TRP	129	to	ALA	5.45393
PHE	130	to	ALA	2.60919
LEU	131	to	ALA	1.51071
ASN	132	to	ALA	2.32171
GLY	133	to	ALA	2.86818
GLN	134	to	ALA	-0.040459
GLU	135	to	ALA	2.213
GLU	136	to	ALA	-0.353722
THR	137	to	ALA	1.51786
ALA	138	to	ALA	0
GLY	139	to	ALA	3.14782
VAL	140	to	ALA	1.62047
VAL	141	to	ALA	1.0746
SER	142	to	ALA	-0.644389
THR	143	to	ALA	1.65387
ASN	144	to	ALA	-0.84329
LEU	145	to	ALA	1.54563
ILE	146	to	ALA	2.72581
ARG	147	to	ALA	1.25197
ASN	148	to	ALA	0.916902
GLY	149	to	ALA	10.7188
ASP	150	to	ALA	0.425099
TRP	151	to	ALA	4.86291
THR	152	to	ALA	3.26636
PHE	153	to	ALA	2.97449
GLN	154	to	ALA	2.27489
ILE	155	to	ALA	2.0796
LEU	156	to	ALA	2.41492
VAL	157	to	ALA	2.34666
MET	158	to	ALA	2.28066
LEU	159	to	ALA	3.02421
GLU	160	to	ALA	-0.163071
MET	161	to	ALA	3.02734
THR	162	to	ALA	-0.874111
PRO	163	to	ALA	1.24675
GLN	164	to	ALA	-0.311397
GLN	165	to	ALA	-0.652564
GLY	166	to	ALA	2.47683
ASP	167	to	ALA	0.143745
VAL	168	to	ALA	1.17702
TYR	169	to	ALA	4.21628
THR	170	to	ALA	0.519771
CYS	171	to	ALA	5.76646
GLN	172	to	ALA	1.47435
VAL	173	to	ALA	3.4444
GLU	174	to	ALA	1.79604
H2S	175	to	ALA	2.94654
THR	176	to	ALA	1.90493
SER	177	to	ALA	-1.28668
LEU	178	to	ALA	2.7234
ASP	179	to	ALA	-1.2027
SER	180	to	ALA	0.202945
PRO	181	to	ALA	0.9909
VAL	182	to	ALA	0.928384
THR	183	to	ALA	0.0523934
VAL	184	to	ALA	1.18782
GLU	185	to	ALA	-0.434641
TRP	186	to	ALA	3.30182
LYS	187	to	ALA	0.563827
ALA	188	to	ALA	0
ILE	1	to	ALA	1.73164
LYS	2	to	ALA	-0.0828437
ALA	3	to	ALA	0
ASP	4	to	ALA	-0.280729
H1S	5	to	ALA	1.51209
VAL	6	to	ALA	1.97573
SER	7	to	ALA	-0.671827
THR	8	to	ALA	0.537109
TYR	9	to	ALA	4.37294
ALA	10	to	ALA	0
ALA	11	to	ALA	0
PHE	12	to	ALA	3.30923
VAL	13	to	ALA	2.3736
GLN	14	to	ALA	1.39571
THR	15	to	ALA	0.0387733
H2S	16	to	ALA	-0.112787
ARG	17	to	ALA	0.159414
PRO	18	to	ALA	2.84967
THR	19	to	ALA	-0.290375
GLY	20	to	ALA	-0.844014
GLU	21	to	ALA	-1.50041
PHE	22	to	ALA	3.67276
MET	23	to	ALA	2.88079
PHE	24	to	ALA	4.23646
GLU	25	to	ALA	-2.47338
PHE	26	to	ALA	2.80067
ASP	27	to	ALA	2.60704
GLU	28	to	ALA	-1.70997
ASP	29	to	ALA	-1.26833
GLU	30	to	ALA	-0.00056417
MET	31	to	ALA	2.4613
PHE	32	to	ALA	5.28605
TYR	33	to	ALA	2.34219
VAL	34	to	ALA	3.35991
ASP	35	to	ALA	-1.38818
LEU	36	to	ALA	1.88541
ASP	37	to	ALA	-1.00572
LYS	38	to	ALA	-0.488097
LYS	39	to	ALA	0.18712
GLU	40	to	ALA	-0.596558
THR	41	to	ALA	1.35207
VAL	42	to	ALA	0.854912
TRP	43	to	ALA	4.01972
H1S	44	to	ALA	0.383579
LEU	45	to	ALA	2.07934
GLU	46	to	ALA	-0.337039
GLU	47	to	ALA	0.202851
PHE	48	to	ALA	3.87158
GLY	49	to	ALA	-0.625596
GLN	50	to	ALA	-0.19468
ALA	51	to	ALA	0
PHE	52	to	ALA	3.93834
SER	53	to	ALA	-0.19325
PHE	54	to	ALA	3.44187
GLU	55	to	ALA	2.1972
ALA	56	to	ALA	0
GLN	57	to	ALA	-0.17204
GLY	58	to	ALA	-1.12196
GLY	59	to	ALA	2.06341
LEU	60	to	ALA	1.81425
ALA	61	to	ALA	0
ASN	62	to	ALA	0.104488
ILE	63	to	ALA	2.40281
ALA	64	to	ALA	0
ILE	65	to	ALA	1.24541
LEU	66	to	ALA	3.07739
ASN	67	to	ALA	-0.499422
ASN	68	to	ALA	-0.816715
ASN	69	to	ALA	1.37825
LEU	70	to	ALA	2.16698
ASN	71	to	ALA	-0.54507
THR	72	to	ALA	-0.694566
LEU	73	to	ALA	3.06385
ILE	74	to	ALA	1.83451
GLN	75	to	ALA	-0.427453
ARG	76	to	ALA	1.05486
SER	77	to	ALA	-1.45261
ASN	78	to	ALA	0.506981
H2S	79	to	ALA	-0.0665958
THR	80	to	ALA	1.04584
GLN	81	to	ALA	-0.150274
ALA	82	to	ALA	0
THR	83	to	ALA	-0.423648
ASN	84	to	ALA	-0.706464
ASP	85	to	ALA	0.208968
PRO	86	to	ALA	1.13016
PRO	87	to	ALA	2.95853
GLU	88	to	ALA	0.00330041
VAL	89	to	ALA	2.94148
THR	90	to	ALA	0.0701528
VAL	91	to	ALA	2.52159
PHE	92	to	ALA	3.47998
PRO	93	to	ALA	1.9683
LYS	94	to	ALA	0.526211
GLU	95	to	ALA	-0.580634
PRO	96	to	ALA	2.1301
VAL	97	to	ALA	1.04747
GLU	98	to	ALA	-0.0514712
LEU	99	to	ALA	0.168884
GLY	100	to	ALA	3.36137
GLN	101	to	ALA	0.105906
PRO	102	to	ALA	1.38625
ASN	103	to	ALA	1.7205
THR	104	to	ALA	0.938765
LEU	105	to	ALA	5.0858
ILE	106	to	ALA	4.20568
CYS	107	to	ALA	5.42598
H1S	108	to	ALA	0.950065
ILE	109	to	ALA	4.32698
ASP	110	to	ALA	0.376585
LYS	111	to	ALA	0.197763
PHE	112	to	ALA	4.53199
PHE	113	to	ALA	3.3784
PRO	114	to	ALA	6.72629
PRO	115	to	ALA	2.92087
VAL	116	to	ALA	2.03025
LEU	117	to	ALA	2.63922
ASN	118	to	ALA	-1.07825
VAL	119	to	ALA	2.18104
THR	120	to	ALA	-0.848775
TRP	121	to	ALA	4.6238
LEU	122	to	ALA	1.38841
CYS	123	to	ALA	0.186272
ASN	124	to	ALA	2.17885
GLY	125	to	ALA	2.55845
GLU	126	to	ALA	-0.254333
LEU	127	to	ALA	0.18408
VAL	128	to	ALA	1.75594
THR	129	to	ALA	-0.102956
GLU	130	to	ALA	-0.0480963
GLY	131	to	ALA	3.14209
VAL	132	to	ALA	0.803315
ALA	133	to	ALA	0
GLU	134	to	ALA	-0.380962
SER	135	to	ALA	1.61724
LEU	136	to	ALA	1.88092
PHE	137	to	ALA	2.88197
LEU	138	to	ALA	2.61855
PRO	139	to	ALA	1.89227
ARG	140	to	ALA	-0.0305925
THR	141	to	ALA	-0.599356
ASP	142	to	ALA	3.31745
TYR	143	to	ALA	1.05537
SER	144	to	ALA	-0.181074
PHE	145	to	ALA	3.23452
H1S	146	to	ALA	1.47006
LYS	147	to	ALA	1.0063
PHE	148	to	ALA	3.00535
H1S	149	to	ALA	1.19
TYR	150	to	ALA	3.95565
LEU	151	to	ALA	3.83425
THR	152	to	ALA	-0.577905
PHE	153	to	ALA	4.63137
VAL	154	to	ALA	1.05325
PRO	155	to	ALA	2.13595
SER	156	to	ALA	-1.99019
ALA	157	to	ALA	0
GLU	158	to	ALA	-0.880993
ASP	159	to	ALA	-2.24637
PHE	160	to	ALA	0.55756
TYR	161	to	ALA	3.39872
ASP	162	to	ALA	-2.59425
CYS	163	to	ALA	5.38644
ARG	164	to	ALA	0.357962
VAL	165	to	ALA	3.30341
GLU	166	to	ALA	-1.26882
H2S	167	to	ALA	2.67534
TRP	168	to	ALA	2.91747
GLY	169	to	ALA	1.27085
LEU	170	to	ALA	2.56982
ASP	171	to	ALA	-0.222379
GLN	172	to	ALA	0.0512698
PRO	173	to	ALA	0.732587
LEU	174	to	ALA	1.87971
LEU	175	to	ALA	0.79338
LYS	176	to	ALA	1.0896
H1S	177	to	ALA	-0.767787
TRP	178	to	ALA	3.66205
GLU	179	to	ALA	-0.397065
ALA	180	to	ALA	0
GLN	-25	to	ALA	0.244136
ALA	-24	to	ALA	0
TYR	-23	to	ALA	2.97484
ASP	-22	to	ALA	-1.27681
GLY	-21	to	ALA	0.00489438
LYS	-20	to	ALA	3.05836
ASP	-19	to	ALA	-0.76117
TYR	-18	to	ALA	2.596
ILE	-17	to	ALA	-1.41568
ALA	-16	to	ALA	0
LEU	-15	to	ALA	2.54005
LYS	-14	to	ALA	0.057065
GLY	-13	to	ALA	1.3125
SER	3	to	ALA	-1.43829
PRO	4	to	ALA	1.25391
GLU	5	to	ALA	0.749918
ASN	6	to	ALA	1.20467
TYR	7	to	ALA	2.92321
LEU	8	to	ALA	3.10725
PHE	9	to	ALA	4.54679
GLN	10	to	ALA	3.42674
GLY	11	to	ALA	2.81285
ARG	12	to	ALA	1.54906
GLN	13	to	ALA	0.931053
GLU	14	to	ALA	2.26471
CYS	15	to	ALA	5.72252
TYR	16	to	ALA	4.8945
ALA	17	to	ALA	0
PHE	18	to	ALA	1.3434
ASN	19	to	ALA	0.702655
GLY	20	to	ALA	2.60254
THR	21	to	ALA	-0.363334
GLN	22	to	ALA	-0.622517
ARG	23	to	ALA	0.732707
PHE	24	to	ALA	4.80067
LEU	25	to	ALA	2.93582
GLU	26	to	ALA	-1.07939
ARG	27	to	ALA	2.10624
TYR	28	to	ALA	5.94836
ILE	29	to	ALA	3.77968
TYR	30	to	ALA	3.20231
ASN	31	to	ALA	-2.43645
ARG	32	to	ALA	0.952501
GLU	33	to	ALA	0.726584
GLU	34	to	ALA	0.998972
PHE	35	to	ALA	4.78326
VAL	36	to	ALA	2.1504
ARG	37	to	ALA	1.4746
PHE	38	to	ALA	3.40208
ASP	39	to	ALA	0.63263
SER	40	to	ALA	-0.0968086
ASP	41	to	ALA	-1.07276
VAL	42	to	ALA	-0.270506
GLY	43	to	ALA	2.82322
GLU	44	to	ALA	-2.45707
PHE	45	to	ALA	3.04685
ARG	46	to	ALA	-1.55804
ALA	47	to	ALA	0
VAL	48	to	ALA	0.400549
THR	49	to	ALA	1.62558
GLU	50	to	ALA	-0.304931
LEU	51	to	ALA	0.863036
GLY	52	to	ALA	3.79154
ARG	53	to	ALA	-0.388016
PRO	54	to	ALA	0.787153
ASP	55	to	ALA	-0.363166
GLU	56	to	ALA	-0.616086
GLU	57	to	ALA	-0.486104
TYR	58	to	ALA	0.173455
TRP	59	to	ALA	0.689568
ASN	60	to	ALA	0.486585
SER	61	to	ALA	1.48224
GLN	62	to	ALA	0.533641
LYS	63	to	ALA	-0.571267
ASP	64	to	ALA	-0.774068
ILE	65	to	ALA	0.973699
LEU	66	to	ALA	1.06743
GLU	67	to	ALA	-0.69122
GLU	68	to	ALA	-1.18904
GLU	69	to	ALA	-4.58417
ARG	70	to	ALA	0.37197
ALA	71	to	ALA	0
VAL	72	to	ALA	1.80532
PRO	73	to	ALA	2.10366
ASP	74	to	ALA	-0.243549
ARG	75	to	ALA	0.065406
MET	76	to	ALA	2.15735
CYS	77	to	ALA	5.3803
ARG	78	to	ALA	-1.63127
H2S	79	to	ALA	-1.47684
ASN	80	to	ALA	-0.934154
TYR	81	to	ALA	0.788111
GLU	82	to	ALA	-4.74241
LEU	83	to	ALA	1.19784
GLY	84	to	ALA	0.299319
GLY	85	to	ALA	0.776058
PRO	86	to	ALA	1.26893
MET	87	to	ALA	0.717097
THR	88	to	ALA	-2.42902
LEU	89	to	ALA	2.1106
GLN	90	to	ALA	0.370961
ARG	91	to	ALA	1.8142
ARG	92	to	ALA	0.23397
VAL	93	to	ALA	1.48952
GLN	94	to	ALA	0.678727
PRO	95	to	ALA	2.90772
ARG	96	to	ALA	-0.426474
VAL	97	to	ALA	2.05558
ASN	98	to	ALA	-0.567532
VAL	99	to	ALA	2.0331
SER	100	to	ALA	-0.129022
PRO	101	to	ALA	1.26015
SER	102	to	ALA	-0.548785
ASN	111	to	ALA	-0.256427
LEU	112	to	ALA	1.65359
LEU	113	to	ALA	4.85983
VAL	114	to	ALA	2.00128
CYS	115	to	ALA	5.31359
H2S	116	to	ALA	2.1965
VAL	117	to	ALA	3.6349
THR	118	to	ALA	1.49945
ASP	119	to	ALA	-1.11347
PHE	120	to	ALA	4.69413
TYR	121	to	ALA	2.7945
PRO	122	to	ALA	4.42582
GLY	123	to	ALA	0.549511
SER	124	to	ALA	-0.0550044
ILE	125	to	ALA	2.7873
GLN	126	to	ALA	-1.27797
VAL	127	to	ALA	2.84247
ARG	128	to	ALA	1.03879
TRP	129	to	ALA	5.45489
PHE	130	to	ALA	1.90455
LEU	131	to	ALA	1.61092
ASN	132	to	ALA	3.14743
GLY	133	to	ALA	3.69961
GLN	134	to	ALA	-0.00447858
GLU	135	to	ALA	1.75473
GLU	136	to	ALA	-0.434732
THR	137	to	ALA	1.75751
ALA	138	to	ALA	0
GLY	139	to	ALA	2.10846
VAL	140	to	ALA	1.72704
VAL	141	to	ALA	0.992371
SER	142	to	ALA	-0.298288
THR	143	to	ALA	1.71828
ASN	144	to	ALA	-0.651871
LEU	145	to	ALA	1.95015
ILE	146	to	ALA	2.42556
ARG	147	to	ALA	0.669415
ASN	148	to	ALA	0.757402
GLY	149	to	ALA	10.5013
ASP	150	to	ALA	0.50843
TRP	151	to	ALA	5.53432
THR	152	to	ALA	3.63313
PHE	153	to	ALA	3.23014
GLN	154	to	ALA	2.49416
ILE	155	to	ALA	2.0352
LEU	156	to	ALA	1.57929
VAL	157	to	ALA	2.58155
MET	158	to	ALA	2.08925
LEU	159	to	ALA	3.12009
GLU	160	to	ALA	0.019509
MET	161	to	ALA	3.38417
THR	162	to	ALA	-0.161262
PRO	163	to	ALA	1.87943
GLN	164	to	ALA	-1.3021
GLN	165	to	ALA	0.15111
GLY	166	to	ALA	2.77308
ASP	167	to	ALA	1.01313
VAL	168	to	ALA	1.21085
TYR	169	to	ALA	4.52971
THR	170	to	ALA	0.590471
CYS	171	to	ALA	5.87731
GLN	172	to	ALA	0.489264
VAL	173	to	ALA	3.34117
GLU	174	to	ALA	0.546051
H2S	175	to	ALA	3.27238
THR	176	to	ALA	2.22534
SER	177	to	ALA	-1.35204
LEU	178	to	ALA	2.67266
ASP	179	to	ALA	-1.03263
SER	180	to	ALA	-1.48466
PRO	181	to	ALA	0.13153
VAL	182	to	ALA	0.87221
THR	183	to	ALA	-0.141644
VAL	184	to	ALA	1.16401
GLU	185	to	ALA	-0.631793
TRP	186	to	ALA	3.75011
LYS	187	to	ALA	0.123449
ALA	188	to	ALA	0

## Sheet: FC
H1S	4	to	ALA	-0.664774
LEU	5	to	ALA	0.606144
SER	6	to	ALA	-0.993936
LEU	7	to	ALA	3.65667
LEU	8	to	ALA	1.33102
TYR	9	to	ALA	5.64213
H1S	10	to	ALA	0.436971
LEU	11	to	ALA	2.62804
THR	12	to	ALA	0.443715
ALA	13	to	ALA	0
VAL	14	to	ALA	1.16525
SER	15	to	ALA	-0.268422
SER	16	to	ALA	-0.294485
PRO	17	to	ALA	0.796115
ALA	18	to	ALA	0
PRO	19	to	ALA	0.701561
GLY	20	to	ALA	2.58944
THR	21	to	ALA	-1.75023
PRO	22	to	ALA	0.753195
ALA	23	to	ALA	0
PHE	24	to	ALA	4.3195
TRP	25	to	ALA	3.2889
VAL	26	to	ALA	2.94207
SER	27	to	ALA	-1.20479
GLY	28	to	ALA	2.99256
TRP	29	to	ALA	0.10064
LEU	30	to	ALA	2.11974
GLY	31	to	ALA	4.50275
PRO	32	to	ALA	1.33954
GLN	33	to	ALA	-0.266867
GLN	34	to	ALA	0.738545
TYR	35	to	ALA	4.31256
LEU	36	to	ALA	1.94482
SER	37	to	ALA	-1.39279
TYR	38	to	ALA	-1.13546
ASN	39	to	ALA	-3.71769
SER	40	to	ALA	-1.54408
LEU	41	to	ALA	0.0726861
ARG	42	to	ALA	-1.09569
GLY	43	to	ALA	3.64276
GLU	44	to	ALA	-0.595002
ALA	45	to	ALA	0
GLU	46	to	ALA	-1.38777
PRO	47	to	ALA	1.12788
CYS	48	to	ALA	-0.201432
GLY	49	to	ALA	0.0569795
ALA	50	to	ALA	0
TRP	51	to	ALA	2.15941
TYR	60	to	ALA	-0.52258
TRP	61	to	ALA	1.63766
GLU	62	to	ALA	-1.74482
LYS	63	to	ALA	0.0211201
GLU	64	to	ALA	2.45172
THR	65	to	ALA	-2.79378
THR	66	to	ALA	0.226526
ASP	67	to	ALA	-1.48109
LEU	68	to	ALA	3.09583
ARG	69	to	ALA	-2.11501
ILE	70	to	ALA	-0.10627
LYS	71	to	ALA	0.0578875
GLU	72	to	ALA	-3.27794
LYS	73	to	ALA	-0.915021
LEU	74	to	ALA	1.93947
PHE	75	to	ALA	4.49455
LEU	76	to	ALA	0.584188
GLU	77	to	ALA	-1.39875
ALA	78	to	ALA	0
PHE	79	to	ALA	2.55422
LYS	80	to	ALA	-0.551751
ALA	81	to	ALA	0
LEU	82	to	ALA	1.97253
GLY	83	to	ALA	1.76452
GLY	84	to	ALA	3.38733
LYS	85	to	ALA	-0.00366352
GLY	86	to	ALA	4.13013
PRO	87	to	ALA	1.13064
TYR	88	to	ALA	2.8251
THR	89	to	ALA	0.859911
LEU	90	to	ALA	4.07865
GLN	91	to	ALA	2.27226
GLY	92	to	ALA	1.48211
LEU	93	to	ALA	1.72914
LEU	94	to	ALA	2.33882
GLY	95	to	ALA	9.39611
CYS	96	to	ALA	5.87062
GLU	97	to	ALA	0.105087
LEU	98	to	ALA	1.38836
GLY	99	to	ALA	1.12665
PRO	100	to	ALA	0.556146
ASP	101	to	ALA	-1.66284
ASN	102	to	ALA	0.53047
THR	103	to	ALA	-0.528797
SER	104	to	ALA	-2.39576
VAL	105	to	ALA	0.44087
PRO	106	to	ALA	0.841106
THR	107	to	ALA	0.0422743
ALA	108	to	ALA	0
LYS	109	to	ALA	-2.74144
PHE	110	to	ALA	3.98734
ALA	111	to	ALA	0
LEU	112	to	ALA	3.26288
ASN	113	to	ALA	1.42696
GLY	114	to	ALA	5.29082
GLU	115	to	ALA	-0.113907
GLU	116	to	ALA	-0.957793
PHE	117	to	ALA	4.81834
MET	118	to	ALA	3.64116
ASN	119	to	ALA	-0.569758
PHE	120	to	ALA	4.50029
ASP	121	to	ALA	-2.09844
LEU	122	to	ALA	1.6625
LYS	123	to	ALA	-1.58084
GLN	124	to	ALA	-0.664637
GLY	125	to	ALA	1.01756
THR	126	to	ALA	-1.49371
TRP	127	to	ALA	4.64228
GLY	128	to	ALA	0.0157169
GLY	129	to	ALA	5.16883
ASP	130	to	ALA	-0.188128
TRP	131	to	ALA	0.112547
PRO	132	to	ALA	1.32697
GLU	133	to	ALA	0.917504
ALA	134	to	ALA	0
LEU	135	to	ALA	-0.157774
ALA	136	to	ALA	0
ILE	137	to	ALA	2.98737
SER	138	to	ALA	-1.6385
GLN	139	to	ALA	-0.86121
ARG	140	to	ALA	-10.4987
TRP	141	to	ALA	5.89453
GLN	142	to	ALA	-0.355775
GLN	143	to	ALA	-0.182435
GLN	144	to	ALA	0.616947
ASP	145	to	ALA	0.15495
LYS	146	to	ALA	0.79391
ALA	147	to	ALA	0
ALA	148	to	ALA	0
ASN	149	to	ALA	-0.516471
LYS	150	to	ALA	-0.925087
GLU	151	to	ALA	0.110935
LEU	152	to	ALA	1.18549
THR	153	to	ALA	-1.56954
PHE	154	to	ALA	2.32945
LEU	155	to	ALA	2.62039
LEU	156	to	ALA	1.60826
PHE	157	to	ALA	1.07249
SER	158	to	ALA	-1.05428
CYS	159	to	ALA	5.83258
PRO	160	to	ALA	1.44323
H1S	161	to	ALA	-0.720243
ARG	162	to	ALA	1.01239
LEU	163	to	ALA	3.36163
ARG	164	to	ALA	0.136727
GLU	165	to	ALA	-0.319483
H2S	166	to	ALA	-0.957983
LEU	167	to	ALA	1.96846
GLU	168	to	ALA	-0.246018
ARG	169	to	ALA	0.360358
GLY	170	to	ALA	2.90587
ARG	171	to	ALA	0.60951
GLY	172	to	ALA	0.447018
ASN	173	to	ALA	-5.06508
LEU	174	to	ALA	0.738786
GLU	175	to	ALA	0.194049
TRP	176	to	ALA	0.29731
LYS	177	to	ALA	0.312992
GLU	178	to	ALA	0.0478157
PRO	179	to	ALA	1.41106
PRO	180	to	ALA	2.77448
SER	181	to	ALA	-0.706703
MET	182	to	ALA	3.33031
ARG	183	to	ALA	-0.0894169
LEU	184	to	ALA	3.45421
LYS	185	to	ALA	-0.895636
ALA	186	to	ALA	0
ARG	187	to	ALA	-3.02836
PRO	188	to	ALA	0.418944
SER	189	to	ALA	-1.27453
SER	190	to	ALA	-1.19772
PRO	191	to	ALA	0.772141
GLY	192	to	ALA	3.20038
PHE	193	to	ALA	0.467488
SER	194	to	ALA	0.701749
VAL	195	to	ALA	0.512774
LEU	196	to	ALA	3.97189
THR	197	to	ALA	2.14277
CYS	198	to	ALA	6.16857
SER	199	to	ALA	-2.76342
ALA	200	to	ALA	0
PHE	201	to	ALA	2.1425
SER	202	to	ALA	-0.309551
PHE	203	to	ALA	3.59564
TYR	204	to	ALA	0.904986
PRO	205	to	ALA	5.58681
PRO	206	to	ALA	2.72747
GLU	207	to	ALA	-0.964003
LEU	208	to	ALA	2.94854
GLN	209	to	ALA	-0.235302
LEU	210	to	ALA	2.78243
ARG	211	to	ALA	-1.22412
PHE	212	to	ALA	3.987
LEU	213	to	ALA	0.777844
ARG	214	to	ALA	-1.29688
ASN	215	to	ALA	0.74689
GLY	216	to	ALA	2.42902
LEU	217	to	ALA	-0.303874
ALA	218	to	ALA	0
ALA	219	to	ALA	0
GLY	220	to	ALA	0.522183
THR	221	to	ALA	-0.723577
GLY	222	to	ALA	3.05937
GLN	223	to	ALA	0.138659
GLY	224	to	ALA	2.79418
ASP	225	to	ALA	0.268446
PHE	226	to	ALA	2.38354
GLY	227	to	ALA	4.27796
PRO	228	to	ALA	2.53333
ASN	229	to	ALA	-1.79332
SER	230	to	ALA	-1.28063
ASP	231	to	ALA	-0.957822
GLY	232	to	ALA	2.70157
SER	233	to	ALA	0.294794
PHE	234	to	ALA	2.35855
H2S	235	to	ALA	0.658536
ALA	236	to	ALA	0
SER	237	to	ALA	-1.11759
SER	238	to	ALA	-1.08875
SER	239	to	ALA	0.197648
LEU	240	to	ALA	2.30242
THR	241	to	ALA	0.187417
VAL	242	to	ALA	1.63459
LYS	243	to	ALA	-2.93959
SER	244	to	ALA	-0.577165
GLY	245	to	ALA	3.16637
ASP	246	to	ALA	-0.458653
GLU	247	to	ALA	1.58532
H2S	248	to	ALA	-2.1361
H1S	249	to	ALA	-2.4236
TYR	250	to	ALA	3.11348
CYS	251	to	ALA	-0.0214015
CYS	252	to	ALA	6.04059
ILE	253	to	ALA	1.72885
VAL	254	to	ALA	2.77157
GLN	255	to	ALA	0.213105
H1S	256	to	ALA	-3.38403
ALA	257	to	ALA	0
GLY	258	to	ALA	2.0718
LEU	259	to	ALA	1.97334
ALA	260	to	ALA	0
GLN	261	to	ALA	-0.185849
PRO	262	to	ALA	0.852648
LEU	263	to	ALA	0.972761
ARG	264	to	ALA	-0.0787177
VAL	265	to	ALA	2.2414
GLU	266	to	ALA	-0.167436
LEU	267	to	ALA	1.643
ILE	1	to	ALA	-0.246695
GLN	2	to	ALA	0.0717259
ARG	3	to	ALA	-0.698804
THR	4	to	ALA	-2.43461
PRO	5	to	ALA	2.46183
LYS	6	to	ALA	-1.01463
ILE	7	to	ALA	3.27839
GLN	8	to	ALA	-2.58258
VAL	9	to	ALA	2.58121
TYR	10	to	ALA	2.77985
SER	11	to	ALA	-0.361747
ARG	12	to	ALA	-1.47064
H1S	13	to	ALA	-0.225099
PRO	14	to	ALA	1.85802
ALA	15	to	ALA	0
GLU	16	to	ALA	0.418608
ASN	17	to	ALA	-1.10869
GLY	18	to	ALA	3.25115
LYS	19	to	ALA	-0.0429844
SER	20	to	ALA	-0.450762
ASN	21	to	ALA	-1.41868
PHE	22	to	ALA	0.366632
LEU	23	to	ALA	3.69655
ASN	24	to	ALA	-1.37041
CYS	25	to	ALA	6.18541
TYR	26	to	ALA	2.87603
VAL	27	to	ALA	2.86394
SER	28	to	ALA	-0.554069
GLY	29	to	ALA	3.42681
PHE	30	to	ALA	4.50616
H2S	31	to	ALA	1.43384
PRO	32	to	ALA	3.89352
SER	33	to	ALA	-1.09269
ASP	34	to	ALA	-0.0757091
ILE	35	to	ALA	2.72685
GLU	36	to	ALA	-0.239803
VAL	37	to	ALA	3.13899
ASP	38	to	ALA	-2.55214
LEU	39	to	ALA	2.46229
LEU	40	to	ALA	-0.189943
LYS	41	to	ALA	-0.826577
ASN	42	to	ALA	0.460728
GLY	43	to	ALA	3.00751
GLU	44	to	ALA	-0.599798
ARG	45	to	ALA	-1.41741
ILE	46	to	ALA	0.644677
GLU	47	to	ALA	0.562187
LYS	48	to	ALA	0.273321
VAL	49	to	ALA	-0.577206
GLU	50	to	ALA	-0.152129
H1S	51	to	ALA	-0.959013
SER	52	to	ALA	0.440948
ASP	53	to	ALA	-1.33355
LEU	54	to	ALA	2.1288
SER	55	to	ALA	-0.410587
PHE	56	to	ALA	3.40048
SER	57	to	ALA	-1.30837
LYS	58	to	ALA	-3.37652
ASP	59	to	ALA	-1.38585
TRP	60	to	ALA	1.33068
SER	61	to	ALA	-1.40878
PHE	62	to	ALA	3.2784
TYR	63	to	ALA	0.994922
LEU	64	to	ALA	1.48674
LEU	65	to	ALA	3.36125
TYR	66	to	ALA	2.35724
TYR	67	to	ALA	1.43747
THR	68	to	ALA	1.42304
GLU	69	to	ALA	-0.138584
PHE	70	to	ALA	1.01623
THR	71	to	ALA	-0.15434
PRO	72	to	ALA	1.40896
THR	73	to	ALA	-2.63459
GLU	74	to	ALA	0.227398
LYS	75	to	ALA	0.720556
ASP	76	to	ALA	-1.1488
GLU	77	to	ALA	-0.443859
TYR	78	to	ALA	0.837779
ALA	79	to	ALA	0
CYS	80	to	ALA	6.04936
ARG	81	to	ALA	-0.773601
VAL	82	to	ALA	2.96325
ASN	83	to	ALA	-0.454178
H2S	84	to	ALA	1.09673
VAL	85	to	ALA	-1.18931
THR	86	to	ALA	-1.46113
LEU	87	to	ALA	1.95788
SER	88	to	ALA	-1.31957
GLN	89	to	ALA	-1.18604
PRO	90	to	ALA	0.948069
LYS	91	to	ALA	0.488863
ILE	92	to	ALA	0.986641
VAL	93	to	ALA	1.29671
LYS	94	to	ALA	-0.505101
TRP	95	to	ALA	2.71167
ASP	96	to	ALA	-0.759384
ARG	97	to	ALA	-0.129445
ASP	98	to	ALA	-4.93566
MET	99	to	ALA	-0.0692337

## Sheet: IGHM
ASP	1	to	ALA	-1.00637
ILE	2	to	ALA	0.788732
GLN	3	to	ALA	-0.633321
MET	4	to	ALA	2.57483
THR	5	to	ALA	0.0599773
GLN	6	to	ALA	-5.48669
SER	7	to	ALA	-0.951595
PRO	8	to	ALA	6.12253
SER	9	to	ALA	-0.877225
SER	10	to	ALA	-0.0388127
LEU	11	to	ALA	2.59025
SER	12	to	ALA	-3.74485
ALA	13	to	ALA	0
SER	14	to	ALA	0.891182
VAL	15	to	ALA	0.229697
GLY	16	to	ALA	2.7558
ASP	17	to	ALA	1.40938
ARG	18	to	ALA	-0.312051
VAL	19	to	ALA	2.58765
THR	20	to	ALA	0.507215
ILE	21	to	ALA	3.63493
THR	22	to	ALA	-0.219431
CYS	23	to	ALA	5.82835
ARG	24	to	ALA	-0.319293
THR	25	to	ALA	-0.61826
SER	26	to	ALA	-2.55287
GLN	27	to	ALA	0.0559626
SER	28	to	ALA	0.0462558
ILE	29	to	ALA	-1.6875
SER	30	to	ALA	-0.440988
SER	31	to	ALA	-0.470799
TYR	32	to	ALA	-0.231055
LEU	33	to	ALA	-0.0968827
ASN	34	to	ALA	-0.87985
TRP	35	to	ALA	4.39959
TYR	36	to	ALA	5.90542
GLN	37	to	ALA	0.183078
GLN	38	to	ALA	2.1974
LYS	39	to	ALA	-0.681643
PRO	40	to	ALA	0.969096
GLY	41	to	ALA	1.4599
LYS	42	to	ALA	-0.020467
ALA	43	to	ALA	0
PRO	44	to	ALA	2.52437
LYS	45	to	ALA	0.636931
LEU	46	to	ALA	2.77652
LEU	47	to	ALA	3.12787
ILE	48	to	ALA	1.09849
TYR	49	to	ALA	1.33965
ALA	50	to	ALA	0
ALA	51	to	ALA	0
SER	52	to	ALA	-0.446686
SER	53	to	ALA	-0.786748
LEU	54	to	ALA	0.952584
GLN	55	to	ALA	-0.933266
SER	56	to	ALA	-0.284642
GLY	57	to	ALA	3.86154
VAL	58	to	ALA	2.18294
PRO	59	to	ALA	2.01948
SER	60	to	ALA	0.0386786
ARG	61	to	ALA	-0.373442
PHE	62	to	ALA	3.55073
SER	63	to	ALA	-0.159516
GLY	64	to	ALA	1.96062
SER	65	to	ALA	-0.182802
GLY	66	to	ALA	7.45637
SER	67	to	ALA	-0.131499
GLY	68	to	ALA	2.60933
THR	69	to	ALA	-0.297581
ASP	70	to	ALA	-0.0426252
PHE	71	to	ALA	0.790559
THR	72	to	ALA	-0.0826094
LEU	73	to	ALA	3.93854
THR	74	to	ALA	0.0706565
ILE	75	to	ALA	2.5738
SER	76	to	ALA	-1.33183
SER	77	to	ALA	0.31622
LEU	78	to	ALA	2.67855
GLN	79	to	ALA	-0.405393
PRO	80	to	ALA	1.92361
GLU	81	to	ALA	-0.830515
ASP	82	to	ALA	0.249787
PHE	83	to	ALA	2.60963
ALA	84	to	ALA	0
THR	85	to	ALA	0.393849
TYR	86	to	ALA	4.28809
TYR	87	to	ALA	2.44994
CYS	88	to	ALA	4.64357
GLN	89	to	ALA	1.38497
GLN	90	to	ALA	-1.36783
SER	91	to	ALA	-0.21333
TYR	92	to	ALA	-0.132391
SER	93	to	ALA	-0.542757
THR	94	to	ALA	0.116877
PRO	95	to	ALA	2.26185
ARG	96	to	ALA	0.231363
THR	97	to	ALA	0.344867
PHE	98	to	ALA	5.2258
GLY	99	to	ALA	5.56221
GLN	100	to	ALA	-3.56508
GLY	101	to	ALA	5.29898
THR	102	to	ALA	0.708459
LYS	103	to	ALA	0.0348905
VAL	104	to	ALA	2.99325
GLU	105	to	ALA	-6.53742
ILE	106	to	ALA	0.0240854
LYS	107	to	ALA	-2.2682
ARG	108	to	ALA	-1.6023
THR	109	to	ALA	-0.477685
VAL	110	to	ALA	-0.844378
ALA	111	to	ALA	0
ALA	112	to	ALA	0
PRO	113	to	ALA	2.08099
SER	114	to	ALA	-0.516982
VAL	115	to	ALA	2.37852
PHE	116	to	ALA	-0.101348
ILE	117	to	ALA	1.62103
PHE	118	to	ALA	3.14769
PRO	119	to	ALA	2.52921
PRO	120	to	ALA	3.0131
SER	121	to	ALA	-1.53803
ASP	122	to	ALA	-0.351511
GLU	123	to	ALA	-0.734319
GLN	124	to	ALA	-1.84045
LEU	125	to	ALA	0.128695
LYS	126	to	ALA	-0.335183
SER	127	to	ALA	-0.296214
GLY	128	to	ALA	2.97773
THR	129	to	ALA	-0.802922
ALA	130	to	ALA	0
SER	131	to	ALA	-1.42249
VAL	132	to	ALA	2.99143
VAL	133	to	ALA	1.69653
CYS	134	to	ALA	6.3359
LEU	135	to	ALA	2.42574
LEU	136	to	ALA	4.04753
ASN	137	to	ALA	-4.65525
ASN	138	to	ALA	-2.9961
PHE	139	to	ALA	3.98312
TYR	140	to	ALA	-2.05073
PRO	141	to	ALA	4.32185
ARG	142	to	ALA	-0.71687
GLU	143	to	ALA	-1.76793
ALA	144	to	ALA	0
LYS	145	to	ALA	-1.01321
VAL	146	to	ALA	2.31484
GLN	147	to	ALA	-0.758172
TRP	148	to	ALA	4.30836
LYS	149	to	ALA	0.282059
VAL	150	to	ALA	2.22343
ASP	151	to	ALA	1.33977
ASN	152	to	ALA	0.476714
ALA	153	to	ALA	0
LEU	154	to	ALA	-0.287154
GLN	155	to	ALA	-0.0568653
SER	156	to	ALA	0.238241
GLY	157	to	ALA	0.615833
ASN	158	to	ALA	-2.68367
SER	159	to	ALA	-1.4885
GLN	160	to	ALA	-0.446515
GLU	161	to	ALA	-0.798107
SER	162	to	ALA	-1.72925
VAL	163	to	ALA	1.28747
THR	164	to	ALA	0.290844
GLU	165	to	ALA	-0.640376
GLN	166	to	ALA	-5.37906
ASP	167	to	ALA	-2.60821
SER	168	to	ALA	-0.307776
LYS	169	to	ALA	1.39127
ASP	170	to	ALA	-0.276751
SER	171	to	ALA	-1.43547
THR	172	to	ALA	0.579062
TYR	173	to	ALA	-0.78747
SER	174	to	ALA	0.828763
LEU	175	to	ALA	1.09889
SER	176	to	ALA	-2.84327
SER	177	to	ALA	-0.892147
THR	178	to	ALA	-0.121451
LEU	179	to	ALA	2.16181
THR	180	to	ALA	-1.17206
LEU	181	to	ALA	0.29723
SER	182	to	ALA	0.524706
LYS	183	to	ALA	-0.971247
ALA	184	to	ALA	0
ASP	185	to	ALA	-0.0358937
TYR	186	to	ALA	1.193
GLU	187	to	ALA	0.119795
LYS	188	to	ALA	-0.00189332
HIS	189	to	ALA	-0.111973
LYS	190	to	ALA	-0.646039
VAL	191	to	ALA	0.409937
TYR	192	to	ALA	1.32413
ALA	193	to	ALA	0
CYS	194	to	ALA	6.03363
GLU	195	to	ALA	-0.342552
VAL	196	to	ALA	2.34147
THR	197	to	ALA	0.198655
H1S	198	to	ALA	-5.54227
GLN	199	to	ALA	-0.758075
GLY	200	to	ALA	1.98658
LEU	201	to	ALA	1.93545
SER	202	to	ALA	-0.0826446
SER	203	to	ALA	-0.124737
PRO	204	to	ALA	0.372681
VAL	205	to	ALA	-0.39039
THR	206	to	ALA	-0.396388
LYS	207	to	ALA	-0.598479
SER	208	to	ALA	-0.258099
PHE	209	to	ALA	1.70066
ASN	210	to	ALA	-1.02862
ARG	211	to	ALA	-3.46376
GLY	212	to	ALA	0.996262
GLU	213	to	ALA	-0.973686
CYS	214	to	ALA	3.48362
GLN	1	to	ALA	-1.25192
VAL	2	to	ALA	1.52021
GLN	3	to	ALA	-0.504989
LEU	4	to	ALA	3.09241
VAL	5	to	ALA	-0.0568252
GLU	6	to	ALA	-2.07405
SER	7	to	ALA	-0.257785
GLY	8	to	ALA	5.98174
GLY	9	to	ALA	3.91932
GLY	10	to	ALA	2.82173
VAL	11	to	ALA	0.257608
VAL	12	to	ALA	0.617677
GLN	13	to	ALA	-0.705262
PRO	14	to	ALA	0.929133
GLY	15	to	ALA	2.41465
ARG	16	to	ALA	-0.200263
SER	17	to	ALA	-0.0414451
LEU	18	to	ALA	0.863111
ARG	19	to	ALA	-2.74912
LEU	20	to	ALA	1.11498
SER	21	to	ALA	-1.15706
CYS	22	to	ALA	6.36903
ALA	23	to	ALA	0
ALA	24	to	ALA	0
SER	25	to	ALA	-0.293921
GLY	26	to	ALA	6.96452
PHE	27	to	ALA	3.89781
THR	28	to	ALA	-0.788277
PHE	29	to	ALA	2.83676
SER	30	to	ALA	-0.81139
GLY	31	to	ALA	-0.780101
TYR	32	to	ALA	1.64486
GLY	33	to	ALA	-0.766437
MET	34	to	ALA	3.28084
H2S	35	to	ALA	0.331976
TRP	36	to	ALA	4.74605
VAL	37	to	ALA	3.13797
ARG	38	to	ALA	0.260063
GLN	39	to	ALA	1.20689
ALA	40	to	ALA	0
PRO	41	to	ALA	0.979303
GLY	42	to	ALA	2.14919
LYS	43	to	ALA	0.27482
GLY	44	to	ALA	1.74527
LEU	45	to	ALA	3.56683
GLU	46	to	ALA	0.0424139
TRP	47	to	ALA	3.11433
VAL	48	to	ALA	2.10603
ALA	49	to	ALA	0
LEU	50	to	ALA	-0.233939
ILE	51	to	ALA	0.994304
SER	52	to	ALA	-0.143576
TYR	53	to	ALA	-1.46379
ASP	54	to	ALA	-3.33258
GLU	55	to	ALA	-2.61091
SER	56	to	ALA	-0.658763
ASN	57	to	ALA	-0.726614
LYS	58	to	ALA	0.149967
TYR	59	to	ALA	-0.397927
TYR	60	to	ALA	1.45309
ALA	61	to	ALA	0
ASP	62	to	ALA	-1.41278
SER	63	to	ALA	-0.679755
VAL	64	to	ALA	1.47121
LYS	65	to	ALA	-0.645111
GLY	66	to	ALA	2.9695
ARG	67	to	ALA	-4.96377
PHE	68	to	ALA	3.65646
THR	69	to	ALA	-0.125941
ILE	70	to	ALA	2.32443
SER	71	to	ALA	-0.276043
ARG	72	to	ALA	-2.01222
ASP	73	to	ALA	-2.16924
ASN	74	to	ALA	-1.13421
SER	75	to	ALA	-0.477351
LYS	76	to	ALA	-0.914084
ASN	77	to	ALA	-1.29038
THR	78	to	ALA	-0.853901
LEU	79	to	ALA	3.62606
TYR	80	to	ALA	-0.238367
LEU	81	to	ALA	3.92842
GLN	82	to	ALA	-0.179923
MET	83	to	ALA	3.21156
ASN	84	to	ALA	-1.55458
SER	85	to	ALA	-0.276437
LEU	86	to	ALA	1.47621
ARG	87	to	ALA	-2.36957
ALA	88	to	ALA	0
GLU	89	to	ALA	0.243867
ASP	90	to	ALA	-0.571219
THR	91	to	ALA	0.00632462
ALA	92	to	ALA	0
VAL	93	to	ALA	1.01622
TYR	94	to	ALA	5.50179
TYR	95	to	ALA	3.28596
CYS	96	to	ALA	5.67677
ALA	97	to	ALA	0
LYS	98	to	ALA	2.44979
VAL	99	to	ALA	1.29592
LYS	100	to	ALA	-1.0573
PHE	101	to	ALA	0.0548766
TYR	102	to	ALA	0.986727
ASP	103	to	ALA	-1.12319
PRO	104	to	ALA	-0.247194
THR	105	to	ALA	-1.40001
ALA	106	to	ALA	0
PRO	107	to	ALA	2.71054
ASN	108	to	ALA	-0.866268
ASP	109	to	ALA	-0.124418
TYR	110	to	ALA	1.34796
TRP	111	to	ALA	5.2741
GLY	112	to	ALA	6.04084
GLN	113	to	ALA	-2.12818
GLY	114	to	ALA	6.95179
THR	115	to	ALA	-3.18255
LEU	116	to	ALA	0.150371
VAL	117	to	ALA	2.50444
THR	118	to	ALA	-0.529667
VAL	119	to	ALA	1.94192
SER	120	to	ALA	-0.577573
SER	121	to	ALA	-0.282671
GLY	122	to	ALA	-0.291351
SER	123	to	ALA	-0.176877
ALA	124	to	ALA	0
SER	125	to	ALA	0.192957
ALA	126	to	ALA	0
PRO	127	to	ALA	2.22437
THR	128	to	ALA	0.161282
LEU	129	to	ALA	2.43699
PHE	130	to	ALA	1.51959
PRO	131	to	ALA	1.45729
LEU	132	to	ALA	3.77
VAL	133	to	ALA	0.69763
SER	134	to	ALA	1.18863
CYS	135	to	ALA	3.43477
VAL	144	to	ALA	-0.607652
ALA	145	to	ALA	0
VAL	146	to	ALA	2.18395
GLY	147	to	ALA	1.81063
CYS	148	to	ALA	5.86549
LEU	149	to	ALA	1.95627
ALA	150	to	ALA	0
GLN	151	to	ALA	-1.02788
ASP	152	to	ALA	-0.862247
PHE	153	to	ALA	3.92271
LEU	154	to	ALA	0.979511
PRO	155	to	ALA	5.18822
ASP	156	to	ALA	1.07756
SER	157	to	ALA	0.0687909
ILE	158	to	ALA	2.26657
THR	159	to	ALA	-0.441974
PHE	160	to	ALA	0.330878
SER	161	to	ALA	-1.33128
TRP	162	to	ALA	3.44634
LYS	163	to	ALA	-3.38194
TYR	164	to	ALA	0.20769
LYS	165	to	ALA	-1.26866
ASN	166	to	ALA	-0.719303
ASN	167	to	ALA	-1.68939
SER	168	to	ALA	-0.142231
ASP	169	to	ALA	-1.5737
ILE	170	to	ALA	3.30146
SER	171	to	ALA	0.0834169
SER	172	to	ALA	-2.22294
THR	173	to	ALA	-0.188951
ARG	174	to	ALA	-4.09593
GLY	175	to	ALA	-0.485531
PHE	176	to	ALA	2.38673
PRO	177	to	ALA	1.88261
SER	178	to	ALA	0.478921
VAL	179	to	ALA	0.238365
LEU	180	to	ALA	0.65001
ARG	181	to	ALA	-1.83175
GLY	182	to	ALA	1.32202
GLY	183	to	ALA	2.27227
LYS	184	to	ALA	0.0508865
TYR	185	to	ALA	2.08482
ALA	186	to	ALA	0
ALA	187	to	ALA	0
THR	188	to	ALA	0.0259916
SER	189	to	ALA	0.279566
GLN	190	to	ALA	-0.889258
VAL	191	to	ALA	-0.453598
LEU	192	to	ALA	-0.14671
LEU	193	to	ALA	2.13407
PRO	194	to	ALA	0.759629
SER	195	to	ALA	-0.100771
H2S	205	to	ALA	-1.20043
VAL	206	to	ALA	1.39596
VAL	207	to	ALA	0.792473
CYS	208	to	ALA	5.27399
LYS	209	to	ALA	-6.2077
VAL	210	to	ALA	-0.477911
GLN	211	to	ALA	-1.51448
H2S	212	to	ALA	-3.96162
PRO	213	to	ALA	1.5118
ASN	214	to	ALA	-0.641442
GLY	215	to	ALA	2.87149
ASN	216	to	ALA	-0.535588
LYS	217	to	ALA	-0.446149
GLU	218	to	ALA	-0.283086
LYS	219	to	ALA	-0.800068
ASP	220	to	ALA	-0.198416
VAL	221	to	ALA	2.87058
PRO	222	to	ALA	1.70692
LEU	223	to	ALA	0.630907
PRO	224	to	ALA	0.520521
ASP	1	to	ALA	-0.898726
ILE	2	to	ALA	1.49547
GLN	3	to	ALA	-1.30988
MET	4	to	ALA	2.3151
THR	5	to	ALA	0.00308536
GLN	6	to	ALA	-8.17865
SER	7	to	ALA	0.0767462
PRO	8	to	ALA	4.8839
SER	9	to	ALA	-0.408036
SER	10	to	ALA	-0.296354
LEU	11	to	ALA	3.35651
SER	12	to	ALA	-0.233689
ALA	13	to	ALA	0
SER	14	to	ALA	-0.535603
VAL	15	to	ALA	0.0636757
GLY	16	to	ALA	2.98141
ASP	17	to	ALA	-1.92233
ARG	18	to	ALA	0.306029
VAL	19	to	ALA	3.16538
THR	20	to	ALA	2.1052
ILE	21	to	ALA	3.05681
THR	22	to	ALA	-1.94663
CYS	23	to	ALA	5.91651
ARG	24	to	ALA	0.383147
THR	25	to	ALA	-0.555759
SER	26	to	ALA	-1.22786
GLN	27	to	ALA	-1.12989
SER	28	to	ALA	-0.0340201
ILE	29	to	ALA	2.16342
SER	30	to	ALA	-0.397461
SER	31	to	ALA	-0.0703837
TYR	32	to	ALA	0.517969
LEU	33	to	ALA	0.768124
ASN	34	to	ALA	-2.89053
TRP	35	to	ALA	3.71405
TYR	36	to	ALA	1.13578
GLN	37	to	ALA	0.48473
GLN	38	to	ALA	0.789099
LYS	39	to	ALA	-0.155012
PRO	40	to	ALA	1.03652
GLY	41	to	ALA	2.42903
LYS	42	to	ALA	-0.165353
ALA	43	to	ALA	0
PRO	44	to	ALA	2.59892
LYS	45	to	ALA	0.0771162
LEU	46	to	ALA	2.88448
LEU	47	to	ALA	2.83184
ILE	48	to	ALA	1.17929
TYR	49	to	ALA	0.595017
ALA	50	to	ALA	0
ALA	51	to	ALA	0
SER	52	to	ALA	0.612716
SER	53	to	ALA	-0.802539
LEU	54	to	ALA	0.96951
GLN	55	to	ALA	-1.95357
SER	56	to	ALA	-0.704109
GLY	57	to	ALA	2.11476
VAL	58	to	ALA	2.35888
PRO	59	to	ALA	1.96773
SER	60	to	ALA	0.150056
ARG	61	to	ALA	-0.374444
PHE	62	to	ALA	3.82549
SER	63	to	ALA	-0.157519
GLY	64	to	ALA	3.42242
SER	65	to	ALA	-0.191843
GLY	66	to	ALA	9.41016
SER	67	to	ALA	-0.367536
GLY	68	to	ALA	2.24355
THR	69	to	ALA	1.20065
ASP	70	to	ALA	0.634505
PHE	71	to	ALA	2.72689
THR	72	to	ALA	-0.42198
LEU	73	to	ALA	2.15491
THR	74	to	ALA	1.11996
ILE	75	to	ALA	3.55601
SER	76	to	ALA	-1.64621
SER	77	to	ALA	-0.0291541
LEU	78	to	ALA	2.9664
GLN	79	to	ALA	-1.99283
PRO	80	to	ALA	1.81155
GLU	81	to	ALA	-1.32908
ASP	82	to	ALA	0.815465
PHE	83	to	ALA	3.51653
ALA	84	to	ALA	0
THR	85	to	ALA	0.282133
TYR	86	to	ALA	3.5422
TYR	87	to	ALA	2.34138
CYS	88	to	ALA	3.82678
GLN	89	to	ALA	-2.35568
GLN	90	to	ALA	-1.80414
SER	91	to	ALA	-2.94965
TYR	92	to	ALA	-1.38374
SER	93	to	ALA	-0.628772
THR	94	to	ALA	-0.670535
PRO	95	to	ALA	2.48851
ARG	96	to	ALA	-0.849883
THR	97	to	ALA	0.819113
PHE	98	to	ALA	3.68381
GLY	99	to	ALA	5.1771
GLN	100	to	ALA	-1.08146
GLY	101	to	ALA	4.70352
THR	102	to	ALA	0.990448
LYS	103	to	ALA	-0.199305
VAL	104	to	ALA	3.00252
GLU	105	to	ALA	1.22125
ILE	106	to	ALA	0.914416
LYS	107	to	ALA	-0.427326
ARG	108	to	ALA	-2.15358
THR	109	to	ALA	-0.00943186
VAL	110	to	ALA	0.161329
ALA	111	to	ALA	0
ALA	112	to	ALA	0
PRO	113	to	ALA	2.40733
SER	114	to	ALA	-1.45131
VAL	115	to	ALA	0.711455
PHE	116	to	ALA	0.626759
ILE	117	to	ALA	3.82828
PHE	118	to	ALA	3.65875
PRO	119	to	ALA	2.59189
PRO	120	to	ALA	3.30834
SER	121	to	ALA	-1.79616
ASP	122	to	ALA	-0.310811
GLU	123	to	ALA	1.29822
GLN	124	to	ALA	-5.34451
LEU	125	to	ALA	1.5694
LYS	126	to	ALA	-1.24059
SER	127	to	ALA	-1.74319
GLY	128	to	ALA	2.84275
THR	129	to	ALA	-0.380145
ALA	130	to	ALA	0
SER	131	to	ALA	-3.1518
VAL	132	to	ALA	2.15761
VAL	133	to	ALA	2.17419
CYS	134	to	ALA	5.74665
LEU	135	to	ALA	2.73216
LEU	136	to	ALA	2.18283
ASN	137	to	ALA	-1.2753
ASN	138	to	ALA	-1.47215
PHE	139	to	ALA	3.84158
TYR	140	to	ALA	2.71031
PRO	141	to	ALA	3.8644
ARG	142	to	ALA	0.13652
GLU	143	to	ALA	-0.467165
ALA	144	to	ALA	0
LYS	145	to	ALA	-0.213476
VAL	146	to	ALA	0.587446
GLN	147	to	ALA	-0.167357
TRP	148	to	ALA	4.19058
LYS	149	to	ALA	0.285951
VAL	150	to	ALA	1.70089
ASP	151	to	ALA	-0.302438
ASN	152	to	ALA	-0.107071
ALA	153	to	ALA	0
LEU	154	to	ALA	0.599958
GLN	155	to	ALA	0.560819
SER	156	to	ALA	-0.433299
GLY	157	to	ALA	2.36409
ASN	158	to	ALA	-1.02172
SER	159	to	ALA	-0.830409
GLN	160	to	ALA	1.71358
GLU	161	to	ALA	-0.215604
SER	162	to	ALA	0.13442
VAL	163	to	ALA	0.977346
THR	164	to	ALA	-0.256409
GLU	165	to	ALA	-0.513869
GLN	166	to	ALA	-3.53245
ASP	167	to	ALA	-3.32921
SER	168	to	ALA	-0.505998
LYS	169	to	ALA	-0.45646
ASP	170	to	ALA	-0.899935
SER	171	to	ALA	-0.654226
THR	172	to	ALA	-0.316948
TYR	173	to	ALA	2.38745
SER	174	to	ALA	0.701702
LEU	175	to	ALA	0.544523
SER	176	to	ALA	-2.18985
SER	177	to	ALA	-1.55556
THR	178	to	ALA	-0.139629
LEU	179	to	ALA	2.56124
THR	180	to	ALA	-0.155408
LEU	181	to	ALA	1.45231
SER	182	to	ALA	0.417694
LYS	183	to	ALA	-0.507841
ALA	184	to	ALA	0
ASP	185	to	ALA	-1.07094
TYR	186	to	ALA	2.11479
GLU	187	to	ALA	-0.439828
LYS	188	to	ALA	-0.582588
HIS	189	to	ALA	-0.53185
LYS	190	to	ALA	-0.122205
VAL	191	to	ALA	0.557388
TYR	192	to	ALA	4.4356
ALA	193	to	ALA	0
CYS	194	to	ALA	6.50844
GLU	195	to	ALA	-0.137805
VAL	196	to	ALA	2.29859
THR	197	to	ALA	-0.369973
H1S	198	to	ALA	-3.07126
GLN	199	to	ALA	-0.205832
GLY	200	to	ALA	4.29061
LEU	201	to	ALA	2.20778
SER	202	to	ALA	-0.237529
SER	203	to	ALA	-0.385383
PRO	204	to	ALA	0.931901
VAL	205	to	ALA	0.754781
THR	206	to	ALA	0.572774
LYS	207	to	ALA	1.01382
SER	208	to	ALA	-0.502313
PHE	209	to	ALA	4.9166
ASN	210	to	ALA	-0.526334
ARG	211	to	ALA	-0.513716
GLY	212	to	ALA	1.79185
GLU	213	to	ALA	-1.2777
CYS	214	to	ALA	3.77859
GLN	1	to	ALA	-1.81027
VAL	2	to	ALA	1.05044
GLN	3	to	ALA	-0.338574
LEU	4	to	ALA	1.37986
VAL	5	to	ALA	0.439269
GLU	6	to	ALA	1.03103
SER	7	to	ALA	-0.13724
GLY	8	to	ALA	4.32092
GLY	9	to	ALA	1.1509
GLY	10	to	ALA	2.58068
VAL	11	to	ALA	1.43897
VAL	12	to	ALA	0.451147
GLN	13	to	ALA	-0.511898
PRO	14	to	ALA	2.12732
GLY	15	to	ALA	3.00631
ARG	16	to	ALA	-0.556268
SER	17	to	ALA	-1.37965
LEU	18	to	ALA	1.48498
ARG	19	to	ALA	0.208278
LEU	20	to	ALA	2.82315
SER	21	to	ALA	-0.120132
CYS	22	to	ALA	5.90626
ALA	23	to	ALA	0
ALA	24	to	ALA	0
SER	25	to	ALA	-1.71543
GLY	26	to	ALA	7.82985
PHE	27	to	ALA	4.15329
THR	28	to	ALA	-0.377663
PHE	29	to	ALA	1.4487
SER	30	to	ALA	-0.786541
GLY	31	to	ALA	-0.066389
TYR	32	to	ALA	1.66054
GLY	33	to	ALA	-1.09903
MET	34	to	ALA	2.84675
H2S	35	to	ALA	-1.05415
TRP	36	to	ALA	2.85468
VAL	37	to	ALA	2.97343
ARG	38	to	ALA	1.14688
GLN	39	to	ALA	1.00364
ALA	40	to	ALA	0
PRO	41	to	ALA	1.01643
GLY	42	to	ALA	2.10074
LYS	43	to	ALA	-0.0390682
GLY	44	to	ALA	0.63819
LEU	45	to	ALA	3.6598
GLU	46	to	ALA	0.380861
TRP	47	to	ALA	2.11106
VAL	48	to	ALA	2.73571
ALA	49	to	ALA	0
LEU	50	to	ALA	1.10165
ILE	51	to	ALA	1.38076
SER	52	to	ALA	-1.42299
TYR	53	to	ALA	-0.542025
ASP	54	to	ALA	-0.545722
GLU	55	to	ALA	-1.39508
SER	56	to	ALA	0.539114
ASN	57	to	ALA	-1.12374
LYS	58	to	ALA	-0.333117
TYR	59	to	ALA	0.481245
TYR	60	to	ALA	1.06377
ALA	61	to	ALA	0
ASP	62	to	ALA	-0.52623
SER	63	to	ALA	-0.767499
VAL	64	to	ALA	2.26515
LYS	65	to	ALA	-2.32064
GLY	66	to	ALA	3.31766
ARG	67	to	ALA	-0.23371
PHE	68	to	ALA	4.31924
THR	69	to	ALA	0.410998
ILE	70	to	ALA	2.75177
SER	71	to	ALA	-0.544511
ARG	72	to	ALA	0.0299508
ASP	73	to	ALA	-3.05661
ASN	74	to	ALA	0.186703
SER	75	to	ALA	-0.380142
LYS	76	to	ALA	-1.05684
ASN	77	to	ALA	-0.403455
THR	78	to	ALA	0.0251991
LEU	79	to	ALA	2.67862
TYR	80	to	ALA	1.14895
LEU	81	to	ALA	3.53546
GLN	82	to	ALA	-2.31882
MET	83	to	ALA	4.35967
ASN	84	to	ALA	-1.61152
SER	85	to	ALA	-0.433871
LEU	86	to	ALA	2.88677
ARG	87	to	ALA	-1.13643
ALA	88	to	ALA	0
GLU	89	to	ALA	0.177008
ASP	90	to	ALA	4.19702
THR	91	to	ALA	-1.07245
ALA	92	to	ALA	0
VAL	93	to	ALA	1.25108
TYR	94	to	ALA	4.71913
TYR	95	to	ALA	3.50102
CYS	96	to	ALA	5.80969
ALA	97	to	ALA	0
LYS	98	to	ALA	2.19091
VAL	99	to	ALA	1.06992
LYS	100	to	ALA	-0.788685
PHE	101	to	ALA	1.07417
TYR	102	to	ALA	1.01272
ASP	103	to	ALA	0.00508538
PRO	104	to	ALA	0.709829
THR	105	to	ALA	0.930424
ALA	106	to	ALA	0
PRO	107	to	ALA	2.66729
ASN	108	to	ALA	-0.226101
ASP	109	to	ALA	0.983923
TYR	110	to	ALA	1.27975
TRP	111	to	ALA	4.61427
GLY	112	to	ALA	4.58428
GLN	113	to	ALA	0.143114
GLY	114	to	ALA	6.11972
THR	115	to	ALA	-0.220629
LEU	116	to	ALA	0.808817
VAL	117	to	ALA	1.49642
THR	118	to	ALA	-0.130895
VAL	119	to	ALA	1.74424
SER	120	to	ALA	0.130173
SER	121	to	ALA	-0.123439
GLY	122	to	ALA	-0.171638
SER	123	to	ALA	-0.240044
ALA	124	to	ALA	0
SER	125	to	ALA	-0.518833
ALA	126	to	ALA	0
PRO	127	to	ALA	1.06902
THR	128	to	ALA	0.440244
LEU	129	to	ALA	2.836
PHE	130	to	ALA	1.38333
PRO	131	to	ALA	1.87619
LEU	132	to	ALA	2.81903
VAL	133	to	ALA	0.262527
SER	134	to	ALA	-1.5732
CYS	135	to	ALA	2.85304
GLU	136	to	ALA	-0.375402
ASN	137	to	ALA	-1.01423
SER	142	to	ALA	-0.105718
THR	143	to	ALA	-1.33655
VAL	144	to	ALA	-1.21419
ALA	145	to	ALA	0
VAL	146	to	ALA	1.63904
GLY	147	to	ALA	2.35839
CYS	148	to	ALA	6.75276
LEU	149	to	ALA	1.24495
ALA	150	to	ALA	0
GLN	151	to	ALA	-1.05433
ASP	152	to	ALA	-0.314901
PHE	153	to	ALA	1.96871
LEU	154	to	ALA	2.16719
PRO	155	to	ALA	3.95803
ASP	156	to	ALA	0.707153
SER	157	to	ALA	-1.115
ILE	158	to	ALA	1.5218
THR	159	to	ALA	-0.186973
PHE	160	to	ALA	2.76839
SER	161	to	ALA	-0.684875
TRP	162	to	ALA	2.5783
LYS	163	to	ALA	-1.98702
TYR	164	to	ALA	0.200634
LYS	165	to	ALA	-1.13533
ASN	166	to	ALA	-3.96774
ASN	167	to	ALA	-1.00339
SER	168	to	ALA	-0.260256
ASP	169	to	ALA	-0.788376
ILE	170	to	ALA	2.83743
SER	171	to	ALA	-0.0076387
SER	172	to	ALA	-2.55942
THR	173	to	ALA	-0.161344
ARG	174	to	ALA	-1.51002
GLY	175	to	ALA	2.77985
PHE	176	to	ALA	2.28354
PRO	177	to	ALA	1.23885
SER	178	to	ALA	0.360487
VAL	179	to	ALA	0.609304
LEU	180	to	ALA	0.946952
ARG	181	to	ALA	0.292711
GLY	182	to	ALA	3.41709
GLY	183	to	ALA	2.54567
LYS	184	to	ALA	-1.36978
TYR	185	to	ALA	2.63228
ALA	186	to	ALA	0
ALA	187	to	ALA	0
THR	188	to	ALA	-0.320417
SER	189	to	ALA	-0.044351
GLN	190	to	ALA	-0.275317
VAL	191	to	ALA	1.40823
LEU	192	to	ALA	0.220349
LEU	193	to	ALA	2.7843
PRO	194	to	ALA	0.636944
SER	195	to	ALA	-0.766597
ASN	203	to	ALA	-0.884053
GLU	204	to	ALA	0.20766
H2S	205	to	ALA	-1.52409
VAL	206	to	ALA	2.40436
VAL	207	to	ALA	1.10541
CYS	208	to	ALA	5.80923
LYS	209	to	ALA	-0.568315
VAL	210	to	ALA	2.41606
GLN	211	to	ALA	-0.627631
H2S	212	to	ALA	-5.40641
PRO	213	to	ALA	0.224081
ASN	214	to	ALA	-1.53859
GLY	215	to	ALA	2.62406
ASN	216	to	ALA	-1.04476
LYS	217	to	ALA	0.12563
GLU	218	to	ALA	0.26419
LYS	219	to	ALA	0.358843
ASP	220	to	ALA	-0.828069
VAL	221	to	ALA	2.45407
PRO	222	to	ALA	1.83802
LEU	223	to	ALA	1.77711
PRO	224	to	ALA	0.458001
GLU	820	to	ALA	-0.576723
VAL	821	to	ALA	0.531921
THR	822	to	ALA	0.208039
ILE	823	to	ALA	4.08946
LYS	824	to	ALA	-0.507098
VAL	825	to	ALA	3.25102
ASN	826	to	ALA	-1.31057
LEU	827	to	ALA	3.14265
ILE	828	to	ALA	0.758016
PHE	829	to	ALA	-1.19617
ALA	830	to	ALA	0
ASP	831	to	ALA	-1.96576
GLY	832	to	ALA	1.9219
LYS	833	to	ALA	0.54767
ILE	834	to	ALA	-0.950858
GLN	835	to	ALA	-0.608548
THR	836	to	ALA	-1.05325
ALA	837	to	ALA	0
GLU	838	to	ALA	0.405299
PHE	839	to	ALA	4.77275
LYS	840	to	ALA	0.209117
GLY	841	to	ALA	2.48284
THR	842	to	ALA	-4.32004
PHE	843	to	ALA	1.26894
GLU	844	to	ALA	-1.99789
GLU	845	to	ALA	-0.942578
ALA	846	to	ALA	0
THR	847	to	ALA	0.0630119
ALA	848	to	ALA	0
GLU	849	to	ALA	-2.23799
ALA	850	to	ALA	0
TYR	851	to	ALA	2.61913
ARG	852	to	ALA	-4.45958
TYR	853	to	ALA	4.47546
ALA	854	to	ALA	0
ASP	855	to	ALA	1.81208
LEU	856	to	ALA	0.896198
LEU	857	to	ALA	1.13515
ALA	858	to	ALA	0
LYS	859	to	ALA	-0.470444
VAL	860	to	ALA	-3.31742
ASN	861	to	ALA	-1.31546
GLY	862	to	ALA	4.05888
GLU	863	to	ALA	-1.17193
TYR	864	to	ALA	3.72186
THR	865	to	ALA	-0.396194
ALA	866	to	ALA	0
ASP	867	to	ALA	-0.0361604
LEU	868	to	ALA	3.00184
GLU	869	to	ALA	-0.850026
ASP	870	to	ALA	-0.457974
GLY	871	to	ALA	2.33264
GLY	872	to	ALA	3.77275
ASN	873	to	ALA	-0.329092
HIS	874	to	ALA	-0.52051
MET	875	to	ALA	1.69342
ASN	876	to	ALA	1.49116
ILE	877	to	ALA	0.915857
LYS	878	to	ALA	1.53844
PHE	879	to	ALA	4.56614
ALA	880	to	ALA	0

## Sheet: IGL
ASN	2	to	ALA	-4.294
VAL	3	to	ALA	-0.958888
LEU	4	to	ALA	1.67981
THR	5	to	ALA	-0.146748
GLN	6	to	ALA	1.98735
PRO	7	to	ALA	2.01293
PRO	8	to	ALA	1.56576
SER	9	to	ALA	0.0649882
VAL	10	to	ALA	-0.0409842
SER	11	to	ALA	0.0166323
GLY	12	to	ALA	6.08223
ALA	13	to	ALA	0
PRO	14	to	ALA	1.12959
GLY	15	to	ALA	2.01357
GLN	16	to	ALA	-4.19817
ARG	17	to	ALA	0.16743
VAL	18	to	ALA	1.83368
THR	19	to	ALA	-2.01419
ILE	20	to	ALA	4.18569
SER	21	to	ALA	-0.95964
CYS	22	to	ALA	6.27284
THR	23	to	ALA	-0.0829819
GLY	24	to	ALA	6.06449
SER	25	to	ALA	0.156597
ASN	26	to	ALA	0.0364281
SER	27	to	ALA	0.385802
ASN	28	to	ALA	-2.55006
ILE	29	to	ALA	0.136757
GLY	30	to	ALA	0.992383
ALA	31	to	ALA	0
GLY	32	to	ALA	3.76486
PHE	33	to	ALA	1.42393
THR	34	to	ALA	-2.4765
VAL	35	to	ALA	1.95265
H2S	36	to	ALA	-3.58657
TRP	37	to	ALA	4.90063
TYR	38	to	ALA	1.65855
GLN	39	to	ALA	0.0845597
H2S	40	to	ALA	-1.07771
LEU	41	to	ALA	-2.72292
PRO	42	to	ALA	1.97725
GLY	43	to	ALA	0.727092
THR	44	to	ALA	-2.04543
ALA	45	to	ALA	0
PRO	46	to	ALA	2.99703
LYS	47	to	ALA	0.636246
LEU	48	to	ALA	2.87493
LEU	49	to	ALA	3.08052
ILE	50	to	ALA	2.04731
PHE	51	to	ALA	2.83225
ALA	52	to	ALA	0
ASN	53	to	ALA	0.115655
THR	54	to	ALA	-1.67764
ASN	55	to	ALA	-0.749261
ARG	56	to	ALA	-3.76807
PRO	57	to	ALA	2.53553
SER	58	to	ALA	-0.353335
GLY	59	to	ALA	3.3742
VAL	60	to	ALA	0.853223
PRO	61	to	ALA	1.52711
ASP	62	to	ALA	-0.503057
ARG	63	to	ALA	-2.74828
PHE	64	to	ALA	3.18228
SER	65	to	ALA	0.105823
GLY	66	to	ALA	0.418459
SER	67	to	ALA	-0.211323
LYS	68	to	ALA	-1.66191
SER	69	to	ALA	-0.0693075
GLY	70	to	ALA	3.24743
THR	71	to	ALA	-0.795502
SER	72	to	ALA	-0.751161
ALA	73	to	ALA	0
SER	74	to	ALA	-1.58496
LEU	75	to	ALA	4.19921
ALA	76	to	ALA	0
ILE	77	to	ALA	2.34377
THR	78	to	ALA	0.0292842
GLY	79	to	ALA	1.48992
LEU	80	to	ALA	2.4926
GLN	81	to	ALA	-0.577021
ALA	82	to	ALA	0
GLU	83	to	ALA	-1.98927
ASP	84	to	ALA	-1.19813
GLU	85	to	ALA	-0.044199
ALA	86	to	ALA	0
ASP	87	to	ALA	-2.12919
TYR	88	to	ALA	5.44822
TYR	89	to	ALA	2.56006
CYS	90	to	ALA	5.58328
GLN	91	to	ALA	-3.98998
SER	92	to	ALA	-1.50405
TYR	93	to	ALA	-0.629685
ASP	94	to	ALA	-1.00915
SER	95	to	ALA	-0.700597
SER	96	to	ALA	0.527983
LEU	97	to	ALA	-0.371282
SER	98	to	ALA	-1.8627
ALA	99	to	ALA	0
ARG	100	to	ALA	-4.44357
PHE	101	to	ALA	4.85853
GLY	102	to	ALA	1.71175
GLY	103	to	ALA	-0.276987
GLY	104	to	ALA	4.28091
THR	105	to	ALA	3.2544
ARG	106	to	ALA	-1.51164
LEU	107	to	ALA	3.64349
THR	108	to	ALA	-0.32516
VAL	109	to	ALA	2.05854
LEU	110	to	ALA	-2.1741
GLY	111	to	ALA	3.53101
GLN	112	to	ALA	-4.39558
PRO	113	to	ALA	0.651513
LYS	114	to	ALA	-1.2792
ALA	115	to	ALA	0
ALA	116	to	ALA	0
PRO	117	to	ALA	1.45928
SER	118	to	ALA	-0.203824
VAL	119	to	ALA	1.55811
THR	120	to	ALA	0.800674
LEU	121	to	ALA	3.68849
PHE	122	to	ALA	2.88094
PRO	123	to	ALA	0.992233
PRO	124	to	ALA	3.77855
SER	125	to	ALA	0.28563
SER	126	to	ALA	-0.735721
GLU	127	to	ALA	-0.503743
GLU	128	to	ALA	1.20065
LEU	129	to	ALA	1.65535
GLN	130	to	ALA	-1.21385
ALA	131	to	ALA	0
ASN	132	to	ALA	-0.225973
LYS	133	to	ALA	-0.234771
ALA	134	to	ALA	0
THR	135	to	ALA	2.28518
LEU	136	to	ALA	3.97279
VAL	137	to	ALA	3.37398
CYS	138	to	ALA	6.07391
LEU	139	to	ALA	2.53922
ILE	140	to	ALA	4.08736
SER	141	to	ALA	-0.114347
ASP	142	to	ALA	0.0299897
PHE	143	to	ALA	3.90661
TYR	144	to	ALA	-1.42194
PRO	145	to	ALA	3.36956
GLY	146	to	ALA	4.17074
ALA	147	to	ALA	0
VAL	148	to	ALA	0.570196
THR	149	to	ALA	0.159085
VAL	150	to	ALA	1.4586
ALA	151	to	ALA	0
TRP	152	to	ALA	5.15729
LYS	153	to	ALA	-1.49046
ALA	154	to	ALA	0
ASP	155	to	ALA	-0.744228
SER	156	to	ALA	0.116212
SER	157	to	ALA	-0.103103
PRO	158	to	ALA	0.349544
VAL	159	to	ALA	-0.462434
ASN	160	to	ALA	0.350716
ALA	161	to	ALA	0
GLY	162	to	ALA	2.72146
VAL	163	to	ALA	0.745553
GLU	164	to	ALA	-1.40366
THR	165	to	ALA	1.50712
THR	166	to	ALA	-0.593364
LYS	167	to	ALA	-0.506268
PRO	168	to	ALA	1.21035
SER	169	to	ALA	-1.23726
LYS	170	to	ALA	-1.87837
GLN	171	to	ALA	-4.19707
SER	172	to	ALA	-0.935446
ASN	173	to	ALA	-0.988818
ASN	174	to	ALA	0.338892
LYS	175	to	ALA	0.0159417
TYR	176	to	ALA	-0.335765
ALA	177	to	ALA	0
ALA	178	to	ALA	0
SER	179	to	ALA	-1.17606
SER	180	to	ALA	-0.0598703
TYR	181	to	ALA	4.16198
LEU	182	to	ALA	3.67556
SER	183	to	ALA	-0.387201
LEU	184	to	ALA	2.08245
THR	185	to	ALA	-2.94125
PRO	186	to	ALA	2.20007
GLU	187	to	ALA	-1.901
GLN	188	to	ALA	-0.642814
TRP	189	to	ALA	5.03893
LYS	190	to	ALA	-2.24075
SER	191	to	ALA	-1.76385
H2S	192	to	ALA	-1.91949
LYS	193	to	ALA	-0.72067
SER	194	to	ALA	-1.10729
TYR	195	to	ALA	2.90233
SER	196	to	ALA	-0.715977
CYS	197	to	ALA	5.99788
GLN	198	to	ALA	-0.422424
VAL	199	to	ALA	-0.878146
THR	200	to	ALA	0.263145
H2S	201	to	ALA	-2.36093
GLU	202	to	ALA	-0.619502
GLY	203	to	ALA	2.71799
SER	204	to	ALA	-0.29158
THR	205	to	ALA	-0.116054
VAL	206	to	ALA	-1.32078
GLU	207	to	ALA	-1.19585
LYS	208	to	ALA	0.400063
THR	209	to	ALA	-0.830406
VAL	210	to	ALA	1.52565
ALA	211	to	ALA	0
PRO	212	to	ALA	1.84111
ALA	213	to	ALA	0
GLU	214	to	ALA	-2.09683
CYS	215	to	ALA	2.08823
SER	216	to	ALA	-0.144598
VAL	2	to	ALA	0.453272
GLN	3	to	ALA	-0.920353
LEU	4	to	ALA	2.85739
VAL	5	to	ALA	0.641739
GLU	6	to	ALA	-0.874032
SER	7	to	ALA	0.465685
GLY	8	to	ALA	4.39814
GLY	9	to	ALA	2.24231
GLY	10	to	ALA	2.80994
VAL	11	to	ALA	0.0444146
VAL	12	to	ALA	-1.05323
GLN	13	to	ALA	-1.84625
PRO	14	to	ALA	1.39386
GLY	15	to	ALA	2.74419
ARG	16	to	ALA	0.0359789
SER	17	to	ALA	-0.789876
LEU	18	to	ALA	0.813975
ARG	19	to	ALA	-0.657698
LEU	20	to	ALA	3.0087
SER	21	to	ALA	-0.547268
CYS	22	to	ALA	6.46761
ALA	23	to	ALA	0
ALA	24	to	ALA	0
SER	25	to	ALA	-0.0728609
GLY	26	to	ALA	3.39291
PHE	27	to	ALA	3.3729
THR	28	to	ALA	0.00379203
PHE	29	to	ALA	2.56409
ASN	30	to	ALA	-1.35921
ASN	31	to	ALA	-1.52123
TYR	32	to	ALA	2.11375
ALA	33	to	ALA	0
ILE	34	to	ALA	1.58137
H2S	35	to	ALA	2.17165
TRP	36	to	ALA	5.49948
VAL	37	to	ALA	2.86984
ARG	38	to	ALA	0.597566
GLN	39	to	ALA	0.141273
ALA	40	to	ALA	0
PRO	41	to	ALA	0.982619
GLY	42	to	ALA	2.38375
LYS	43	to	ALA	0.358467
GLY	44	to	ALA	2.23235
LEU	45	to	ALA	3.3904
GLU	46	to	ALA	-0.0174693
TRP	47	to	ALA	4.10728
VAL	48	to	ALA	2.65172
ALA	49	to	ALA	0
PHE	50	to	ALA	-1.48029
ILE	51	to	ALA	2.18067
SER	52	to	ALA	-1.89437
TYR	53	to	ALA	0.366187
ASP	54	to	ALA	-0.313101
GLY	55	to	ALA	2.92843
SER	56	to	ALA	-1.13632
LYS	57	to	ALA	-3.33081
ASN	58	to	ALA	-1.22587
TYR	59	to	ALA	-1.86631
TYR	60	to	ALA	2.39388
ALA	61	to	ALA	0
ASP	62	to	ALA	-0.201557
SER	63	to	ALA	0.036365
VAL	64	to	ALA	0.923742
LYS	65	to	ALA	-0.814478
GLY	66	to	ALA	2.23701
ARG	67	to	ALA	-0.154694
PHE	68	to	ALA	1.97669
THR	69	to	ALA	0.6581
ILE	70	to	ALA	2.96962
SER	71	to	ALA	-0.730829
ARG	72	to	ALA	-4.15276
ASP	73	to	ALA	0.681888
ASN	74	to	ALA	-3.6739
SER	75	to	ALA	-0.0550075
LYS	76	to	ALA	-0.797251
ASN	77	to	ALA	-1.92107
THR	78	to	ALA	1.1789
LEU	79	to	ALA	3.35466
PHE	80	to	ALA	1.61473
LEU	81	to	ALA	4.19211
GLN	82	to	ALA	-2.03053
MET	83	to	ALA	1.66893
ASN	84	to	ALA	-1.61141
SER	85	to	ALA	-1.73318
LEU	86	to	ALA	2.2898
ARG	87	to	ALA	-2.02968
PRO	88	to	ALA	1.93324
GLU	89	to	ALA	-1.02946
ASP	90	to	ALA	5.23426
THR	91	to	ALA	0.710243
ALA	92	to	ALA	0
ILE	93	to	ALA	0.369291
TYR	94	to	ALA	6.13499
TYR	95	to	ALA	2.64681
CYS	96	to	ALA	5.95022
ALA	97	to	ALA	0
ARG	98	to	ALA	0.887091
VAL	99	to	ALA	0.071124
LEU	100	to	ALA	1.27586
PHE	101	to	ALA	1.59845
GLN	102	to	ALA	-0.414658
GLN	103	to	ALA	-0.739997
LEU	104	to	ALA	-2.11973
VAL	105	to	ALA	-0.980079
LEU	106	to	ALA	0.213407
TYR	107	to	ALA	3.18187
ALA	108	to	ALA	0
PRO	109	to	ALA	2.42
PHE	110	to	ALA	2.95478
ASP	111	to	ALA	-1.58519
ILE	112	to	ALA	0.796272
TRP	113	to	ALA	6.39374
GLY	114	to	ALA	5.66784
GLN	115	to	ALA	-2.71406
GLY	116	to	ALA	6.26015
THR	117	to	ALA	0.734923
MET	118	to	ALA	-1.61413
VAL	119	to	ALA	2.15441
THR	120	to	ALA	0.427144
VAL	121	to	ALA	2.67223
SER	122	to	ALA	-1.48945
SER	123	to	ALA	-0.269089
ALA	124	to	ALA	0
SER	125	to	ALA	0.00437841
THR	126	to	ALA	0.079004
LYS	127	to	ALA	-0.510011
GLY	128	to	ALA	1.4213
PRO	129	to	ALA	2.21514
SER	130	to	ALA	-0.759753
VAL	131	to	ALA	2.14645
PHE	132	to	ALA	2.55329
PRO	133	to	ALA	1.46739
LEU	134	to	ALA	3.40528
ALA	135	to	ALA	0
PRO	136	to	ALA	1.36266
SER	137	to	ALA	-1.36621
SER	138	to	ALA	-0.358018
LYS	139	to	ALA	-7.85697
SER	140	to	ALA	-3.44393
THR	141	to	ALA	-4.97767
SER	142	to	ALA	-1.68109
GLY	143	to	ALA	0.182895
GLY	144	to	ALA	1.70038
THR	145	to	ALA	-0.603481
ALA	146	to	ALA	0
ALA	147	to	ALA	0
LEU	148	to	ALA	2.00865
GLY	149	to	ALA	4.03921
CYS	150	to	ALA	5.80355
LEU	151	to	ALA	3.42637
VAL	152	to	ALA	2.02281
LYS	153	to	ALA	-0.0654638
ASP	154	to	ALA	0.0707308
TYR	155	to	ALA	3.57477
PHE	156	to	ALA	2.91455
PRO	157	to	ALA	4.50681
GLN	158	to	ALA	-0.508941
PRO	159	to	ALA	0.828427
VAL	160	to	ALA	1.49411
THR	161	to	ALA	0.0771497
VAL	162	to	ALA	1.47453
SER	163	to	ALA	-1.43376
TRP	164	to	ALA	5.9983
ASN	165	to	ALA	-0.317026
SER	166	to	ALA	-0.364403
GLY	167	to	ALA	2.65562
ALA	168	to	ALA	0
LEU	169	to	ALA	1.64647
THR	170	to	ALA	-0.552884
SER	171	to	ALA	-0.614694
GLY	172	to	ALA	3.00858
VAL	173	to	ALA	0.314513
H2S	174	to	ALA	-0.445322
THR	175	to	ALA	1.28972
PHE	176	to	ALA	2.99508
PRO	177	to	ALA	0.925478
ALA	178	to	ALA	0
VAL	179	to	ALA	1.27312
LEU	180	to	ALA	0.922488
GLN	181	to	ALA	-2.89825
SER	182	to	ALA	-1.31718
SER	183	to	ALA	-0.731464
GLY	184	to	ALA	2.93348
LEU	185	to	ALA	1.55415
TYR	186	to	ALA	1.81048
SER	187	to	ALA	-1.70217
LEU	188	to	ALA	0.69725
SER	189	to	ALA	0.171705
SER	190	to	ALA	0.532764
VAL	191	to	ALA	1.02488
VAL	192	to	ALA	1.37799
THR	193	to	ALA	0.504526
VAL	194	to	ALA	2.16617
PRO	195	to	ALA	0.409408
SER	196	to	ALA	-1.44792
SER	197	to	ALA	-0.0936796
SER	198	to	ALA	-0.169271
LEU	199	to	ALA	1.70572
GLY	200	to	ALA	1.79879
THR	201	to	ALA	-1.76253
GLN	202	to	ALA	-1.48518
THR	203	to	ALA	-0.637305
TYR	204	to	ALA	2.45022
ILE	205	to	ALA	-0.714304
CYS	206	to	ALA	4.91845
ASN	207	to	ALA	-1.97527
VAL	208	to	ALA	3.37504
ASN	209	to	ALA	-3.43759
H2S	210	to	ALA	-2.71574
LYS	211	to	ALA	-6.83919
PRO	212	to	ALA	-0.251677
SER	213	to	ALA	-2.13573
ASN	214	to	ALA	-0.559578
THR	215	to	ALA	0.853784
LYS	216	to	ALA	-5.49014
VAL	217	to	ALA	0.929382
ASP	218	to	ALA	-0.753034
LYS	219	to	ALA	-1.15622
LYS	220	to	ALA	-1.99129
VAL	221	to	ALA	2.67594
GLU	222	to	ALA	-0.967071
PRO	223	to	ALA	0.39379
LYS	224	to	ALA	-7.25342
SER	225	to	ALA	1.42169
CYS	226	to	ALA	2.77169
